# Supplementary material for: Revealing the Key MSCs Niches and Pathogenic Genes in Influencing CEP Homeostasis: A Conjoint Analysis of Single-Cell and WGCNA
Source: Front Immunol. 2022 Jun 27;13:933721. doi: 10.3389/fimmu.2022.933721 (PMC9271696; doi:10.3389/fimmu.2022.933721)
Supplement: Supplementary Table 2 — DEGs among different cell types by scRNA-seq analysis. [file Table_2.xlsx]

## Sheet: Blood cell
p_val	avg_log2FC	pct.1	pct.2	p_val_adj	genes	entrezID
TNFRSF1B	0	1.66061	0.248	0.002	0	TNFRSF1B	7133
CD52	0	1.69788	0.165	0.001	0	CD52	1043
LAPTM5	0	2.48461	0.55	0.008	0	LAPTM5	7805
CD53	0	0.838398	0.174	0	0	CD53	963
S100A8	0	4.24728	0.128	0.001	0	S100A8	6279
CD84	0	1.01648	0.239	0	0	CD84	8832
CD48	0	1.68578	0.294	0	0	CD48	962
SLAMF7	0	1.08559	0.156	0	0	SLAMF7	57823
FCER1G	0	3.5767	0.67	0.002	0	FCER1G	2207
RGS1	0	2.91335	0.358	0.003	0	RGS1	5996
PTPRC	0	1.30304	0.257	0	0	PTPRC	5788
PLEK	0	3.24037	0.596	0.001	0	PLEK	5341
IL1B	0	2.22442	0.303	0	0	IL1B	3553
IL1RN	0	1.56487	0.174	0	0	IL1RN	3557
CXCR4	0	1.52393	0.294	0.002	0	CXCR4	7852
KYNU	0	1.06125	0.138	0	0	KYNU	8942
CCR1	0	0.964919	0.138	0	0	CCR1	1230
CXCL8	0	6.03372	0.706	0.01	0	CXCL8	3576
EREG	0	2.4158	0.275	0.001	0	EREG	2069
DOCK2	0	0.577135	0.101	0	0	DOCK2	1794
LCP2	0	1.51204	0.321	0.001	0	LCP2	3937
LST1	0	1.69165	0.358	0.001	0	LST1	7940
AIF1	0	2.93533	0.596	0.002	0	AIF1	199
HLA-DRA	0	4.96205	0.771	0.003	0	HLA-DRA	3122
HLA-DQB1	0	2.71499	0.44	0.001	0	HLA-DQB1	3119
HLA-DMB	0	0.744991	0.156	0.001	0	HLA-DMB	3109
HLA-DPA1	0	3.28203	0.56	0.016	0	HLA-DPA1	3113
FGL2	0	1.59117	0.22	0.002	0	FGL2	10875
CYBB	0	1.03207	0.248	0	0	CYBB	1536
WAS	0	0.770341	0.138	0.001	0	WAS	7454
MSR1	0	1.43358	0.257	0.001	0	MSR1	4481
IL18	0	0.667702	0.183	0.001	0	IL18	3606
CLECL1	0	0.794624	0.147	0	0	CLECL1	160365
ALOX5AP	0	1.45286	0.257	0.001	0	ALOX5AP	241
LCP1	0	1.7458	0.358	0	0	LCP1	3936
GPR183	0	4.56263	0.688	0.018	0	GPR183	1880
BCL2A1	0	3.235	0.495	0.002	0	BCL2A1	597
IGSF6	0	1.41522	0.239	0.002	0	IGSF6	10261
EVI2B	0	1.20654	0.239	0.002	0	EVI2B	2124
CCL3	0	5.26263	0.523	0.004	0	CCL3	6348
CCL4	0	5.7433	0.413	0.005	0	CCL4	6351
CCL3L1	0	3.45412	0.394	0.002	0	CCL3L1	6349
CCL4L2	0	3.82963	0.321	0.001	0	CCL4L2	9560
CCR7	0	2.26321	0.266	0.001	0	CCR7	1236
TNFSF14	0	0.936264	0.101	0	0	TNFSF14	8740
TYROBP	0	3.43651	0.624	0.002	0	TYROBP	7305
LAIR1	0	0.41905	0.119	0	0	LAIR1	3903
RAC2	0	0.828074	0.156	0	0	RAC2	5880
SAMSN1	0	1.23658	0.193	0	0	SAMSN1	64092
CTSS	3.35714e-297	2.33751	0.45	0.014	8.8689e-293	CTSS	1520
CD74	4.82814e-279	4.71504	0.771	0.048	1.2755e-274	CD74	972
HAVCR2	2.99101e-262	0.50176	0.101	0	7.90164e-258	HAVCR2	84868
PHACTR1	1.00123e-259	1.7956	0.312	0.007	2.64506e-255	PHACTR1	221692
C15orf48	5.35478e-258	2.6359	0.284	0.006	1.41463e-253	C15orf48	84419
GPR84	5.51574e-258	0.603256	0.11	0.001	1.45715e-253	GPR84	53831
BASP1	2.44714e-248	2.21393	0.349	0.01	6.46486e-244	BASP1	10409
CELF2	1.20608e-242	0.999565	0.193	0.003	3.18621e-238	CELF2	10659
CD37	9.86454e-241	1.41523	0.266	0.006	2.60601e-236	CD37	951
CCL20	1.05858e-232	2.53372	0.138	0.001	2.79656e-228	CCL20	6364
ACP5	3.09838e-228	1.99969	0.165	0.002	8.1853e-224	ACP5	54
DAPK1	1.96967e-224	0.64852	0.101	0.001	5.20348e-220	DAPK1	1612
CD36	2.40804e-224	0.752691	0.101	0.001	6.36156e-220	CD36	948
HLA-DRB1	3.36618e-219	4.68229	0.752	0.059	8.89277e-215	HLA-DRB1	3123
SPI1	4.41767e-210	1.15017	0.312	0.009	1.16706e-205	SPI1	6688
CLEC2B	8.88323e-208	2.08449	0.431	0.019	2.34677e-203	CLEC2B	9976
C5AR1	2.22626e-207	1.6963	0.257	0.006	5.88135e-203	C5AR1	728
IL3RA	2.83391e-207	0.988868	0.11	0.001	7.48663e-203	IL3RA	3563
LYZ	1.45742e-200	3.20966	0.33	0.011	3.85022e-196	LYZ	4069
CARD16	3.16034e-196	1.18273	0.174	0.003	8.34899e-192	CARD16	114769
STAB1	2.05687e-194	0.92479	0.128	0.001	5.43383e-190	STAB1	23166
HCST	1.29558e-190	1.73603	0.358	0.014	3.42267e-186	HCST	10870
TAGAP	7.06371e-190	0.740812	0.119	0.001	1.86609e-185	TAGAP	117289
LGALS9	1.35108e-189	0.438186	0.119	0.001	3.56927e-185	LGALS9	3965
ITGB2	4.94988e-186	0.986917	0.174	0.003	1.30766e-181	ITGB2	3689
CXCL3	2.49203e-178	3.48626	0.468	0.026	6.58344e-174	CXCL3	2921
SNX10	6.46112e-175	1.33633	0.22	0.005	1.7069e-170	SNX10	29887
ZEB2	2.66952e-173	2.1242	0.532	0.034	7.05233e-169	ZEB2	9839
GPNMB	4.89581e-171	2.28619	0.239	0.007	1.29338e-166	GPNMB	10457
HLA-DMA	1.22715e-164	1.73471	0.413	0.022	3.24188e-160	HLA-DMA	3108
CXCL2	3.41514e-149	3.9128	0.495	0.035	9.02212e-145	CXCL2	2920
CD300A	3.97421e-142	0.782916	0.101	0.001	1.04991e-137	CD300A	11314
HCLS1	2.18185e-135	0.784081	0.138	0.003	5.764e-131	HCLS1	3059
CD68	3.2315e-134	0.817713	0.174	0.004	8.53697e-130	CD68	968
ARHGAP4	3.17951e-123	0.519918	0.11	0.002	8.39962e-119	ARHGAP4	393
PLAU	3.5065e-123	1.09576	0.165	0.004	9.26348e-119	PLAU	5328
BID	4.60076e-119	1.08455	0.248	0.011	1.21543e-114	BID	637
APOC1	1.07198e-112	2.40787	0.248	0.011	2.83195e-108	APOC1	341
ADAM8	1.68428e-103	0.614095	0.101	0.002	4.44953e-99	ADAM8	101
RBM47	3.75825e-102	1.17808	0.257	0.013	9.92855e-98	RBM47	54502
CXCL1	1.30696e-100	1.32885	0.128	0.003	3.45272e-96	CXCL1	2919
S100A9	2.99927e-100	4.00346	0.183	0.007	7.92348e-96	S100A9	6280
PLAC8	3.32298e-100	0.711187	0.101	0.002	8.77866e-96	PLAC8	51316
WASH6P	4.72995e-100	0.477068	0.101	0.002	1.24956e-95	WASH6P	653440
IQGAP2	1.77133e-96	0.58762	0.119	0.003	4.67949e-92	IQGAP2	10788
LY96	1.74681e-95	1.56277	0.358	0.028	4.61473e-91	LY96	23643
TNF	1.83882e-95	1.35062	0.101	0.002	4.8578e-91	TNF	7124
HLA-DPB1	3.26803e-95	2.97123	0.569	0.075	8.63348e-91	HLA-DPB1	3115
PRDM1	1.86254e-93	1.4205	0.211	0.01	4.92046e-89	PRDM1	639
ANPEP	1.16099e-92	0.658847	0.138	0.004	3.0671e-88	ANPEP	290
CORO1A	4.53502e-91	0.426423	0.101	0.002	1.19806e-86	CORO1A	11151
FERMT3	3.5224e-83	0.623502	0.128	0.004	9.30548e-79	FERMT3	83706
CCRL2	3.48667e-81	0.621371	0.128	0.004	9.21109e-77	CCRL2	9034
TNFAIP3	4.21922e-79	2.03996	0.468	0.057	1.11463e-74	TNFAIP3	7128
ARRB2	2.27045e-77	0.95165	0.174	0.008	5.99807e-73	ARRB2	409
MAPK13	3.3965e-72	0.720222	0.11	0.003	8.97286e-68	MAPK13	5603
MPP1	1.57501e-70	0.908481	0.22	0.014	4.16087e-66	MPP1	4354
TMSB4X	6.87089e-69	3.45585	0.954	0.393	1.81515e-64	TMSB4X	7114
APBB1IP	2.05291e-66	0.408906	0.101	0.003	5.42337e-62	APBB1IP	54518
CD83	1.16949e-65	2.62991	0.624	0.127	3.08955e-61	CD83	9308
RASGEF1B	3.96007e-65	2.00989	0.486	0.075	1.04617e-60	RASGEF1B	153020
HHEX	4.50913e-65	0.579498	0.101	0.003	1.19122e-60	HHEX	3087
GLIPR2	1.86467e-63	0.813673	0.128	0.005	4.92608e-59	GLIPR2	152007
TNFRSF14	7.95101e-62	0.942699	0.174	0.01	2.1005e-57	TNFRSF14	8764
SRGN	7.70484e-61	3.14449	0.78	0.239	2.03547e-56	SRGN	5552
CFLAR	1.04171e-60	2.1845	0.514	0.09	2.75198e-56	CFLAR	8837
TMSB10	4.81997e-60	2.52166	0.991	0.684	1.27334e-55	TMSB10	9168
GPSM3	2.69141e-57	0.692274	0.119	0.005	7.11018e-53	GPSM3	63940
GMFG	1.21281e-56	0.977237	0.284	0.028	3.204e-52	GMFG	9535
JARID2	9.11091e-56	1.18528	0.275	0.027	2.40692e-51	JARID2	3720
CALHM6	8.7646e-55	0.399772	0.101	0.004	2.31543e-50	CALHM6	441168
HES4	6.17409e-53	1.39213	0.303	0.034	1.63107e-48	HES4	57801
SLC16A10	4.2387e-52	1.44857	0.193	0.015	1.11978e-47	SLC16A10	117247
AHR	3.82381e-48	1.20532	0.275	0.031	1.01018e-43	AHR	196
FCGR2A	5.91134e-47	1.27754	0.248	0.027	1.56166e-42	FCGR2A	2212
TNFAIP8	7.98671e-47	1.55508	0.275	0.033	2.10993e-42	TNFAIP8	25816
PLIN2	5.70414e-45	2.37341	0.642	0.199	1.50692e-40	PLIN2	123
LPAR6	9.46983e-45	0.513792	0.11	0.006	2.50174e-40	LPAR6	10161
GM2A	1.77151e-44	0.839568	0.156	0.011	4.67998e-40	GM2A	2760
PTGER4	2.29499e-44	0.959731	0.174	0.014	6.06291e-40	PTGER4	5734
SGK1	7.80387e-42	3.09166	0.587	0.169	2.06163e-37	SGK1	6446
RASGRP3	1.45788e-41	1.0198	0.174	0.015	3.85143e-37	RASGRP3	25780
C1orf162	3.87446e-41	0.41848	0.101	0.005	1.02355e-36	C1orf162	128346
RASSF3	7.62511e-41	1.12337	0.202	0.02	2.0144e-36	RASSF3	283349
MTSS1	2.30958e-38	0.597205	0.138	0.01	6.10146e-34	MTSS1	9788
KBTBD8	4.48203e-38	0.83112	0.165	0.015	1.18406e-33	KBTBD8	84541
NFKB1	1.37085e-37	1.75167	0.413	0.087	3.62151e-33	NFKB1	4790
SLC6A6	1.27892e-36	0.770174	0.202	0.022	3.37866e-32	SLC6A6	6533
MARCKS	1.46735e-36	1.78816	0.615	0.189	3.87644e-32	MARCKS	4082
LIPA	3.77722e-36	0.601138	0.119	0.008	9.97866e-32	LIPA	3988
KCNN4	5.66978e-36	0.544034	0.101	0.006	1.49784e-31	KCNN4	3783
IL10RA	7.47584e-35	0.91515	0.101	0.006	1.97497e-30	IL10RA	3587
CD44	1.89644e-34	2.08259	0.633	0.224	5.01001e-30	CD44	960
RAP2B	3.13096e-34	1.24563	0.321	0.056	8.27137e-30	RAP2B	5912
RPL39	6.2548e-34	1.30579	0.991	0.952	1.65239e-29	RPL39	6170
B2M	7.6305e-34	1.35351	0.982	0.903	2.01582e-29	B2M	567
MGST1	4.21705e-32	0.660188	0.11	0.008	1.11406e-27	MGST1	4257
ATP8B4	6.62277e-32	0.694899	0.11	0.008	1.7496e-27	ATP8B4	79895
CYTOR	1.08844e-31	1.86935	0.532	0.162	2.87545e-27	CYTOR	112597
IRF8	1.62678e-30	0.689708	0.101	0.007	4.29763e-26	IRF8	3394
IRAK3	1.66053e-30	0.466713	0.101	0.007	4.38678e-26	IRAK3	11213
ATP5F1E	1.851e-30	1.62889	0.862	0.774	4.88998e-26	ATP5F1E	514
RPS24	4.67033e-30	1.04202	0.972	0.959	1.23381e-25	RPS24	6229
CYBA	1.66796e-29	1.87404	0.633	0.268	4.40643e-25	CYBA	1535
RPS29	2.67438e-29	1.17205	0.982	0.935	7.06518e-25	RPS29	6235
SQOR	2.6824e-29	0.488091	0.11	0.009	7.08637e-25	SQOR	58472
CTSZ	4.23672e-29	1.77679	0.477	0.145	1.11926e-24	CTSZ	1522
FNIP2	4.93536e-29	1.74018	0.495	0.154	1.30382e-24	FNIP2	57600
PLEKHB2	5.30267e-29	1.13775	0.294	0.055	1.40086e-24	PLEKHB2	55041
FTH1	9.01044e-29	1.77488	0.991	0.947	2.38038e-24	FTH1	2495
GNG2	2.5611e-28	0.606839	0.101	0.007	6.76591e-24	GNG2	54331
EMILIN2	6.66409e-28	0.523066	0.101	0.008	1.76052e-23	EMILIN2	84034
ATP6V1B2	1.11934e-27	1.44786	0.358	0.084	2.95706e-23	ATP6V1B2	526
PTPN6	3.88491e-27	0.60695	0.101	0.008	1.02632e-22	PTPN6	5777
GPX1	4.15156e-27	2.01454	0.716	0.401	1.09676e-22	GPX1	2876
CHST7	6.10087e-27	0.733974	0.156	0.018	1.61173e-22	CHST7	56548
RAB8B	6.23553e-27	1.34071	0.321	0.069	1.6473e-22	RAB8B	51762
HLA-B	1.50464e-26	1.62525	0.853	0.629	3.97497e-22	HLA-B	3106
GNA13	4.6847e-26	1.20195	0.294	0.06	1.2376e-21	GNA13	10672
PLTP	5.42651e-26	0.426858	0.11	0.01	1.43357e-21	PLTP	5360
ABCA1	1.15478e-25	1.63783	0.321	0.072	3.05069e-21	ABCA1	19
SLC2A3	2.87165e-25	1.36946	0.312	0.068	7.58632e-21	SLC2A3	6515
SAT1	3.47048e-25	2.2602	0.89	0.757	9.16833e-21	SAT1	6303
VAMP8	8.85482e-25	1.18295	0.303	0.067	2.33927e-20	VAMP8	8673
RPL27	1.082e-24	1.15202	0.908	0.792	2.85844e-20	RPL27	6155
MYO9B	1.88611e-24	0.799207	0.257	0.048	4.98273e-20	MYO9B	4650
PLEKHA2	5.11177e-24	0.397484	0.101	0.009	1.35043e-19	PLEKHA2	59339
ATP6V1A	1.18427e-23	0.794369	0.229	0.041	3.12861e-19	ATP6V1A	523
PMAIP1	2.20528e-23	1.35781	0.239	0.044	5.82592e-19	PMAIP1	5366
BLVRB	2.63313e-23	1.52207	0.505	0.187	6.9562e-19	BLVRB	645
TIAM1	2.93797e-23	0.828766	0.119	0.012	7.76152e-19	TIAM1	7074
ADGRE5	3.89364e-23	1.00058	0.211	0.036	1.02862e-18	ADGRE5	976
PTPRE	9.59239e-23	1.38889	0.321	0.079	2.53412e-18	PTPRE	5791
CDC42EP3	2.03704e-22	1.43027	0.45	0.149	5.38144e-18	CDC42EP3	10602
MIR155HG	2.19092e-22	1.51862	0.211	0.038	5.78798e-18	MIR155HG	114614
RPL37	4.37886e-22	0.77489	0.991	0.946	1.15681e-17	RPL37	6167
THBD	6.41908e-22	1.06658	0.165	0.024	1.69579e-17	THBD	7056
ABCG1	6.46947e-22	0.561366	0.101	0.01	1.7091e-17	ABCG1	9619
REL	7.45241e-22	1.65601	0.45	0.155	1.96878e-17	REL	5966
LHFPL2	1.78479e-21	0.762728	0.147	0.02	4.71506e-17	LHFPL2	10184
APOE	2.83992e-21	2.18161	0.239	0.047	7.5025e-17	APOE	348
TYMP	3.74281e-21	0.587042	0.138	0.017	9.88776e-17	TYMP	1890
CTSH	5.19999e-21	0.761575	0.193	0.033	1.37373e-16	CTSH	1512
CXCL16	2.19815e-20	0.920458	0.147	0.021	5.80707e-16	CXCL16	58191
FABP5	3.17822e-20	2.37757	0.615	0.309	8.39623e-16	FABP5	2171
LPXN	6.39345e-20	0.825505	0.138	0.019	1.68902e-15	LPXN	9404
MIR4435-2HG	9.55916e-20	1.11182	0.266	0.062	2.52534e-15	MIR4435-2HG	541471
UCP2	1.39974e-19	0.609744	0.119	0.015	3.69783e-15	UCP2	7351
DUSP4	1.40592e-19	0.669145	0.119	0.015	3.71416e-15	DUSP4	1846
FTL	1.88949e-19	1.60619	0.963	0.966	4.99165e-15	FTL	2512
NFE2L2	2.35373e-19	1.51541	0.55	0.24	6.21808e-15	NFE2L2	4780
PFN1	2.79698e-19	1.66488	0.651	0.401	7.38907e-15	PFN1	5216
KLF6	4.66925e-19	1.95066	0.642	0.34	1.23352e-14	KLF6	1316
RHOG	5.84039e-19	0.834081	0.275	0.067	1.54292e-14	RHOG	391
TCIRG1	6.28936e-19	0.706278	0.128	0.017	1.66152e-14	TCIRG1	10312
ATP6V1H	8.62665e-19	0.984796	0.239	0.054	2.27899e-14	ATP6V1H	51606
ARHGAP18	1.25306e-18	0.394154	0.11	0.013	3.31034e-14	ARHGAP18	93663
RREB1	1.41806e-18	1.02724	0.239	0.053	3.74624e-14	RREB1	6239
ASAH1	1.82021e-18	1.82499	0.477	0.2	4.80862e-14	ASAH1	427
TANK	2.74779e-18	1.1824	0.33	0.095	7.25911e-14	TANK	10010
DUSP10	4.30434e-18	0.530638	0.138	0.02	1.13712e-13	DUSP10	11221
GYPC	4.33112e-18	1.16504	0.367	0.118	1.14419e-13	GYPC	2995
RAPGEF1	5.124e-18	0.496232	0.119	0.016	1.35366e-13	RAPGEF1	2889
PPIF	5.66631e-18	1.73001	0.321	0.097	1.49693e-13	PPIF	10105
NFKBIA	1.79616e-17	1.68764	0.771	0.53	4.7451e-13	NFKBIA	4792
RPL28	7.49593e-17	0.833357	0.963	0.945	1.98027e-12	RPL28	6158
ABL2	8.58254e-17	1.02827	0.275	0.073	2.26734e-12	ABL2	27
G0S2	8.83183e-17	2.71359	0.367	0.134	2.33319e-12	G0S2	50486
RPS28	9.54093e-17	0.754571	0.963	0.956	2.52052e-12	RPS28	6234
RPL38	1.1509e-16	0.742785	0.963	0.907	3.04044e-12	RPL38	6169
ATP2C1	2.68374e-16	0.651637	0.165	0.03	7.08992e-12	ATP2C1	27032
NOP10	4.17654e-16	1.64514	0.523	0.265	1.10336e-11	NOP10	55505
ARPC3	4.49064e-16	1.27346	0.651	0.397	1.18634e-11	ARPC3	10094
GNAQ	6.40641e-16	0.861761	0.248	0.063	1.69245e-11	GNAQ	2776
TPM3	6.75213e-16	1.36429	0.615	0.352	1.78378e-11	TPM3	7170
RPS27	1.15012e-15	0.724162	1	0.977	3.03838e-11	RPS27	6232
ATP6V1F	1.63111e-15	1.5453	0.606	0.366	4.30907e-11	ATP6V1F	9296
CASP4	1.6574e-15	0.471655	0.138	0.023	4.37853e-11	CASP4	837
B3GNT5	2.10615e-15	1.24706	0.248	0.067	5.56404e-11	B3GNT5	84002
STK10	2.20343e-15	0.737239	0.11	0.016	5.82102e-11	STK10	6793
FNBP1	2.34754e-15	1.06771	0.202	0.046	6.20174e-11	FNBP1	23048
EFHD2	2.37955e-15	1.14681	0.275	0.081	6.28631e-11	EFHD2	79180
ALCAM	3.85064e-15	0.576116	0.138	0.023	1.01726e-10	ALCAM	214
FUOM	6.88297e-15	0.422763	0.101	0.014	1.81834e-10	FUOM	282969
ST3GAL6	7.54335e-15	0.571545	0.138	0.024	1.9928e-10	ST3GAL6	10402
CORO1C	1.19134e-14	1.02496	0.303	0.098	3.14728e-10	CORO1C	23603
BMP2K	1.42533e-14	0.450521	0.101	0.014	3.76543e-10	BMP2K	55589
INSIG1	1.72295e-14	1.72593	0.459	0.209	4.55168e-10	INSIG1	3638
GRN	2.27987e-14	1.17514	0.33	0.115	6.02296e-10	GRN	2896
ARL4C	2.85717e-14	1.52429	0.275	0.083	7.54806e-10	ARL4C	10123
AKAP13	3.43585e-14	1.22744	0.477	0.22	9.07682e-10	AKAP13	11214
PIKFYVE	6.51001e-14	0.913533	0.156	0.032	1.71981e-09	PIKFYVE	200576
TXN	1.20037e-13	1.34885	0.743	0.613	3.17114e-09	TXN	7295
GLIPR1	1.40001e-13	0.898461	0.239	0.067	3.69854e-09	GLIPR1	11010
PIK3CB	1.46907e-13	0.550246	0.119	0.02	3.88098e-09	PIK3CB	5291
NFKBID	1.51437e-13	0.630024	0.147	0.029	4.00066e-09	NFKBID	84807
EVI2A	1.70782e-13	0.571698	0.147	0.029	4.51171e-09	EVI2A	2123
ACTR3	1.73319e-13	1.03543	0.367	0.142	4.57873e-09	ACTR3	10096
SDCBP	1.96897e-13	1.43717	0.606	0.361	5.20163e-09	SDCBP	6386
FAM107B	2.73533e-13	1.6211	0.523	0.282	7.22618e-09	FAM107B	83641
RPS15	2.74819e-13	0.693535	0.954	0.93	7.26017e-09	RPS15	6209
TET2	2.90126e-13	0.698763	0.156	0.032	7.66454e-09	TET2	54790
FLNA	3.88436e-13	1.13722	0.257	0.077	1.02617e-08	FLNA	2316
NAA50	4.73351e-13	1.0553	0.376	0.154	1.2505e-08	NAA50	80218
SERPINB9	5.62753e-13	1.24823	0.33	0.124	1.48668e-08	SERPINB9	5272
RPLP2	5.67035e-13	0.684657	0.945	0.919	1.49799e-08	RPLP2	6181
TRMT1	6.37248e-13	0.456084	0.101	0.016	1.68348e-08	TRMT1	55621
RB1	7.39447e-13	0.650684	0.22	0.059	1.95347e-08	RB1	5925
TPST2	7.94684e-13	0.324764	0.119	0.02	2.0994e-08	TPST2	8459
DUSP6	1.05991e-12	1.13164	0.239	0.069	2.80006e-08	DUSP6	1848
HIGD2A	1.18642e-12	1.11599	0.376	0.159	3.13429e-08	HIGD2A	192286
GLUL	1.2353e-12	1.06999	0.33	0.126	3.26342e-08	GLUL	2752
EDEM1	1.70022e-12	0.548914	0.156	0.034	4.49165e-08	EDEM1	9695
RPS15A	1.84271e-12	0.772069	0.954	0.935	4.86808e-08	RPS15A	6210
PLEKHO1	2.57565e-12	0.822741	0.211	0.058	6.80436e-08	PLEKHO1	51177
RPS2	4.54172e-12	0.855029	0.89	0.853	1.19983e-07	RPS2	6187
UBA52	5.48498e-12	0.67632	0.89	0.88	1.44902e-07	UBA52	7311
ARL8B	5.79474e-12	1.0947	0.394	0.178	1.53085e-07	ARL8B	55207
PYCARD	5.89786e-12	0.763258	0.156	0.035	1.5581e-07	PYCARD	29108
ARPC1B	7.19828e-12	0.896325	0.321	0.121	1.90164e-07	ARPC1B	10095
CSTB	7.98467e-12	2.02016	0.651	0.519	2.10939e-07	CSTB	1476
ARL4A	9.92179e-12	1.15803	0.33	0.128	2.62114e-07	ARL4A	10124
SGTB	1.18802e-11	0.65948	0.147	0.033	3.13851e-07	SGTB	54557
SOD2	1.82285e-11	1.34719	0.67	0.476	4.8156e-07	SOD2	6648
LYN	2.5376e-11	0.861074	0.147	0.034	6.70384e-07	LYN	4067
RPL27A	2.65496e-11	0.765238	0.917	0.826	7.01388e-07	RPL27A	6157
ATP2B1	3.5387e-11	1.43757	0.367	0.165	9.34854e-07	ATP2B1	490
WASHC2C	4.29171e-11	0.315958	0.119	0.023	1.13378e-06	WASHC2C	253725
ABRACL	4.60536e-11	0.743824	0.239	0.077	1.21664e-06	ABRACL	58527
CTSB	4.79082e-11	1.56555	0.459	0.265	1.26564e-06	CTSB	1508
RPL35	4.8222e-11	0.689288	0.908	0.898	1.27393e-06	RPL35	11224
ZFP36L1	6.29496e-11	1.16626	0.615	0.398	1.663e-06	ZFP36L1	677
PLAUR	8.59169e-11	1.59949	0.431	0.224	2.26975e-06	PLAUR	5329
LIMS1	9.06203e-11	1.20346	0.422	0.211	2.39401e-06	LIMS1	3987
GRB2	9.11904e-11	0.790314	0.294	0.111	2.40907e-06	GRB2	2885
CD14	9.71338e-11	1.15583	0.229	0.075	2.56608e-06	CD14	929
LYST	1.0633e-10	0.848362	0.193	0.056	2.80904e-06	LYST	1130
YTHDF3	1.08196e-10	0.758292	0.239	0.078	2.85831e-06	YTHDF3	253943
B4GALT5	1.14802e-10	0.739393	0.202	0.06	3.03284e-06	B4GALT5	9334
HLA-A	1.15247e-10	1.02821	0.725	0.611	3.0446e-06	HLA-A	3105
PSME1	1.18625e-10	1.03751	0.376	0.168	3.13384e-06	PSME1	5720
RIT1	1.20504e-10	0.76969	0.202	0.06	3.18348e-06	RIT1	6016
GPCPD1	1.29794e-10	0.618472	0.202	0.059	3.42889e-06	GPCPD1	56261
SOAT1	1.58234e-10	0.852226	0.174	0.047	4.18023e-06	SOAT1	6646
MAPK6	1.8032e-10	1.23454	0.321	0.133	4.76369e-06	MAPK6	5597
PGD	1.81697e-10	0.597216	0.165	0.043	4.80008e-06	PGD	5226
FEM1B	1.96387e-10	0.983403	0.229	0.077	5.18815e-06	FEM1B	10116
BRI3	2.12702e-10	1.27671	0.624	0.484	5.61915e-06	BRI3	25798
SH3BP5	2.16267e-10	0.905121	0.248	0.085	5.71334e-06	SH3BP5	9467
MGAT1	2.48186e-10	1.09005	0.284	0.113	6.55659e-06	MGAT1	4245
ATP5MF	2.48363e-10	1.12101	0.505	0.308	6.56124e-06	ATP5MF	9551
S100A11	2.782e-10	1.30185	0.761	0.746	7.34949e-06	S100A11	6282
SMAP2	2.84562e-10	0.680085	0.138	0.032	7.51755e-06	SMAP2	64744
MAP2K3	3.39529e-10	1.13518	0.358	0.166	8.96968e-06	MAP2K3	5606
RPL36	4.52993e-10	0.556635	0.954	0.931	1.19672e-05	RPL36	25873
TAOK3	5.01795e-10	0.527564	0.174	0.048	1.32564e-05	TAOK3	51347
AREG	5.20575e-10	1.36363	0.138	0.033	1.37526e-05	AREG	374
MAP3K8	5.40498e-10	1.17278	0.45	0.24	1.42789e-05	MAP3K8	1326
RPS19	5.71221e-10	0.627452	0.945	0.932	1.50905e-05	RPS19	6223
CS	6.60467e-10	0.46203	0.138	0.033	1.74482e-05	CS	1431
PPIA	6.98578e-10	0.847468	0.752	0.711	1.8455e-05	PPIA	5478
PPTC7	7.26353e-10	0.799751	0.156	0.041	1.91888e-05	PPTC7	160760
DAB2	7.78322e-10	1.21084	0.275	0.106	2.05617e-05	DAB2	1601
STK17B	8.16131e-10	0.667874	0.174	0.049	2.15605e-05	STK17B	9262
ETS2	9.02967e-10	1.34306	0.431	0.238	2.38546e-05	ETS2	2114
RP2	1.28839e-09	0.360222	0.11	0.023	3.40368e-05	RP2	6102
COTL1	1.43801e-09	1.02733	0.266	0.105	3.79894e-05	COTL1	23406
ATP6V0D1	1.60799e-09	0.901388	0.284	0.116	4.24798e-05	ATP6V0D1	9114
TAB2	1.65074e-09	0.822448	0.229	0.08	4.36094e-05	TAB2	23118
CDC42	1.83908e-09	1.08713	0.633	0.492	4.85849e-05	CDC42	998
CLN8	2.36507e-09	0.804556	0.138	0.035	6.24803e-05	CLN8	2055
KCTD12	2.41666e-09	0.93752	0.22	0.074	6.38434e-05	KCTD12	115207
EIF3A	2.63646e-09	0.987909	0.422	0.226	6.965e-05	EIF3A	8661
RPL36A	2.77895e-09	0.728031	0.817	0.686	7.34144e-05	RPL36A	6173
NBPF19	3.61615e-09	0.53249	0.128	0.031	9.55315e-05	NBPF19	101060226
RPLP1	3.66376e-09	0.451859	1	0.985	9.67892e-05	RPLP1	6176
RPL18A	5.32661e-09	0.625149	0.963	0.922	0.000140718	RPL18A	6142
C4orf48	5.7439e-09	0.580573	0.248	0.089	0.000151742	C4orf48	401115
CMTM6	6.13245e-09	0.88856	0.303	0.132	0.000162007	CMTM6	54918
ACTB	6.22284e-09	1.05739	0.78	0.801	0.000164395	ACTB	60
NINJ1	6.41749e-09	1.20265	0.477	0.292	0.000169537	NINJ1	4814
ARPC5	7.06606e-09	0.982373	0.376	0.194	0.000186671	ARPC5	10092
NRP1	7.63749e-09	0.681604	0.165	0.048	0.000201767	NRP1	8829
SIRPA	8.35748e-09	0.54193	0.119	0.028	0.000220788	SIRPA	140885
VMP1	8.54818e-09	1.03178	0.339	0.155	0.000225826	VMP1	81671
ERBIN	8.9379e-09	0.978802	0.211	0.074	0.000236121	ERBIN	55914
CHCHD10	9.97423e-09	1.0425	0.385	0.2	0.000263499	CHCHD10	400916
TNFAIP2	1.01278e-08	0.763394	0.174	0.053	0.000267557	TNFAIP2	7127
SLC11A2	1.27961e-08	0.430843	0.119	0.029	0.000338049	SLC11A2	4891
ADAM9	1.28567e-08	0.448365	0.101	0.022	0.000339647	ADAM9	8754
FILIP1L	1.34707e-08	0.408097	0.101	0.021	0.000355869	FILIP1L	11259
ARHGEF2	1.36428e-08	0.822729	0.174	0.055	0.000360416	ARHGEF2	9181
YBX1	1.59862e-08	0.802856	0.743	0.668	0.000422323	YBX1	4904
PNPLA8	1.61123e-08	0.898583	0.33	0.154	0.000425656	PNPLA8	50640
MIS18BP1	1.95132e-08	0.436279	0.174	0.054	0.0005155	MIS18BP1	55320
ME2	3.66728e-08	0.37067	0.11	0.026	0.000968821	ME2	4200
DDX39A	3.82688e-08	0.504611	0.147	0.042	0.00101099	DDX39A	10212
BLOC1S1	4.01258e-08	0.989069	0.284	0.124	0.00106004	BLOC1S1	2647
AMPD3	4.153e-08	0.558901	0.119	0.031	0.00109714	AMPD3	272
ALAS1	4.34707e-08	0.814443	0.147	0.043	0.00114841	ALAS1	211
GPAT3	4.6704e-08	1.30988	0.22	0.087	0.00123383	GPAT3	84803
NUMB	4.79178e-08	0.635976	0.211	0.076	0.00126589	NUMB	8650
AP5Z1	5.20081e-08	0.470169	0.101	0.023	0.00137395	AP5Z1	9907
MAFB	5.52837e-08	0.952461	0.312	0.144	0.00146048	MAFB	9935
PABPC1	5.73014e-08	0.821696	0.651	0.49	0.00151379	PABPC1	26986
PPP4R3A	5.95718e-08	0.741235	0.211	0.078	0.00157377	PPP4R3A	55671
AP1S2	6.03e-08	0.962727	0.229	0.091	0.00159301	AP1S2	8905
SLC38A2	6.54139e-08	0.861435	0.624	0.471	0.0017281	SLC38A2	54407
TNIP1	7.79353e-08	0.633018	0.138	0.039	0.0020589	TNIP1	10318
AP2S1	7.82087e-08	0.800407	0.33	0.161	0.00206612	AP2S1	1175
STK4	8.01208e-08	0.899385	0.22	0.083	0.00211663	STK4	6789
LCOR	9.34966e-08	0.507832	0.147	0.043	0.00246999	LCOR	84458
RALA	9.57122e-08	0.785969	0.183	0.064	0.00252852	RALA	5898
HPCAL1	9.87507e-08	0.478838	0.119	0.031	0.0026088	HPCAL1	3241
BAX	1.23143e-07	0.742262	0.211	0.08	0.00325319	BAX	581
CFD	1.30084e-07	0.325859	0.165	0.051	0.00343657	CFD	1675
WIPF1	1.30362e-07	0.47571	0.174	0.058	0.0034439	WIPF1	7456
NRIP3	1.40222e-07	0.459491	0.138	0.04	0.00370438	NRIP3	56675
RGS10	1.50727e-07	1.17846	0.394	0.238	0.00398191	RGS10	6001
NAMPT	1.56131e-07	1.00111	0.404	0.233	0.00412466	NAMPT	10135
CCND1	1.81177e-07	0.451463	0.11	0.028	0.00478635	CCND1	595
RPL22	2.04291e-07	0.536414	0.899	0.872	0.00539696	RPL22	6146
LTC4S	2.18335e-07	1.05126	0.239	0.105	0.00576797	LTC4S	4056
MAP1S	2.18913e-07	0.61949	0.101	0.025	0.00578324	MAP1S	55201
CAP1	2.60695e-07	0.758798	0.239	0.1	0.00688703	CAP1	10487
MANBA	2.78666e-07	0.581011	0.11	0.029	0.00736179	MANBA	4126
HBB	3.06249e-07	2.27227	0.22	0.082	0.0080905	HBB	3043
CDK6	3.60113e-07	0.439679	0.101	0.025	0.00951346	CDK6	1021
SATB1	3.60342e-07	0.397004	0.119	0.033	0.00951952	SATB1	6304
ANXA1	3.71009e-07	0.998014	0.807	0.745	0.00980131	ANXA1	301
GPATCH2L	4.02577e-07	0.664983	0.211	0.084	0.0106353	GPATCH2L	55668
ARPC2	4.0721e-07	0.856445	0.523	0.38	0.0107577	ARPC2	10109
PPP3R1	4.07931e-07	0.64922	0.202	0.076	0.0107767	PPP3R1	5534
CREM	4.14232e-07	1.29339	0.229	0.098	0.0109432	CREM	1390
MTMR6	4.64213e-07	0.400378	0.147	0.046	0.0122636	MTMR6	9107
ATP1B1	4.73983e-07	0.647676	0.239	0.1	0.0125217	ATP1B1	481
ATP13A3	4.83253e-07	0.977427	0.284	0.137	0.0127666	ATP13A3	79572
ZNF267	4.83664e-07	0.875689	0.266	0.126	0.0127774	ZNF267	10308
ASAP1	4.90179e-07	0.78327	0.193	0.073	0.0129495	ASAP1	50807
TPRA1	5.49774e-07	0.507023	0.128	0.039	0.0145239	TPRA1	131601
STAT5A	5.86192e-07	0.364209	0.11	0.029	0.015486	STAT5A	6776
EAF1	6.31582e-07	0.522401	0.156	0.053	0.0166851	EAF1	85403
SQSTM1	6.52013e-07	0.909671	0.743	0.638	0.0172249	SQSTM1	8878
LGMN	7.32788e-07	1.37104	0.321	0.174	0.0193588	LGMN	5641
CAST	8.433e-07	0.906739	0.495	0.344	0.0222783	CAST	831
NRAS	9.42541e-07	0.552413	0.128	0.039	0.0249	NRAS	4893
COX7B	1.05472e-06	0.876872	0.596	0.486	0.0278636	COX7B	1349
MGST2	1.05992e-06	0.414454	0.128	0.039	0.028001	MGST2	4258
WDR1	1.14386e-06	0.54633	0.22	0.093	0.0302186	WDR1	9948
SLC38A6	1.187e-06	0.741371	0.138	0.045	0.0313582	SLC38A6	145389
NRIP1	1.43115e-06	0.560641	0.22	0.093	0.0378081	NRIP1	8204
TGFBI	1.53229e-06	0.403328	0.119	0.035	0.04048	TGFBI	7045
ELF1	1.58654e-06	1.19387	0.385	0.242	0.0419132	ELF1	1997
RPS16	1.60305e-06	0.515573	0.927	0.884	0.0423494	RPS16	6217
RPL12	1.76892e-06	0.456861	0.963	0.937	0.0467312	RPL12	6136
CCL2	2.10654e-06	0.4306	0.183	0.07	0.0556505	CCL2	6347
RPS21	2.27487e-06	0.543033	0.899	0.899	0.0600976	RPS21	6227
CFL1	2.35495e-06	0.703412	0.67	0.586	0.0622131	CFL1	1072
TMOD3	2.49844e-06	0.484288	0.165	0.06	0.0660039	TMOD3	29766
CSF1	2.59357e-06	0.746637	0.165	0.061	0.0685169	CSF1	1435
ARL8A	2.74028e-06	0.739036	0.202	0.085	0.0723927	ARL8A	127829
SUB1	2.79134e-06	0.689422	0.688	0.575	0.0737417	SUB1	10923
MAP4K4	2.79387e-06	0.719853	0.22	0.095	0.0738085	MAP4K4	9448
NCOA4	2.82339e-06	0.654788	0.165	0.062	0.0745882	NCOA4	8031
HIF1A	2.8247e-06	0.975144	0.606	0.456	0.0746229	HIF1A	3091
MFSD1	3.04687e-06	0.90666	0.174	0.068	0.0804922	MFSD1	64747
RNF149	3.25714e-06	0.919443	0.22	0.099	0.0860472	RNF149	284996
B4GALT1	3.6902e-06	0.700106	0.239	0.111	0.0974878	B4GALT1	2683
FRMD4B	4.79151e-06	0.385642	0.239	0.105	0.126582	FRMD4B	23150
SERPINB8	4.89142e-06	0.351021	0.119	0.038	0.129222	SERPINB8	5271
ZBTB7A	5.32347e-06	0.777424	0.239	0.112	0.140636	ZBTB7A	51341
ARHGDIB	5.75552e-06	0.614338	0.284	0.145	0.152049	ARHGDIB	397
WDR26	5.95486e-06	0.627215	0.211	0.091	0.157315	WDR26	80232
PTBP3	6.2093e-06	0.637467	0.275	0.135	0.164037	PTBP3	9991
FAU	6.74271e-06	0.396451	0.945	0.926	0.178129	FAU	2197
XPO1	7.78528e-06	0.522553	0.22	0.096	0.205671	XPO1	7514
DUSP2	8.14944e-06	0.904882	0.266	0.135	0.215292	DUSP2	1844
RAB32	8.44743e-06	0.536822	0.165	0.066	0.223164	RAB32	10981
RIPK2	8.83746e-06	0.673596	0.211	0.096	0.233468	RIPK2	8767
ACSL1	9.0599e-06	0.653755	0.11	0.034	0.239344	ACSL1	2180
RELB	9.66191e-06	0.659664	0.165	0.066	0.255248	RELB	5971
C9orf72	1.01132e-05	0.539753	0.119	0.039	0.267172	C9orf72	203228
DR1	1.01221e-05	0.511707	0.156	0.059	0.267405	DR1	1810
ITSN2	1.01492e-05	0.72501	0.183	0.075	0.268122	ITSN2	50618
FOSL2	1.11858e-05	0.816534	0.358	0.215	0.295506	FOSL2	2355
IER3	1.15665e-05	0.890442	0.688	0.579	0.305563	IER3	8870
B3GNT2	1.30528e-05	0.79409	0.202	0.09	0.344829	B3GNT2	10678
NPEPPS	1.36706e-05	0.705422	0.193	0.081	0.36115	NPEPPS	9520
COX6B1	1.38866e-05	0.789894	0.615	0.552	0.366857	COX6B1	1340
AGAP3	1.45913e-05	0.566914	0.11	0.035	0.385473	AGAP3	116988
RPL26	1.49959e-05	0.456034	0.954	0.937	0.396163	RPL26	6154
EMP3	1.64614e-05	0.816084	0.706	0.676	0.434878	EMP3	2014
BACH1	1.71991e-05	0.933251	0.22	0.105	0.454366	BACH1	571
HBA2	1.86928e-05	1.95315	0.156	0.058	0.493826	HBA2	3040
CLIC1	2.07501e-05	0.853582	0.532	0.415	0.548177	CLIC1	1192
EHD4	2.34309e-05	0.530316	0.138	0.051	0.618998	EHD4	30844
TPM4	2.45591e-05	0.523891	0.312	0.17	0.648803	TPM4	7171
BTG1	2.52649e-05	0.828048	0.798	0.759	0.667447	BTG1	694
TPP1	2.54055e-05	0.683659	0.22	0.105	0.671163	TPP1	1200
CEBPB	2.57338e-05	1.17908	0.606	0.595	0.679835	CEBPB	1051
CAPZA1	2.58415e-05	0.663663	0.321	0.185	0.682681	CAPZA1	829
GNG5	2.59248e-05	0.714478	0.615	0.522	0.684882	GNG5	2787
DDX21	2.71746e-05	0.806098	0.505	0.375	0.717899	DDX21	9188
PPP1CA	2.83692e-05	0.413805	0.147	0.057	0.749458	PPP1CA	5499
RNASEH2B	2.98954e-05	0.445487	0.119	0.041	0.789778	RNASEH2B	79621
CTNNBL1	3.07995e-05	0.654793	0.128	0.047	0.813662	CTNNBL1	56259
NFKBIE	3.16659e-05	0.314075	0.101	0.032	0.836551	NFKBIE	4794
PRKAG2	3.20467e-05	0.799915	0.183	0.08	0.846609	PRKAG2	51422
MYL6	3.36016e-05	0.6185	0.752	0.696	0.887686	MYL6	4637
BNIP2	3.43501e-05	0.645966	0.303	0.172	0.907461	BNIP2	663
HNMT	3.4755e-05	0.457609	0.128	0.046	0.918157	HNMT	3176
ZBTB43	3.55758e-05	0.780074	0.257	0.136	0.939842	ZBTB43	23099
ICAM1	3.65944e-05	0.726965	0.294	0.161	0.966751	ICAM1	3383
LGALS1	3.76237e-05	1.04284	0.615	0.659	0.993944	LGALS1	3956
ETV3	3.83199e-05	0.567677	0.138	0.052	1	ETV3	2117
RPL10	3.92763e-05	0.392886	1	0.965	1	RPL10	6134
ADAM17	4.45854e-05	0.637814	0.202	0.094	1	ADAM17	6868
FTH1P10	5.02009e-05	1.02363	0.431	0.31	1	FTH1P10	2502
IFNGR2	5.37536e-05	0.692204	0.275	0.155	1	IFNGR2	3460
RBM33	5.54304e-05	0.457526	0.193	0.088	1	RBM33	155435
TLNRD1	5.62977e-05	0.607364	0.11	0.038	1	TLNRD1	59274
SNX18	5.70589e-05	0.400809	0.101	0.033	1	SNX18	112574
NPC2	5.77972e-05	0.975333	0.596	0.595	1	NPC2	10577
KPNA2	5.82445e-05	0.626421	0.229	0.116	1	KPNA2	3838
RAB10	6.23002e-05	0.540384	0.211	0.101	1	RAB10	10890
SH3KBP1	6.28552e-05	0.65744	0.156	0.064	1	SH3KBP1	30011
DSE	6.39751e-05	0.680806	0.229	0.118	1	DSE	29940
RRAGC	7.18893e-05	0.352486	0.11	0.038	1	RRAGC	64121
IFI16	7.2822e-05	0.708426	0.275	0.148	1	IFI16	3428
COX6C	7.37777e-05	0.722325	0.596	0.528	1	COX6C	1345
KDM3B	7.3966e-05	0.346465	0.101	0.033	1	KDM3B	51780
USP3	7.44255e-05	0.584995	0.156	0.066	1	USP3	9960
CELF1	7.48389e-05	0.766239	0.211	0.105	1	CELF1	10658
LRRC40	7.6501e-05	0.375787	0.101	0.033	1	LRRC40	55631
MALT1	7.83855e-05	0.577044	0.165	0.073	1	MALT1	10892
NRP2	7.97993e-05	0.615649	0.385	0.243	1	NRP2	8828
MSL2	8.02013e-05	0.25729	0.11	0.038	1	MSL2	55167
WDFY1	8.12742e-05	0.48863	0.11	0.039	1	WDFY1	57590
RPS10	8.17848e-05	0.541346	0.853	0.858	1	RPS10	6204
MBP	8.32607e-05	0.796258	0.229	0.121	1	MBP	4155
STX11	8.48138e-05	0.46995	0.138	0.055	1	STX11	8676
PTPN12	8.85635e-05	0.686962	0.193	0.091	1	PTPN12	5782
STK40	9.06241e-05	0.350169	0.138	0.054	1	STK40	83931
TRIM33	9.5706e-05	0.388608	0.128	0.049	1	TRIM33	51592
TRABD	0.00010115	0.418871	0.11	0.039	1	TRABD	80305
NEAT1	0.0001065	0.49586	0.872	0.891	1	NEAT1	283131
SLC25A5	0.000107107	0.691339	0.431	0.311	1	SLC25A5	292
ABI1	0.000108249	0.674714	0.266	0.149	1	ABI1	10006
HYOU1	0.000111917	0.445383	0.11	0.039	1	HYOU1	10525
USP12	0.000119382	1.00939	0.358	0.234	1	USP12	219333
POMP	0.000120761	0.728486	0.523	0.443	1	POMP	51371
S100A4	0.000123787	0.886644	0.716	0.634	1	S100A4	6275
PPP4C	0.000126837	0.647782	0.174	0.081	1	PPP4C	5531
OSBPL8	0.000126997	0.854115	0.266	0.156	1	OSBPL8	114882
OGDH	0.000138195	0.285185	0.119	0.045	1	OGDH	4967
SLC25A24	0.000143269	0.440652	0.156	0.068	1	SLC25A24	29957
SNN	0.000147721	0.5572	0.128	0.052	1	SNN	8303
CHMP1B	0.000149157	0.909264	0.358	0.244	1	CHMP1B	57132
RB1CC1	0.000152832	0.666372	0.284	0.167	1	RB1CC1	9821
CEP170	0.000160771	0.45292	0.119	0.046	1	CEP170	9859
MAPK1	0.000165784	0.307164	0.11	0.04	1	MAPK1	5594
STX4	0.000166191	0.542924	0.128	0.052	1	STX4	6810
COX4I1	0.000167232	0.564116	0.642	0.594	1	COX4I1	1327
LAMTOR2	0.000170375	0.412289	0.193	0.092	1	LAMTOR2	28956
GFOD1	0.000181424	0.561183	0.101	0.036	1	GFOD1	54438
GAPDH	0.000187694	0.542079	0.752	0.728	1	GAPDH	2597
GBP2	0.000219159	0.607885	0.156	0.07	1	GBP2	2634
TPT1	0.000224248	0.377475	0.982	0.965	1	TPT1	7178
NR4A3	0.000227597	0.638326	0.128	0.053	1	NR4A3	8013
NCOA7	0.000229594	0.579964	0.174	0.082	1	NCOA7	135112
CSGALNACT2	0.000233849	0.974151	0.275	0.169	1	CSGALNACT2	55454
SERPINB1	0.000236442	0.883631	0.312	0.194	1	SERPINB1	1992
LASP1	0.00024024	0.337678	0.147	0.063	1	LASP1	3927
DNAJB6	0.000243238	0.671988	0.56	0.445	1	DNAJB6	10049
NCS1	0.000244079	0.366679	0.101	0.037	1	NCS1	23413
SH3BGRL3	0.000245738	0.802981	0.743	0.689	1	SH3BGRL3	83442
PDE4A	0.000254673	0.712882	0.101	0.037	1	PDE4A	5141
ATP6V1C1	0.000269653	0.436823	0.147	0.065	1	ATP6V1C1	528
IRF2BP2	0.000276599	0.702229	0.294	0.174	1	IRF2BP2	359948
TMEM158	0.000281997	0.344449	0.101	0.037	1	TMEM158	25907
ITPRIP	0.000285721	0.845827	0.11	0.042	1	ITPRIP	85450
EZH2	0.000291803	0.677087	0.128	0.053	1	EZH2	2146
PSMA4	0.000297792	0.599615	0.303	0.188	1	PSMA4	5685
CPEB2	0.000346605	0.505884	0.165	0.078	1	CPEB2	132864
IL6R	0.00036725	0.692502	0.183	0.094	1	IL6R	3570
ATP5MG	0.000377797	0.772976	0.624	0.603	1	ATP5MG	10632
ZSWIM6	0.000378808	0.485172	0.165	0.079	1	ZSWIM6	57688
ACTR2	0.000387791	0.646308	0.284	0.174	1	ACTR2	10097
GNS	0.000404166	0.28158	0.101	0.037	1	GNS	2799
ATP6AP2	0.000426696	0.569965	0.257	0.151	1	ATP6AP2	10159
MYH9	0.000431209	0.484797	0.156	0.072	1	MYH9	4627
CAPZB	0.000479494	0.573648	0.211	0.114	1	CAPZB	832
CTTNBP2NL	0.000485202	0.389057	0.101	0.038	1	CTTNBP2NL	55917
PRNP	0.00049187	1.05112	0.33	0.226	1	PRNP	5621
WTAP	0.0004958	0.732639	0.633	0.548	1	WTAP	9589
IQGAP1	0.000502246	0.697465	0.578	0.473	1	IQGAP1	8826
RACK1	0.00053735	0.525477	0.734	0.717	1	RACK1	10399
SUPT5H	0.000551127	0.498857	0.22	0.118	1	SUPT5H	6829
RILPL2	0.000564472	0.811834	0.312	0.21	1	RILPL2	196383
RNF10	0.000606322	0.656666	0.165	0.081	1	RNF10	9921
CD58	0.00062981	0.486721	0.156	0.075	1	CD58	965
SNX2	0.000671547	0.451546	0.147	0.068	1	SNX2	6643
RPL32	0.000691638	0.367615	0.963	0.96	1	RPL32	6161
FOXP1	0.000747657	0.734096	0.284	0.176	1	FOXP1	27086
ARID1A	0.000748902	0.258477	0.138	0.061	1	ARID1A	8289
HIVEP2	0.000750784	0.54473	0.147	0.069	1	HIVEP2	3097
CAPG	0.000752748	0.844594	0.239	0.146	1	CAPG	822
HLA-E	0.000797767	0.822529	0.45	0.353	1	HLA-E	3133
SCNM1	0.000818938	0.320711	0.11	0.045	1	SCNM1	79005
FYB1	0.000842648	0.606831	0.156	0.075	1	FYB1	2533
ANKLE2	0.00084564	0.484294	0.147	0.068	1	ANKLE2	23141
PPP1R15B	0.000880483	0.635826	0.229	0.135	1	PPP1R15B	84919
NR4A2	0.000935656	0.755609	0.358	0.246	1	NR4A2	4929
GSTO1	0.000943601	0.953253	0.422	0.336	1	GSTO1	9446
ACOT9	0.000998586	0.480102	0.101	0.041	1	ACOT9	23597
PAFAH1B2	0.00101706	0.871945	0.183	0.098	1	PAFAH1B2	5049
KMT2C	0.00102328	0.367328	0.183	0.094	1	KMT2C	58508
KDM5A	0.00107976	0.71906	0.147	0.07	1	KDM5A	5927
TMEM160	0.00109363	0.523792	0.202	0.114	1	TMEM160	54958
RAC1	0.00114493	0.740067	0.587	0.536	1	RAC1	5879
EWSR1	0.00120784	0.498054	0.275	0.171	1	EWSR1	2130
ATF7IP	0.00124776	0.604523	0.156	0.078	1	ATF7IP	55729
BAZ1A	0.00125667	0.821017	0.312	0.215	1	BAZ1A	11177
FKBP1A	0.00126889	0.383682	0.239	0.139	1	FKBP1A	2280
ZNF281	0.00136347	0.538409	0.11	0.047	1	ZNF281	23528
TMEM123	0.00139374	0.493857	0.266	0.167	1	TMEM123	114908
FCGRT	0.00141474	0.780862	0.394	0.323	1	FCGRT	2217
PARP14	0.00145916	0.418252	0.101	0.041	1	PARP14	54625
PRKACB	0.00148747	0.280897	0.11	0.046	1	PRKACB	5567
STAG2	0.00149955	0.504965	0.248	0.151	1	STAG2	10735
DYNC1H1	0.00157881	0.520347	0.193	0.106	1	DYNC1H1	1778
RAB5IF	0.00162497	0.471887	0.183	0.099	1	RAB5IF	55969
TIMM13	0.00169961	0.407656	0.22	0.13	1	TIMM13	26517
CRIP1	0.00171049	0.604297	0.211	0.122	1	CRIP1	1396
TBK1	0.00174699	0.405803	0.101	0.042	1	TBK1	29110
YWHAZ	0.00175631	0.686465	0.651	0.601	1	YWHAZ	7534
U2AF2	0.00176629	0.357349	0.128	0.059	1	U2AF2	11338
NABP1	0.00178784	0.626892	0.128	0.061	1	NABP1	64859
RPS12	0.00179026	0.351031	0.972	0.973	1	RPS12	6206
UQCR11	0.00182487	0.669569	0.505	0.451	1	UQCR11	10975
PPFIA1	0.00183563	0.612042	0.147	0.075	1	PPFIA1	8500
ATP6V0B	0.0018782	0.858747	0.394	0.333	1	ATP6V0B	533
ANKRD11	0.00189449	0.790946	0.239	0.146	1	ANKRD11	29123
RPL29	0.00193726	0.366655	0.927	0.882	1	RPL29	6159
RNASET2	0.00194216	0.777617	0.229	0.139	1	RNASET2	8635
ATP5ME	0.00195081	0.663503	0.587	0.554	1	ATP5ME	521
CTSK	0.00195439	0.502373	0.055	0.178	1	CTSK	1513
STX7	0.00197018	0.350539	0.128	0.06	1	STX7	8417
EIF2AK3	0.00197842	0.442839	0.119	0.054	1	EIF2AK3	9451
RAP1B	0.00200838	0.75752	0.404	0.318	1	RAP1B	5908
PSMA7	0.00255489	0.654025	0.541	0.486	1	PSMA7	5688
PDXK	0.00261644	0.607733	0.174	0.097	1	PDXK	8566
EIF4A1	0.0026674	0.558298	0.119	0.056	1	EIF4A1	1973
STX3	0.00267358	0.561907	0.156	0.085	1	STX3	6809
CREBRF	0.00274505	0.625893	0.376	0.282	1	CREBRF	153222
PLEKHM2	0.00279092	0.619245	0.11	0.051	1	PLEKHM2	23207
MCL1	0.00279266	0.81315	0.422	0.328	1	MCL1	4170
REV3L	0.00293146	0.638301	0.138	0.069	1	REV3L	5980
ZNF703	0.00294064	0.359384	0.119	0.056	1	ZNF703	80139
MOB1A	0.00295443	0.594058	0.229	0.142	1	MOB1A	55233
NANS	0.0030432	0.542666	0.239	0.154	1	NANS	54187
MAN1A1	0.00310867	0.406024	0.11	0.05	1	MAN1A1	4121
DRAM2	0.00318197	0.371986	0.147	0.077	1	DRAM2	128338
RPL31	0.00331356	0.548091	0.725	0.708	1	RPL31	6160
NPC1	0.00335551	0.515679	0.11	0.051	1	NPC1	4864
M6PR	0.0036672	0.437999	0.174	0.098	1	M6PR	4074
PDE4B	0.00369896	0.739907	0.248	0.159	1	PDE4B	5142
FXYD5	0.00381883	0.460471	0.477	0.399	1	FXYD5	53827
EIF4EBP1	0.00381997	0.272086	0.128	0.063	1	EIF4EBP1	1978
PDS5A	0.00386553	0.515377	0.128	0.064	1	PDS5A	23244
RBPJ	0.00390906	0.577853	0.229	0.144	1	RBPJ	3516
PRPF38B	0.00397247	0.518886	0.349	0.249	1	PRPF38B	55119
SLC20A1	0.00404829	0.736321	0.294	0.204	1	SLC20A1	6574
TDG	0.0040861	0.397042	0.147	0.077	1	TDG	6996
HMGA1	0.00412085	0.619953	0.321	0.234	1	HMGA1	3159
PPP6R3	0.00421914	0.295007	0.138	0.07	1	PPP6R3	55291
PHF20	0.004291	0.615583	0.202	0.123	1	PHF20	51230
CLTC	0.00430582	0.530491	0.22	0.137	1	CLTC	1213
EZR	0.00438117	0.833753	0.422	0.347	1	EZR	7430
RNASEK	0.00447355	0.631915	0.128	0.063	1	RNASEK	440400
PPP1R18	0.0044916	0.466907	0.128	0.065	1	PPP1R18	170954
GLA	0.00464898	0.41968	0.128	0.065	1	GLA	2717
ATP5F1C	0.00473199	0.372242	0.266	0.178	1	ATP5F1C	509
MCRIP2	0.00498925	0.31592	0.11	0.052	1	MCRIP2	84331
SH3BGRL	0.00501343	0.538523	0.367	0.285	1	SH3BGRL	6451
CPEB4	0.00518605	0.724506	0.394	0.317	1	CPEB4	80315
SLC25A13	0.00531363	0.332099	0.119	0.058	1	SLC25A13	10165
VPS35	0.0053247	0.488334	0.174	0.099	1	VPS35	55737
ATG3	0.00541165	0.612835	0.202	0.125	1	ATG3	64422
CMTM3	0.00546685	0.382077	0.128	0.066	1	CMTM3	123920
MPDU1	0.00550515	0.447638	0.11	0.053	1	MPDU1	9526
SELENOP	0.00575538	1.69959	0.33	0.259	1	SELENOP	6414
PPP1R14B	0.005787	0.475911	0.275	0.195	1	PPP1R14B	26472
RMND5A	0.00578876	0.361666	0.11	0.053	1	RMND5A	64795
NBPF14	0.00590884	0.344479	0.119	0.059	1	NBPF14	25832
APLP2	0.00608859	0.62089	0.358	0.286	1	APLP2	334
MID1IP1	0.00611568	0.515411	0.165	0.095	1	MID1IP1	58526
USP9X	0.00611955	0.392671	0.128	0.066	1	USP9X	8239
SLC25A3	0.00617138	0.639252	0.45	0.402	1	SLC25A3	5250
RBM17	0.00629693	0.483605	0.211	0.128	1	RBM17	84991
FAM126B	0.00656757	0.309265	0.101	0.046	1	FAM126B	285172
UQCR10	0.00661625	0.753372	0.468	0.391	1	UQCR10	29796
ZFYVE16	0.00675314	0.405618	0.183	0.108	1	ZFYVE16	9765
TKT	0.00676905	0.486155	0.239	0.159	1	TKT	7086
HLA-F	0.0068184	0.622014	0.138	0.075	1	HLA-F	3134
EIF4G2	0.00684931	0.516989	0.468	0.387	1	EIF4G2	1982
TMEM33	0.007104	0.421849	0.128	0.066	1	TMEM33	55161
NOTCH2	0.00710878	0.520224	0.174	0.102	1	NOTCH2	4853
MGLL	0.00712151	0.535059	0.119	0.06	1	MGLL	11343
UBAP1	0.00737855	0.575895	0.138	0.076	1	UBAP1	51271
RPL17	0.00741992	0.5356	0.56	0.544	1	RPL17	6139
RNF138	0.007501	0.467647	0.128	0.068	1	RNF138	51444
WHAMM	0.00779114	0.419778	0.119	0.061	1	WHAMM	123720
DDAH2	0.00782728	0.672705	0.211	0.137	1	DDAH2	23564
RPS8	0.00783352	0.40977	0.972	0.951	1	RPS8	6202
CITED2	0.00786534	0.973287	0.22	0.144	1	CITED2	10370
CDC37	0.00798205	0.505944	0.266	0.188	1	CDC37	11140
MED13L	0.00811427	0.366214	0.202	0.123	1	MED13L	23389
ROCK1	0.00840523	0.442428	0.257	0.172	1	ROCK1	6093
SDF2L1	0.00850211	0.346695	0.202	0.125	1	SDF2L1	23753
ZFAND2A	0.00864675	0.841945	0.321	0.245	1	ZFAND2A	90637
TMBIM6	0.00879535	0.393456	0.578	0.535	1	TMBIM6	7009
LACTB	0.00879577	0.554721	0.165	0.099	1	LACTB	114294
DENND5A	0.00881037	0.391671	0.138	0.076	1	DENND5A	23258
SMAD2	0.00903523	0.259174	0.119	0.06	1	SMAD2	4087
CCT5	0.00926348	0.512692	0.211	0.139	1	CCT5	22948
LARP1	0.00926746	0.443713	0.147	0.083	1	LARP1	23367
IRF2	0.00934685	0.299875	0.119	0.061	1	IRF2	3660
OTULIN	0.00994975	0.608893	0.202	0.129	1	OTULIN	90268
TMEM70	0.00999131	0.589933	0.193	0.123	1	TMEM70	54968
PRPF40A	0.0100378	0.519265	0.275	0.202	1	PRPF40A	55660
TRAPPC1	0.0101812	0.479445	0.128	0.069	1	TRAPPC1	58485
ITGA5	0.010197	0.425288	0.138	0.078	1	ITGA5	3678
UBN1	0.0103571	0.384181	0.11	0.056	1	UBN1	29855
KCTD20	0.0103859	0.464622	0.101	0.05	1	KCTD20	222658
VTI1B	0.0104375	0.386885	0.193	0.119	1	VTI1B	10490
TLK2	0.0105549	0.334294	0.11	0.055	1	TLK2	11011
CCT2	0.0109551	0.537562	0.257	0.18	1	CCT2	10576
NDUFB1	0.0110925	0.668075	0.44	0.396	1	NDUFB1	4707
PRELID3B	0.0110951	0.419232	0.119	0.063	1	PRELID3B	51012
TLN1	0.0111278	0.318913	0.211	0.132	1	TLN1	7094
ATP2A2	0.0112193	0.366147	0.165	0.098	1	ATP2A2	488
C16orf87	0.0114112	0.539788	0.156	0.092	1	C16orf87	388272
PRCP	0.0116527	0.296858	0.138	0.075	1	PRCP	5547
SNORD3A	0.0116687	0.479694	0.183	0.11	1	SNORD3A	780851
SMCHD1	0.0117188	0.418656	0.165	0.099	1	SMCHD1	23347
JMY	0.0117293	0.71311	0.147	0.086	1	JMY	133746
SINHCAF	0.0118474	0.496091	0.11	0.056	1	SINHCAF	58516
TFDP1	0.0119083	0.387451	0.119	0.063	1	TFDP1	7027
WNK1	0.0120729	0.397326	0.174	0.107	1	WNK1	65125
BTBD7	0.0120762	0.346391	0.119	0.062	1	BTBD7	55727
UBE2R2	0.0121125	0.56642	0.294	0.215	1	UBE2R2	54926
FNDC3A	0.0122441	0.355383	0.128	0.069	1	FNDC3A	22862
METTL9	0.0125907	0.402141	0.147	0.085	1	METTL9	51108
GATAD2A	0.0127094	0.469308	0.156	0.093	1	GATAD2A	54815
CHCHD1	0.0127312	0.390976	0.174	0.106	1	CHCHD1	118487
STARD7	0.0129317	0.344986	0.165	0.101	1	STARD7	56910
SEPHS2	0.0130471	0.321321	0.138	0.079	1	SEPHS2	22928
MIDN	0.0132677	0.468442	0.394	0.315	1	MIDN	90007
GTPBP4	0.0132894	0.362657	0.174	0.107	1	GTPBP4	23560
ID2	0.013304	0.90888	0.431	0.366	1	ID2	3398
C6orf62	0.0135087	0.55075	0.358	0.281	1	C6orf62	81688
RPS14	0.0141662	0.313633	0.945	0.93	1	RPS14	6208
OGFRL1	0.0154228	0.556961	0.193	0.127	1	OGFRL1	79627
ZFP91	0.0156195	0.393966	0.119	0.065	1	ZFP91	80829
WDR43	0.015677	0.421482	0.183	0.116	1	WDR43	23160
TIMM8B	0.0160023	0.345521	0.174	0.108	1	TIMM8B	26521
FCHO2	0.0160489	0.324764	0.119	0.064	1	FCHO2	115548
ANXA11	0.0163554	0.269758	0.156	0.093	1	ANXA11	311
VPS29	0.016368	0.44846	0.248	0.176	1	VPS29	51699
ATP2B1-AS1	0.0171105	0.972077	0.202	0.141	1	ATP2B1-AS1	338758
RSF1	0.017175	0.611257	0.239	0.166	1	RSF1	51773
APEX1	0.0172218	0.320287	0.147	0.087	1	APEX1	328
UBE2A	0.0174695	0.51137	0.303	0.234	1	UBE2A	7319
TMEM50A	0.0175602	0.365583	0.303	0.228	1	TMEM50A	23585
USF2	0.0183106	0.376739	0.147	0.087	1	USF2	7392
ANP32B	0.0183898	0.550398	0.45	0.399	1	ANP32B	10541
ATP5F1B	0.0191372	0.523261	0.294	0.231	1	ATP5F1B	506
OTUD1	0.0191792	0.496519	0.248	0.176	1	OTUD1	220213
UBALD2	0.0193278	0.568078	0.358	0.289	1	UBALD2	283991
IDH1	0.0193818	0.394923	0.119	0.066	1	IDH1	3417
COX6A1	0.0196486	0.536625	0.541	0.534	1	COX6A1	1337
LAMP2	0.0199334	0.453215	0.257	0.189	1	LAMP2	3920
RAB9A	0.0200336	0.659748	0.165	0.106	1	RAB9A	9367
UBAC1	0.0205888	0.295613	0.101	0.053	1	UBAC1	10422
MYL12A	0.0208114	0.498838	0.477	0.438	1	MYL12A	10627
MRPS15	0.020832	0.357306	0.193	0.127	1	MRPS15	64960
USP36	0.0209777	0.553949	0.11	0.06	1	USP36	57602
ACSL4	0.0213412	0.480094	0.11	0.06	1	ACSL4	2182
SRSF11	0.0214347	0.48223	0.459	0.419	1	SRSF11	9295
CKS2	0.0219829	0.643713	0.294	0.229	1	CKS2	1164
CHSY1	0.0222677	0.333849	0.147	0.089	1	CHSY1	22856
MXD1	0.0225121	0.6728	0.294	0.231	1	MXD1	4084
SP3	0.0226403	0.436408	0.11	0.06	1	SP3	6670
SLC17A5	0.0228607	0.377379	0.101	0.054	1	SLC17A5	26503
HGS	0.0233278	0.277825	0.101	0.053	1	HGS	9146
PTGS2	0.0242707	0.700111	0.211	0.146	1	PTGS2	5743
OAZ1	0.0243675	0.2735	0.725	0.693	1	OAZ1	4946
RBM22	0.0243863	0.370424	0.138	0.083	1	RBM22	55696
GPX4	0.0244521	0.398804	0.624	0.6	1	GPX4	2879
C1QBP	0.024509	0.368765	0.211	0.142	1	C1QBP	708
ZCCHC10	0.0245502	0.408001	0.183	0.12	1	ZCCHC10	54819
LLPH	0.0246471	0.346399	0.183	0.119	1	LLPH	84298
MDM2	0.025993	0.29189	0.193	0.128	1	MDM2	4193
PELI1	0.0264239	0.4038	0.275	0.206	1	PELI1	57162
POLR2L	0.0270454	0.462447	0.541	0.522	1	POLR2L	5441
SPCS3	0.0271286	0.339239	0.266	0.193	1	SPCS3	60559
TXNIP	0.0281296	0.760118	0.312	0.245	1	TXNIP	10628
UBTD2	0.0287925	0.297713	0.119	0.069	1	UBTD2	92181
GADD45GIP1	0.0290724	0.36283	0.303	0.235	1	GADD45GIP1	90480
PTBP1	0.0300625	0.530341	0.202	0.141	1	PTBP1	5725
ARF6	0.0302856	0.480252	0.321	0.257	1	ARF6	382
PREX1	0.0305403	0.367834	0.165	0.106	1	PREX1	57580
YWHAB	0.0306587	0.462493	0.312	0.248	1	YWHAB	7529
TNFRSF1A	0.0313924	0.508996	0.156	0.102	1	TNFRSF1A	7132
BRD9	0.0317436	0.256835	0.119	0.068	1	BRD9	65980
NXF1	0.0317938	0.580702	0.165	0.111	1	NXF1	10482
ZYX	0.0325389	0.46979	0.156	0.101	1	ZYX	7791
UGCG	0.0328549	0.529923	0.211	0.15	1	UGCG	7357
NUP98	0.0333864	0.251553	0.128	0.077	1	NUP98	4928
RHOA	0.0335374	0.44029	0.468	0.437	1	RHOA	387
SLC43A3	0.0335734	0.435754	0.101	0.056	1	SLC43A3	29015
HSPA4	0.0343378	0.542588	0.147	0.094	1	HSPA4	3308
COX7A2	0.0345481	0.355592	0.615	0.615	1	COX7A2	1347
RAB11FIP1	0.0346341	0.754515	0.165	0.11	1	RAB11FIP1	80223
KAT6A	0.03487	0.350844	0.128	0.077	1	KAT6A	7994
OGT	0.0348754	0.400138	0.183	0.122	1	OGT	8473
RPS18	0.0361948	0.374449	0.972	0.959	1	RPS18	6222
PTPN1	0.0370534	0.49835	0.147	0.095	1	PTPN1	5770
CD109	0.0373307	1.08409	0.248	0.189	1	CD109	135228
LSM7	0.0375116	0.43114	0.413	0.358	1	LSM7	51690
RNF181	0.038178	0.387731	0.248	0.185	1	RNF181	51255
BAZ2A	0.0388082	0.434704	0.119	0.07	1	BAZ2A	11176
GLRX5	0.0396573	0.381189	0.22	0.16	1	GLRX5	51218
PSMD7	0.0400024	0.5511	0.275	0.213	1	PSMD7	5713
FRG1	0.0401478	0.383808	0.239	0.173	1	FRG1	2483
RNF145	0.0410401	0.514222	0.174	0.12	1	RNF145	153830
CAPZA2	0.0418877	0.500597	0.275	0.219	1	CAPZA2	830
PABPC4	0.0420307	0.291382	0.367	0.293	1	PABPC4	8761
ZMIZ1	0.042254	0.447321	0.193	0.137	1	ZMIZ1	57178
ELK3	0.0427628	0.687915	0.128	0.08	1	ELK3	2004
SPPL3	0.0430047	0.257209	0.101	0.058	1	SPPL3	121665
TOM1	0.0449784	0.538627	0.101	0.059	1	TOM1	10043
SH3GLB1	0.0451632	0.417736	0.349	0.294	1	SH3GLB1	51100
RBM8A	0.045465	0.313656	0.55	0.509	1	RBM8A	9939
MRPS5	0.0459114	0.387687	0.11	0.065	1	MRPS5	64969
COX7C	0.0464919	0.329188	0.743	0.764	1	COX7C	1350
DPYSL2	0.0466054	0.275729	0.165	0.106	1	DPYSL2	1808
EIF4E	0.0471047	0.919618	0.284	0.239	1	EIF4E	1977
SIRT1	0.0473618	0.514407	0.128	0.08	1	SIRT1	23411
ATP6V1E1	0.0478619	0.52955	0.248	0.197	1	ATP6V1E1	529
ABCF1	0.0479386	0.578858	0.229	0.17	1	ABCF1	23
LAP3	0.0486877	0.394617	0.101	0.059	1	LAP3	51056
NCOA3	0.0492948	0.379147	0.138	0.089	1	NCOA3	8202
DBF4	0.0497584	0.399879	0.147	0.096	1	DBF4	10926
BIRC3	0.0501708	0.58376	0.119	0.073	1	BIRC3	330
DRAM1	0.0504688	0.411969	0.128	0.082	1	DRAM1	55332
CTSD	0.0506328	0.894834	0.367	0.357	1	CTSD	1509
DNAJC8	0.05133	0.47519	0.385	0.341	1	DNAJC8	22826
PFDN2	0.0521263	0.506024	0.422	0.383	1	PFDN2	5202
DUSP5	0.0523373	0.524558	0.128	0.082	1	DUSP5	1847
RPS17	0.0524822	0.608312	0.431	0.43	1	RPS17	6218
MRPL52	0.0527407	0.282598	0.284	0.223	1	MRPL52	122704
SPAG9	0.0542956	0.610585	0.45	0.416	1	SPAG9	9043
ZNF800	0.0548658	0.531094	0.128	0.083	1	ZNF800	168850
SEC14L1	0.0557666	0.335263	0.174	0.122	1	SEC14L1	6397
GLRX	0.0568933	0.360189	0.165	0.114	1	GLRX	2745
RNH1	0.0584015	0.389934	0.239	0.186	1	RNH1	6050
CANX	0.0584569	0.439849	0.358	0.312	1	CANX	821
ZBTB10	0.0586788	0.493821	0.248	0.193	1	ZBTB10	65986
ZCCHC2	0.0591778	0.610052	0.119	0.076	1	ZCCHC2	54877
LITAF	0.0592576	0.588125	0.394	0.368	1	LITAF	9516
NT5C3A	0.0600801	0.350251	0.119	0.076	1	NT5C3A	51251
CTSC	0.0602857	0.564793	0.257	0.201	1	CTSC	1075
SERBP1	0.061197	0.422871	0.45	0.414	1	SERBP1	26135
ARID1B	0.0612256	0.26326	0.193	0.135	1	ARID1B	57492
RPL37A	0.0635204	0.252683	0.927	0.946	1	RPL37A	6168
EIF4G1	0.0643722	0.310661	0.128	0.083	1	EIF4G1	1981
RALY	0.0667521	0.582845	0.183	0.136	1	RALY	22913
PHACTR4	0.0668082	0.475647	0.22	0.166	1	PHACTR4	65979
PCBP1	0.0671108	0.459416	0.44	0.418	1	PCBP1	5093
METRNL	0.067284	0.572471	0.358	0.323	1	METRNL	284207
DNTTIP2	0.0688565	0.523008	0.266	0.22	1	DNTTIP2	30836
KMT2E	0.069196	0.698741	0.358	0.321	1	KMT2E	55904
TXNRD1	0.0697372	0.655368	0.193	0.15	1	TXNRD1	7296
PIAS1	0.0697433	0.364067	0.128	0.084	1	PIAS1	8554
CD302	0.0703276	0.277446	0.229	0.172	1	CD302	9936
UBE2D3	0.0711001	0.363486	0.56	0.538	1	UBE2D3	7323
EIF5A	0.0715671	0.367858	0.394	0.345	1	EIF5A	1984
ZNF622	0.0717373	0.25767	0.165	0.116	1	ZNF622	90441
NDUFA6	0.071787	0.516701	0.339	0.303	1	NDUFA6	4700
CCDC174	0.072157	0.413771	0.138	0.093	1	CCDC174	51244
AGO3	0.0721868	0.44255	0.147	0.1	1	AGO3	192669
SYF2	0.0726244	0.431776	0.45	0.419	1	SYF2	25949
ARF3	0.0729067	0.263141	0.156	0.106	1	ARF3	377
RUNX3	0.0733206	0.300975	0.101	0.061	1	RUNX3	864
SMS	0.0733216	0.439784	0.183	0.136	1	SMS	6611
UPP1	0.073752	0.588592	0.294	0.246	1	UPP1	7378
RPS11	0.0747063	0.301527	0.917	0.894	1	RPS11	6205
ZNF331	0.0748358	0.454498	0.128	0.085	1	ZNF331	55422
ENO1	0.0749077	0.439093	0.422	0.405	1	ENO1	2023
GPBP1	0.0751332	0.444107	0.33	0.291	1	GPBP1	65056
NDUFS7	0.0752893	0.251972	0.193	0.141	1	NDUFS7	374291
PLEC	0.0762197	0.298034	0.165	0.117	1	PLEC	5339
NCOR2	0.0765708	0.287113	0.11	0.07	1	NCOR2	9612
CTSL	0.0780019	0.82965	0.376	0.361	1	CTSL	1514
TALDO1	0.0788869	0.482379	0.284	0.243	1	TALDO1	6888
IPO7	0.0788987	0.460046	0.22	0.171	1	IPO7	10527
SCP2	0.0803115	0.377993	0.202	0.155	1	SCP2	6342
MFSD2A	0.0803603	0.821116	0.101	0.065	1	MFSD2A	84879
PHLDA1	0.0804655	0.863642	0.229	0.183	1	PHLDA1	22822
SP100	0.0825067	0.66101	0.138	0.094	1	SP100	6672
HECA	0.0826436	0.390097	0.128	0.086	1	HECA	51696
SMAD4	0.0826523	0.255225	0.11	0.07	1	SMAD4	4089
FBXO7	0.0831517	0.384454	0.119	0.078	1	FBXO7	25793
ATXN1	0.0852842	0.31448	0.147	0.101	1	ATXN1	6310
USP15	0.0865194	0.457567	0.248	0.196	1	USP15	9958
CLK1	0.0868888	0.411289	0.422	0.395	1	CLK1	1195
MDFIC	0.0881594	0.410807	0.156	0.112	1	MDFIC	29969
NDUFA3	0.088167	0.36496	0.312	0.266	1	NDUFA3	4696
NDUFB11	0.0894783	0.367059	0.431	0.421	1	NDUFB11	54539
ATP6V1G1	0.0895484	0.515546	0.56	0.594	1	ATP6V1G1	9550
AKIRIN2	0.0904913	0.477151	0.266	0.224	1	AKIRIN2	55122
GLUD1	0.0931803	0.425883	0.165	0.12	1	GLUD1	2746
SMG1	0.0933485	0.331986	0.147	0.103	1	SMG1	23049
KDM6B	0.0934109	0.514078	0.248	0.204	1	KDM6B	23135
PSAP	0.0943952	0.694092	0.56	0.637	1	PSAP	5660
PER1	0.0945309	0.375517	0.202	0.153	1	PER1	5187
VASP	0.0983599	0.34925	0.156	0.113	1	VASP	7408
PPT1	0.0987562	0.385817	0.22	0.174	1	PPT1	5538
ZNF655	0.0989463	0.27396	0.128	0.086	1	ZNF655	79027
OTUB1	0.0996678	0.454815	0.11	0.073	1	OTUB1	55611
ATP5MC3	0.0998177	0.340407	0.385	0.348	1	ATP5MC3	518
RAB5C	0.100143	0.25601	0.156	0.112	1	RAB5C	5878
NDUFA12	0.100482	0.426548	0.229	0.182	1	NDUFA12	55967
NDUFB9	0.10176	0.64772	0.349	0.312	1	NDUFB9	4715
HDAC2	0.102929	0.28429	0.128	0.087	1	HDAC2	3066
ACAA1	0.103636	0.29196	0.101	0.065	1	ACAA1	30
SLTM	0.10379	0.271039	0.248	0.198	1	SLTM	79811
DYRK1A	0.103996	0.351417	0.147	0.105	1	DYRK1A	1859
DCTN4	0.104123	0.372649	0.119	0.08	1	DCTN4	51164
OSTF1	0.104129	0.361024	0.128	0.088	1	OSTF1	26578
PA2G4	0.104946	0.285563	0.367	0.329	1	PA2G4	5036
PTTG1	0.105546	0.676658	0.202	0.166	1	PTTG1	9232
SIK3	0.105735	0.471293	0.128	0.09	1	SIK3	23387
HSPD1	0.106548	0.455527	0.532	0.52	1	HSPD1	3329
ATP5MC2	0.107323	0.372403	0.606	0.669	1	ATP5MC2	517
TOR1AIP2	0.110655	0.572967	0.174	0.131	1	TOR1AIP2	163590
ATOX1	0.115584	0.343356	0.404	0.37	1	ATOX1	475
GABARAP	0.115872	0.268326	0.312	0.265	1	GABARAP	11337
WBP11	0.11598	0.366255	0.275	0.235	1	WBP11	51729
PSMD2	0.116685	0.276741	0.119	0.081	1	PSMD2	5708
STMP1	0.117005	0.304666	0.312	0.27	1	STMP1	647087
MAP3K2	0.11711	0.34928	0.165	0.122	1	MAP3K2	10746
CTDNEP1	0.118589	0.266682	0.147	0.106	1	CTDNEP1	23399
RDX	0.120604	0.64179	0.266	0.227	1	RDX	5962
UBE2I	0.121462	0.350684	0.257	0.209	1	UBE2I	7329
PPP1R15A	0.123985	0.282127	0.67	0.642	1	PPP1R15A	23645
ACTN1	0.125386	0.306702	0.22	0.172	1	ACTN1	87
TP53BP2	0.126575	0.338362	0.101	0.069	1	TP53BP2	7159
STX12	0.130072	0.352141	0.128	0.091	1	STX12	23673
RARA	0.130923	0.364248	0.11	0.076	1	RARA	5914
MUC20-OT1	0.13473	0.250466	0.156	0.112	1	MUC20-OT1	111753249
ERN1	0.138343	0.604891	0.22	0.182	1	ERN1	2081
G3BP1	0.140778	0.339197	0.275	0.237	1	G3BP1	10146
TPD52L2	0.141108	0.25026	0.11	0.075	1	TPD52L2	7165
XRN2	0.141216	0.417991	0.211	0.169	1	XRN2	22803
TAGLN2	0.144217	0.418154	0.339	0.318	1	TAGLN2	8407
SLC25A6	0.145325	0.346149	0.431	0.422	1	SLC25A6	293
GRINA	0.147848	0.286404	0.101	0.068	1	GRINA	2907
TAPBP	0.148593	0.572751	0.211	0.172	1	TAPBP	6892
CMC2	0.148631	0.468323	0.248	0.213	1	CMC2	56942
RCAN1	0.149863	0.876696	0.147	0.111	1	RCAN1	1827
STT3B	0.15458	0.36112	0.138	0.1	1	STT3B	201595
ARHGDIA	0.155206	0.519924	0.202	0.166	1	ARHGDIA	396
TMEM251	0.155947	0.318455	0.101	0.07	1	TMEM251	26175
ANKRD10	0.159856	0.364482	0.202	0.164	1	ANKRD10	55608
NECAP2	0.160065	0.424295	0.11	0.076	1	NECAP2	55707
SNAPC1	0.160583	0.609907	0.294	0.269	1	SNAPC1	6617
SWAP70	0.162226	0.341588	0.165	0.127	1	SWAP70	23075
VPS37B	0.166326	0.390325	0.138	0.103	1	VPS37B	79720
VEGFB	0.167381	0.32388	0.156	0.119	1	VEGFB	7423
ZNF706	0.167685	0.539175	0.339	0.323	1	ZNF706	51123
RBM5	0.171202	0.442849	0.138	0.104	1	RBM5	10181
SRRM1	0.172551	0.561074	0.468	0.465	1	SRRM1	10250
PTRHD1	0.173482	0.279098	0.165	0.126	1	PTRHD1	391356
RABGGTB	0.175029	0.32384	0.202	0.165	1	RABGGTB	5876
TLE3	0.176701	0.268663	0.138	0.104	1	TLE3	7090
SETD5	0.176784	0.287155	0.128	0.093	1	SETD5	55209
SPEN	0.177175	0.306644	0.211	0.171	1	SPEN	23013
GNB2	0.179961	0.295873	0.193	0.155	1	GNB2	2783
ZFP36	0.183488	0.274875	0.55	0.55	1	ZFP36	7538
SNRPD1	0.185514	0.447267	0.339	0.315	1	SNRPD1	6632
HIPK3	0.185728	0.255876	0.183	0.146	1	HIPK3	10114
SARNP	0.188944	0.269266	0.11	0.08	1	SARNP	84324
MECP2	0.190588	0.469789	0.156	0.123	1	MECP2	4204
BCAT1	0.193815	0.301854	0.275	0.238	1	BCAT1	586
SLC40A1	0.196563	0.312784	0.147	0.113	1	SLC40A1	30061
ELOF1	0.198993	0.385602	0.101	0.073	1	ELOF1	84337
VOPP1	0.199655	0.473978	0.128	0.099	1	VOPP1	81552
THOC2	0.201863	0.260295	0.128	0.096	1	THOC2	57187
EIF2S3	0.20448	0.363199	0.257	0.219	1	EIF2S3	1968
NDUFA1	0.204638	0.41113	0.55	0.584	1	NDUFA1	4694
RAD23B	0.208615	0.271797	0.147	0.114	1	RAD23B	5887
IFNGR1	0.211093	0.321014	0.119	0.091	1	IFNGR1	3459
GNAI3	0.211798	0.277658	0.165	0.133	1	GNAI3	2773
SMIM12	0.212458	0.301665	0.11	0.081	1	SMIM12	113444
CISD2	0.214935	0.293384	0.165	0.128	1	CISD2	493856
PSMB3	0.217909	0.281199	0.275	0.25	1	PSMB3	5691
TSC22D2	0.218415	0.634831	0.266	0.235	1	TSC22D2	9819
WDR45B	0.220488	0.339244	0.174	0.14	1	WDR45B	56270
UBB	0.220896	0.534658	0.743	0.747	1	UBB	7314
SPRED1	0.222023	0.411093	0.128	0.099	1	SPRED1	161742
EP300	0.222849	0.29537	0.128	0.096	1	EP300	2033
DUSP1	0.223407	0.461666	0.56	0.564	1	DUSP1	1843
PIM3	0.224396	0.407009	0.339	0.326	1	PIM3	415116
RPAP3	0.225205	0.279451	0.11	0.083	1	RPAP3	79657
CDYL	0.227501	0.3015	0.11	0.08	1	CDYL	9425
HNRNPL	0.228181	0.550485	0.183	0.154	1	HNRNPL	3191
CHIC2	0.228694	0.555913	0.183	0.157	1	CHIC2	26511
MSN	0.229555	0.284421	0.229	0.201	1	MSN	4478
UBE2B	0.231403	0.372003	0.44	0.443	1	UBE2B	7320
NRBP1	0.23209	0.507646	0.165	0.135	1	NRBP1	29959
SRSF9	0.234128	0.399717	0.358	0.341	1	SRSF9	8683
MKRN1	0.23975	0.254461	0.101	0.075	1	MKRN1	23608
RAB13	0.242932	0.264902	0.183	0.254	1	RAB13	5872
THBS1	0.24614	0.75597	0.11	0.158	1	THBS1	7057
ARL5B	0.247084	0.348093	0.147	0.117	1	ARL5B	221079
RGS2	0.248248	0.270113	0.257	0.223	1	RGS2	5997
TFRC	0.248586	0.337538	0.138	0.108	1	TFRC	7037
SERP1	0.249243	0.337176	0.486	0.503	1	SERP1	27230
HNRNPU	0.249674	0.251568	0.477	0.48	1	HNRNPU	3192
HMOX1	0.251263	0.636572	0.358	0.339	1	HMOX1	3162
PRRC2C	0.251965	0.498092	0.431	0.432	1	PRRC2C	23215
ANKRD28	0.254592	0.253365	0.385	0.351	1	ANKRD28	23243
HEXIM1	0.255441	0.26255	0.193	0.257	1	HEXIM1	10614
RNF13	0.255764	0.537082	0.174	0.149	1	RNF13	11342
TBCA	0.256255	0.327638	0.486	0.484	1	TBCA	6902
TMEM256	0.259472	0.330293	0.266	0.242	1	TMEM256	254863
SLK	0.261985	0.290374	0.138	0.109	1	SLK	9748
PGK1	0.263418	0.407793	0.303	0.284	1	PGK1	5230
MKNK2	0.272867	0.547547	0.193	0.165	1	MKNK2	2872
ZC3H12A	0.274733	0.391372	0.11	0.085	1	ZC3H12A	80149
UQCRQ	0.276797	0.459993	0.385	0.389	1	UQCRQ	27089
RSL1D1	0.278357	0.26732	0.266	0.244	1	RSL1D1	26156
NFKBIB	0.278505	0.419714	0.11	0.086	1	NFKBIB	4793
FBXO11	0.282806	0.348675	0.138	0.113	1	FBXO11	80204
NTMT1	0.287031	0.269445	0.138	0.111	1	NTMT1	28989
CNST	0.288531	0.571541	0.119	0.095	1	CNST	163882
GTF2F2	0.291166	0.308033	0.119	0.093	1	GTF2F2	2963
CKLF	0.291915	0.444945	0.183	0.156	1	CKLF	51192
NECTIN2	0.294814	0.384772	0.119	0.095	1	NECTIN2	5819
POGZ	0.296228	0.356499	0.101	0.078	1	POGZ	23126
OFD1	0.305545	0.28147	0.119	0.095	1	OFD1	8481
MRPL54	0.305976	0.399383	0.211	0.192	1	MRPL54	116541
SETD2	0.307356	0.441782	0.11	0.085	1	SETD2	29072
HSPA5	0.30785	0.450834	0.505	0.56	1	HSPA5	3309
TMEM167B	0.308688	0.374453	0.128	0.103	1	TMEM167B	56900
IRS2	0.312748	0.361841	0.257	0.238	1	IRS2	8660
PTPN2	0.314387	0.266115	0.119	0.094	1	PTPN2	5771
ZFAND5	0.315185	0.531882	0.422	0.455	1	ZFAND5	7763
NDUFV2	0.316994	0.252771	0.147	0.122	1	NDUFV2	4729
BCL2	0.317294	0.451618	0.156	0.134	1	BCL2	596
IMP3	0.320364	0.367687	0.11	0.087	1	IMP3	55272
UBE2J1	0.320475	0.307505	0.174	0.15	1	UBE2J1	51465
VAPA	0.320709	0.325533	0.486	0.501	1	VAPA	9218
LUC7L	0.324006	0.324714	0.138	0.112	1	LUC7L	55692
PSMD14	0.325725	0.294075	0.183	0.159	1	PSMD14	10213
PURB	0.330685	0.287981	0.147	0.122	1	PURB	5814
CNOT1	0.33224	0.337803	0.266	0.246	1	CNOT1	23019
TMEM170A	0.334607	0.259289	0.11	0.088	1	TMEM170A	124491
HNRNPD	0.335749	0.253109	0.339	0.323	1	HNRNPD	3184
SUPT4H1	0.340404	0.318211	0.174	0.153	1	SUPT4H1	6827
CARD19	0.344264	0.386088	0.183	0.165	1	CARD19	84270
KANSL1	0.344678	0.405431	0.147	0.121	1	KANSL1	284058
SULF2	0.345293	0.326234	0.11	0.088	1	SULF2	55959
ATP1B3	0.345615	0.375737	0.312	0.304	1	ATP1B3	483
MXD4	0.345989	0.262966	0.165	0.216	1	MXD4	10608
ATG12	0.346163	0.274598	0.183	0.159	1	ATG12	9140
NEMF	0.346422	0.273165	0.119	0.095	1	NEMF	9147
CDC123	0.346497	0.261058	0.11	0.088	1	CDC123	8872
RAB1A	0.346875	0.471511	0.413	0.43	1	RAB1A	5861
ARL6IP1	0.347353	0.264856	0.459	0.465	1	ARL6IP1	23204
SAMD8	0.347801	0.358972	0.119	0.098	1	SAMD8	142891
MACF1	0.348865	0.304364	0.156	0.13	1	MACF1	23499
NDUFA2	0.354142	0.28432	0.284	0.265	1	NDUFA2	4695
C1orf56	0.354627	0.44143	0.303	0.284	1	C1orf56	54964
POLR1D	0.357938	0.391526	0.294	0.283	1	POLR1D	51082
PDK4	0.386247	0.777658	0.156	0.136	1	PDK4	5166
MAPRE1	0.38806	0.35062	0.165	0.148	1	MAPRE1	22919
DDT	0.388737	0.369953	0.404	0.42	1	DDT	1652
WAC	0.38929	0.402456	0.284	0.275	1	WAC	51322
COX17	0.39545	0.36201	0.385	0.384	1	COX17	10063
DNAJA2	0.398182	0.32953	0.22	0.206	1	DNAJA2	10294
SNX9	0.399536	0.438165	0.156	0.139	1	SNX9	51429
SOS2	0.40224	0.389729	0.101	0.082	1	SOS2	6655
NDUFS8	0.402487	0.266786	0.119	0.1	1	NDUFS8	4728
KPNA4	0.404292	0.503197	0.239	0.226	1	KPNA4	3840
CPVL	0.405889	0.259326	0.147	0.129	1	CPVL	54504
TRAF4	0.413236	0.447078	0.11	0.094	1	TRAF4	9618
SNHG15	0.413968	0.439691	0.211	0.206	1	SNHG15	285958
MAX	0.417757	0.529714	0.156	0.139	1	MAX	4149
NUP153	0.419352	0.326029	0.119	0.101	1	NUP153	9972
PLD3	0.426403	0.288232	0.248	0.32	1	PLD3	23646
GADD45A	0.432679	0.272105	0.349	0.421	1	GADD45A	1647
ZFP36L2	0.433093	0.456079	0.266	0.248	1	ZFP36L2	678
NQO2	0.436036	0.302277	0.119	0.103	1	NQO2	4835
TOMM5	0.436994	0.292549	0.156	0.137	1	TOMM5	401505
SNHG25	0.4388	0.360922	0.303	0.29	1	SNHG25	105376843
COX5A	0.440661	0.360907	0.248	0.248	1	COX5A	9377
HMGN1	0.447963	0.404657	0.385	0.374	1	HMGN1	3150
CREG1	0.455422	0.459212	0.248	0.242	1	CREG1	8804
TUBB	0.455823	0.381042	0.284	0.276	1	TUBB	203068
FOXN3	0.458242	0.425064	0.165	0.151	1	FOXN3	1112
KPNB1	0.461367	0.37506	0.165	0.148	1	KPNB1	3837
EIF3F	0.464266	0.36594	0.284	0.278	1	EIF3F	8665
HES1	0.468207	0.447093	0.349	0.351	1	HES1	3280
CYLD	0.471429	0.40368	0.211	0.199	1	CYLD	1540
BCL10	0.475059	0.274973	0.092	0.121	1	BCL10	8915
AVPI1	0.475398	0.284617	0.11	0.095	1	AVPI1	60370
YTHDF2	0.481025	0.285374	0.147	0.131	1	YTHDF2	51441
GNAI2	0.485425	0.352078	0.33	0.335	1	GNAI2	2771
TMEM259	0.486249	0.350064	0.138	0.122	1	TMEM259	91304
YWHAG	0.48655	0.304421	0.303	0.295	1	YWHAG	7532
RAD21	0.49026	0.269597	0.193	0.179	1	RAD21	5885
MED13	0.492112	0.407157	0.165	0.153	1	MED13	9969
SPHK1	0.495305	0.440578	0.183	0.172	1	SPHK1	8877
CHD1	0.501908	0.50962	0.211	0.205	1	CHD1	1105
PPP2CA	0.50495	0.325312	0.248	0.238	1	PPP2CA	5515
CCND2	0.510293	0.342669	0.147	0.133	1	CCND2	894
ALKBH7	0.510868	0.312294	0.303	0.293	1	ALKBH7	84266
CD164	0.514469	0.35653	0.303	0.306	1	CD164	8763
SET	0.531769	0.261587	0.514	0.589	1	SET	6418
CTBP2	0.532291	0.268915	0.092	0.116	1	CTBP2	1488
RBM25	0.545461	0.392454	0.385	0.405	1	RBM25	58517
PHF20L1	0.545721	0.262324	0.128	0.114	1	PHF20L1	51105
PCBD1	0.549121	0.270643	0.138	0.123	1	PCBD1	5092
BCAP31	0.555657	0.278322	0.22	0.208	1	BCAP31	10134
WDR33	0.559066	0.358535	0.147	0.137	1	WDR33	55339
PPP2R5C	0.564733	0.332678	0.147	0.133	1	PPP2R5C	5527
RYBP	0.573932	0.326807	0.229	0.228	1	RYBP	23429
NAA10	0.585757	0.255974	0.101	0.091	1	NAA10	8260
SZRD1	0.588187	0.386353	0.083	0.103	1	SZRD1	26099
PSMD12	0.595448	0.27745	0.248	0.245	1	PSMD12	5718
CLIP1	0.601009	0.27311	0.138	0.124	1	CLIP1	6249
PCGF5	0.612679	0.29612	0.147	0.14	1	PCGF5	84333
DHX29	0.625246	0.398185	0.101	0.093	1	DHX29	54505
DBI	0.627322	0.259985	0.431	0.523	1	DBI	1622
UBE2L3	0.629169	0.254528	0.193	0.19	1	UBE2L3	7332
NASP	0.636434	0.306542	0.275	0.32	1	NASP	4678
NAA38	0.639359	0.346626	0.349	0.402	1	NAA38	84316
YPEL5	0.650154	0.488636	0.339	0.374	1	YPEL5	51646
NRBF2	0.652491	0.302974	0.156	0.186	1	NRBF2	29982
RNF11	0.669529	0.40348	0.183	0.182	1	RNF11	26994
POLR2A	0.671271	0.264392	0.193	0.223	1	POLR2A	5430
YAF2	0.671891	0.309829	0.128	0.122	1	YAF2	10138
HSP90AA1	0.675465	0.617565	0.853	0.886	1	HSP90AA1	3320
CACYBP	0.678327	0.252363	0.22	0.224	1	CACYBP	27101
ZNF330	0.688948	0.259305	0.119	0.113	1	ZNF330	27309
TAF11	0.698659	0.253005	0.138	0.129	1	TAF11	6882
HSPA8	0.699136	0.398287	0.431	0.483	1	HSPA8	3312
CDV3	0.70399	0.500412	0.376	0.408	1	CDV3	55573
BLVRA	0.704709	0.332117	0.11	0.107	1	BLVRA	644
PEA15	0.70634	0.297799	0.165	0.163	1	PEA15	8682
ARFGAP3	0.709701	0.513975	0.202	0.211	1	ARFGAP3	26286
ATF6	0.715314	0.281538	0.11	0.101	1	ATF6	22926
ENY2	0.723206	0.300617	0.413	0.448	1	ENY2	56943
SAP30BP	0.728062	0.273332	0.11	0.104	1	SAP30BP	29115
PAFAH1B1	0.733093	0.324534	0.183	0.181	1	PAFAH1B1	5048
ELOC	0.739734	0.284892	0.349	0.393	1	ELOC	6921
ILF3	0.747874	0.26237	0.165	0.163	1	ILF3	3609
RAP1A	0.747948	0.254526	0.147	0.148	1	RAP1A	5906
NSD3	0.751151	0.312105	0.156	0.153	1	NSD3	54904
COPE	0.756249	0.250902	0.275	0.282	1	COPE	11316
ABHD17A	0.771204	0.277461	0.11	0.106	1	ABHD17A	81926
VPS4B	0.779905	0.351286	0.128	0.13	1	VPS4B	9525
TGFB1	0.788098	0.407638	0.22	0.232	1	TGFB1	7040
EIF6	0.790621	0.361465	0.202	0.207	1	EIF6	3692
PSENEN	0.790759	0.260207	0.211	0.209	1	PSENEN	55851
TXNL4A	0.790869	0.31006	0.147	0.166	1	TXNL4A	10907
PKM	0.791267	0.300078	0.376	0.421	1	PKM	5315
CSNK2B	0.809514	0.25925	0.193	0.224	1	CSNK2B	1460
ZC3HAV1	0.831399	0.554882	0.156	0.158	1	ZC3HAV1	56829
PAIP2	0.832413	0.254801	0.376	0.435	1	PAIP2	51247
CSNK1D	0.861224	0.319766	0.092	0.102	1	CSNK1D	1453
CHMP4B	0.861502	0.281238	0.275	0.316	1	CHMP4B	128866
RNF114	0.879581	0.279322	0.193	0.207	1	RNF114	55905
LAMTOR3	0.886219	0.270466	0.147	0.153	1	LAMTOR3	8649
PSMC1	0.886454	0.25321	0.138	0.151	1	PSMC1	5700
ARPP19	0.890603	0.265615	0.211	0.227	1	ARPP19	10776
TAF1D	0.891941	0.255023	0.376	0.402	1	TAF1D	79101
JOSD1	0.896223	0.292913	0.119	0.133	1	JOSD1	9929
NOP58	0.897795	0.289544	0.211	0.232	1	NOP58	51602
KLHL21	0.898303	0.44005	0.128	0.134	1	KLHL21	9903
TES	0.900965	0.317317	0.193	0.213	1	TES	26136
ATP6V0E1	0.917364	0.37229	0.385	0.44	1	ATP6V0E1	8992
NDUFB8	0.924395	0.283733	0.312	0.345	1	NDUFB8	4714
RAB5A	0.928838	0.307501	0.202	0.217	1	RAB5A	5868
SMNDC1	0.930091	0.380876	0.202	0.222	1	SMNDC1	10285
PPP1R2	0.930267	0.264335	0.229	0.249	1	PPP1R2	5504
PET100	0.940218	0.347226	0.294	0.329	1	PET100	100131801
ZNF385A	0.943443	0.262909	0.128	0.135	1	ZNF385A	25946
ALYREF	0.947629	0.281416	0.138	0.145	1	ALYREF	10189
RPL22L1	0.954026	0.307399	0.422	0.484	1	RPL22L1	200916
PDXDC1	0.969276	0.35085	0.156	0.164	1	PDXDC1	23042
DCUN1D5	0.9742	0.396581	0.11	0.118	1	DCUN1D5	84259
DAZAP2	0.981356	0.32989	0.202	0.217	1	DAZAP2	9802
HBP1	0.982534	0.353139	0.229	0.251	1	HBP1	26959
YY1	0.986019	0.378481	0.266	0.289	1	YY1	7528
PABPN1	0.998279	0.325657	0.202	0.217	1	PABPN1	8106
BNIP3L	0.999504	0.268442	0.294	0.318	1	BNIP3L	665

## Sheet: Effector chondrocytes
p_val	avg_log2FC	pct.1	pct.2	p_val_adj	genes	entrezID
RPL11	0	0.692886	1	0.951	0	RPL11	6135
STMN1	0	1.08224	0.769	0.345	0	STMN1	3925
RPL5	0	0.570488	0.995	0.888	0	RPL5	6125
ATF3	0	0.892976	0.9	0.551	0	ATF3	467
RPS27A	0	0.564809	0.999	0.965	0	RPS27A	6233
FRZB	0	2.61628	0.959	0.412	0	FRZB	2487
RPL32	0	0.485799	1	0.956	0	RPL32	6161
RPSA	0	0.709597	0.964	0.709	0	RPSA	3921
RPL14	0	0.634277	0.997	0.897	0	RPL14	9045
RPL29	0	0.58048	0.994	0.871	0	RPL29	6159
RPL24	0	0.597762	0.999	0.944	0	RPL24	6152
RPL9	0	0.657737	1	0.93	0	RPL9	6133
RPS3A	0	0.72198	0.998	0.938	0	RPS3A	6189
RPS23	0	0.508651	0.999	0.955	0	RPS23	6228
EPB41L4A-AS1	0	0.867813	0.765	0.391	0	EPB41L4A-AS1	114915
RPS14	0	0.68655	0.998	0.923	0	RPS14	6208
HSPA1A	0	0.984466	0.994	0.741	0	HSPA1A	3303
RPS18	0	0.636209	1	0.955	0	RPS18	6222
RPL10A	0	0.680282	0.994	0.85	0	RPL10A	4736
RPS12	0	0.511589	1	0.97	0	RPS12	6206
NPY	0	1.07567	0.244	0.02	0	NPY	4852
HSPB1	0	0.982062	0.968	0.679	0	HSPB1	3315
AZGP1	0	1.74817	0.547	0.088	0	AZGP1	563
RARRES2	0	1.33034	0.582	0.13	0	RARRES2	5919
RPS20	0	0.724214	0.982	0.799	0	RPS20	6224
RPL30	0	0.591485	0.999	0.958	0	RPL30	6156
RPL8	0	0.799673	0.998	0.908	0	RPL8	6132
RPS6	0	0.561024	0.998	0.937	0	RPS6	6194
RPL27A	0	0.672012	0.988	0.809	0	RPL27A	6157
RPS13	0	0.749687	0.998	0.93	0	RPS13	6207
CHRDL2	0	0.995489	0.675	0.251	0	CHRDL2	25884
RPS3	0	0.765453	0.998	0.882	0	RPS3	6188
RPS25	0	0.597955	0.998	0.928	0	RPS25	6230
NACA	0	0.589603	0.997	0.894	0	NACA	4666
DYNLL1	0	1.02586	0.97	0.687	0	DYNLL1	8655
RPL21	0	0.591475	0.997	0.93	0	RPL21	6144
TPT1	0	0.584738	1	0.962	0	TPT1	7178
HSP90AA1	0	0.66749	0.996	0.874	0	HSP90AA1	3320
RPL13	0	0.643883	1	0.964	0	RPL13	6137
RPL26	0	0.518102	0.998	0.93	0	RPL26	6154
RPL23A	0	0.655289	0.996	0.9	0	RPL23A	6147
RPL23	0	0.6967	0.992	0.864	0	RPL23	9349
RPL19	0	0.805818	0.998	0.928	0	RPL19	6143
EIF1	0	0.51753	1	0.955	0	EIF1	10209
CST3	0	1.5445	0.997	0.9	0	CST3	1471
SLPI	0	0.632249	0.971	0.688	0	SLPI	6590
RPL18A	0	0.595151	0.996	0.914	0	RPL18A	6142
RPS16	0	0.791298	0.997	0.872	0	RPS16	6217
RPL18	0	0.787316	0.999	0.912	0	RPL18	6141
RPS11	0	0.686479	0.997	0.884	0	RPS11	6205
RPS9	0	0.654488	0.996	0.877	0	RPS9	6203
RPS5	0	0.802396	0.99	0.822	0	RPS5	6193
CDK2AP2	1.05387e-306	0.816626	0.59	0.254	2.78411e-302	CDK2AP2	10263
HSPA1B	3.28654e-306	0.854058	0.973	0.685	8.68238e-302	HSPA1B	3304
RPL15	4.61214e-303	0.504713	0.998	0.919	1.21843e-298	RPL15	6138
ZFAS1	4.90552e-303	0.715816	0.978	0.721	1.29594e-298	ZFAS1	441951
GAS5	3.24434e-302	0.798052	0.912	0.582	8.5709e-298	GAS5	60674
RPS7	7.54459e-299	0.538061	0.996	0.886	1.99313e-294	RPS7	6201
SERPINI1	3.81776e-297	0.839226	0.56	0.232	1.00858e-292	SERPINI1	5274
RPS4X	1.50663e-296	0.511214	0.997	0.911	3.9802e-292	RPS4X	6191
WFDC2	3.48615e-294	0.819914	0.454	0.16	9.2097e-290	WFDC2	10406
RPL7A	2.14353e-292	0.535558	0.995	0.889	5.66277e-288	RPL7A	6130
HSP90AB1	2.55113e-291	0.651684	1	0.891	6.73959e-287	HSP90AB1	3326
RPLP0	2.55326e-291	0.635783	0.989	0.804	6.74519e-287	RPLP0	6175
MATN3	1.85539e-283	0.729387	0.392	0.124	4.90157e-279	MATN3	4148
SERPINA1	5.37527e-283	0.679257	0.996	0.849	1.42004e-278	SERPINA1	5265
RPS15	8.20072e-283	0.470195	0.999	0.923	2.16647e-278	RPS15	6209
MARCKSL1	6.96402e-275	0.823081	0.631	0.298	1.83975e-270	MARCKSL1	65108
RPLP1	1.60132e-273	0.358495	0.999	0.983	4.23036e-269	RPLP1	6176
RPL37A	4.45455e-273	0.437638	0.996	0.941	1.1768e-268	RPL37A	6168
UBE2S	2.13381e-272	0.81205	0.741	0.392	5.63709e-268	UBE2S	27338
RPLP2	1.61222e-268	0.491455	0.997	0.91	4.25916e-264	RPLP2	6181
DDIT3	8.66041e-268	0.811067	0.831	0.469	2.28791e-263	DDIT3	1649
SNHG6	1.07209e-266	0.692838	0.919	0.615	2.83225e-262	SNHG6	641638
ODC1	7.60179e-266	0.736171	0.785	0.425	2.00824e-261	ODC1	4953
FTL	8.6287e-263	0.474713	1	0.962	2.27953e-258	FTL	2512
GADD45B	8.72753e-259	0.941346	0.984	0.841	2.30564e-254	GADD45B	4616
CRYAB	1.03544e-255	0.730773	0.994	0.744	2.73543e-251	CRYAB	1410
EEF1B2	4.46734e-253	0.596016	0.987	0.808	1.18018e-248	EEF1B2	1933
RPL10	2.52112e-252	0.417297	1	0.962	6.66029e-248	RPL10	6134
RPL7	4.22802e-247	0.649038	0.975	0.746	1.11696e-242	RPL7	6129
FTH1	6.5966e-245	0.436898	0.999	0.942	1.74269e-240	FTH1	2495
RPL13A	3.67935e-240	0.636887	0.986	0.809	9.72012e-236	RPL13A	23521
EEF1A1	4.12336e-240	0.378346	1	0.97	1.08931e-235	EEF1A1	1915
SNHG8	8.86771e-238	0.633166	0.954	0.699	2.34267e-233	SNHG8	100093630
RPS19	7.60714e-234	0.434055	0.998	0.926	2.00965e-229	RPS19	6223
HMGB2	8.19798e-232	0.699479	0.718	0.388	2.16574e-227	HMGB2	3148
HNRNPA1	2.45495e-226	0.59579	0.969	0.733	6.4855e-222	HNRNPA1	3178
RPS2	2.85143e-226	0.510603	0.988	0.839	7.53292e-222	RPS2	6187
IER5	1.57133e-222	0.730601	0.825	0.496	4.15113e-218	IER5	51278
TUBB4B	2.10528e-222	0.656234	0.928	0.636	5.56174e-218	TUBB4B	10383
HSPA6	6.95918e-222	1.06551	0.621	0.309	1.83848e-217	HSPA6	3310
RPL31	1.1094e-219	0.64109	0.939	0.683	2.9308e-215	RPL31	6160
RPL28	4.42545e-217	0.390428	1	0.939	1.16912e-212	RPL28	6158
CDKN1A	8.33347e-217	0.782418	0.865	0.548	2.20154e-212	CDKN1A	1026
S100B	1.28383e-216	0.616754	0.966	0.74	3.39163e-212	S100B	6285
PLIN5	6.54586e-216	0.441155	0.181	0.037	1.72928e-211	PLIN5	440503
RPS8	3.12301e-215	0.419003	0.999	0.946	8.25036e-211	RPS8	6202
SNHG7	1.3614e-214	0.62662	0.597	0.297	3.59656e-210	SNHG7	84973
CIRBP	1.70074e-214	0.599456	0.949	0.67	4.49303e-210	CIRBP	1153
CFAP20	4.62331e-214	0.677534	0.529	0.248	1.22139e-209	CFAP20	29105
SERTAD1	3.00937e-212	0.705681	0.745	0.422	7.95014e-208	SERTAD1	29950
TUBA1A	3.23351e-209	0.727373	0.677	0.368	8.54228e-205	TUBA1A	7846
FABP5	2.52351e-207	0.688149	0.582	0.282	6.66662e-203	FABP5	2171
NPM1	4.00888e-203	0.544853	0.98	0.767	1.05907e-198	NPM1	4869
HSPE1	2.09586e-201	0.708767	0.881	0.58	5.53683e-197	HSPE1	3336
RPL3	4.68506e-200	0.478285	0.99	0.838	1.2377e-195	RPL3	6122
RPL35A	7.00073e-195	0.373244	0.998	0.925	1.84945e-190	RPL35A	6165
CYCS	8.5813e-194	0.58103	0.817	0.487	2.26701e-189	CYCS	54205
RPL35	9.79368e-194	0.406412	0.994	0.888	2.58729e-189	RPL35	11224
BEX2	4.13056e-193	0.619205	0.619	0.325	1.09121e-188	BEX2	84707
ACTG1	2.56666e-192	0.585131	0.928	0.663	6.78062e-188	ACTG1	71
NEU1	3.06378e-192	0.597974	0.502	0.239	8.0939e-188	NEU1	4758
APOD	4.5885e-192	0.520763	0.998	0.856	1.21219e-187	APOD	347
RPS4Y1	4.03204e-191	0.570006	0.912	0.633	1.06518e-186	RPS4Y1	6192
SOCS1	1.95403e-190	0.660892	0.345	0.131	5.16214e-186	SOCS1	8651
DNAJB1	2.99306e-190	0.647007	0.906	0.612	7.90706e-186	DNAJB1	3337
PDPN	4.99286e-188	0.679204	0.863	0.548	1.31901e-183	PDPN	10630
SERPINA11	8.81923e-186	0.597505	0.175	0.04	2.32986e-181	SERPINA11	256394
ZNF487	2.55658e-184	0.572031	0.317	0.115	6.75398e-180	ZNF487	642819
TOMM7	3.41718e-184	0.444461	0.984	0.822	9.02751e-180	TOMM7	54543
UBB	1.05569e-181	0.582373	0.968	0.724	2.78893e-177	UBB	7314
DCXR	1.84546e-179	0.563773	0.606	0.323	4.87533e-175	DCXR	51181
S100A10	1.22299e-178	0.565268	0.991	0.834	3.23088e-174	S100A10	6281
CAPS	2.69938e-178	0.614613	0.678	0.384	7.13121e-174	CAPS	828
NDRG2	2.92792e-178	0.56032	0.598	0.315	7.73498e-174	NDRG2	57447
PPP1R15A	6.38978e-178	0.5893	0.912	0.613	1.68805e-173	PPP1R15A	23645
DNAJA1	6.71005e-176	0.550673	0.906	0.59	1.77266e-171	DNAJA1	3301
DCLK1	7.52199e-176	0.275559	0.105	0.015	1.98716e-171	DCLK1	9201
HMGN2	1.87902e-175	0.57942	0.831	0.532	4.96399e-171	HMGN2	3151
RPL6	3.24917e-173	0.361554	0.998	0.929	8.58367e-169	RPL6	6128
KIF9	1.5438e-172	0.575902	0.46	0.215	4.07842e-168	KIF9	64147
EEF1D	1.27086e-171	0.516933	0.946	0.684	3.35735e-167	EEF1D	1936
MNS1	2.23636e-171	0.493857	0.254	0.081	5.90801e-167	MNS1	55329
TUBB2B	1.0827e-169	0.576311	0.643	0.355	2.86028e-165	TUBB2B	347733
SNHG5	2.64622e-168	0.502159	0.685	0.385	6.99078e-164	SNHG5	387066
NOP53	1.61621e-166	0.49316	0.645	0.361	4.2697e-162	NOP53	29997
CCNB1IP1	1.05595e-165	0.511736	0.407	0.183	2.78962e-161	CCNB1IP1	57820
BTF3	1.24094e-165	0.48982	0.968	0.719	3.27831e-161	BTF3	689
RPL38	1.32889e-165	0.361792	0.994	0.898	3.51066e-161	RPL38	6169
RPL34	6.72847e-165	0.285974	1	0.967	1.77753e-160	RPL34	6164
CSRP2	1.99759e-162	0.961324	0.321	0.13	5.27724e-158	CSRP2	1466
UBC	1.31116e-160	0.464902	0.996	0.863	3.46382e-156	UBC	7316
CP	7.26345e-160	0.415497	0.718	0.415	1.91886e-155	CP	1356
EIF5	1.31468e-158	0.534488	0.884	0.586	3.47312e-154	EIF5	1983
DPH3	1.00295e-157	0.51056	0.489	0.243	2.64959e-153	DPH3	285381
FAU	1.43683e-155	0.341599	1	0.919	3.79582e-151	FAU	2197
BCAS2	2.67937e-155	0.551775	0.505	0.262	7.07836e-151	BCAS2	10286
KHDRBS3	1.01066e-154	0.37436	0.206	0.061	2.66996e-150	KHDRBS3	10656
CPVL	1.61584e-154	0.439523	0.294	0.112	4.26873e-150	CPVL	54504
YWHAH	2.96524e-153	0.511505	0.59	0.323	7.83358e-149	YWHAH	7533
DTNA	1.09751e-152	0.315892	0.148	0.034	2.8994e-148	DTNA	1837
SNHG12	2.48061e-152	0.594495	0.562	0.307	6.55326e-148	SNHG12	85028
HSPH1	5.46651e-151	0.26931	0.777	0.47	1.44414e-146	HSPH1	10808
RPL36	8.18168e-148	0.319672	0.998	0.924	2.16143e-143	RPL36	25873
DDIT4L	1.78206e-147	0.59088	0.408	0.193	4.70784e-143	DDIT4L	115265
THUMPD3-AS1	1.81728e-147	0.401178	0.744	0.443	4.8009e-143	THUMPD3-AS1	440944
EFNA1	8.57572e-147	0.502634	0.487	0.251	2.26553e-142	EFNA1	1942
NUDC	6.88243e-146	0.501653	0.577	0.318	1.8182e-141	NUDC	10726
HLA-C	7.46455e-146	0.487512	0.864	0.591	1.97199e-141	HLA-C	3107
COL9A3	7.46672e-144	0.424057	0.886	0.595	1.97256e-139	COL9A3	1299
TACC3	2.46106e-143	0.570862	0.289	0.112	6.50162e-139	TACC3	10460
RPL37	2.79895e-141	0.279144	1	0.94	7.39426e-137	RPL37	6167
NLRP1	7.24528e-141	0.467268	0.547	0.294	1.91406e-136	NLRP1	22861
RPL12	4.22492e-140	0.319066	0.998	0.931	1.11614e-135	RPL12	6136
OTOS	6.18244e-139	0.481879	0.313	0.129	1.63328e-134	OTOS	150677
PNRC1	4.89756e-136	0.446944	0.98	0.803	1.29384e-131	PNRC1	10957
RGS3	5.45399e-136	0.488601	0.515	0.273	1.44084e-131	RGS3	5998
TGFBR3L	1.28106e-135	0.405027	0.307	0.127	3.38431e-131	TGFBR3L	100507588
UBA52	9.94624e-135	0.352866	0.989	0.869	2.6276e-130	UBA52	7311
ARG2	4.55918e-134	0.491594	0.317	0.137	1.20444e-129	ARG2	384
MAP1LC3B	8.06827e-133	0.490953	0.932	0.668	2.13148e-128	MAP1LC3B	81631
RPL36AL	4.15439e-132	0.444404	0.943	0.68	1.09751e-127	RPL36AL	6166
TNFRSF12A	1.09282e-131	0.486522	0.736	0.441	2.887e-127	TNFRSF12A	51330
SRSF7	4.54574e-131	0.462159	0.735	0.457	1.20089e-126	SRSF7	6432
ATP5MC2	4.17824e-130	0.460958	0.894	0.645	1.10381e-125	ATP5MC2	517
BARX1	3.25367e-128	0.443247	0.426	0.217	8.59555e-124	BARX1	56033
TUBB2A	3.92324e-128	0.440765	0.775	0.483	1.03644e-123	TUBB2A	7280
ADIRF	5.29451e-128	0.341372	0.932	0.709	1.3987e-123	ADIRF	10974
NUPR1	6.15459e-127	0.431193	0.849	0.55	1.62592e-122	NUPR1	26471
EIF4A3	7.74109e-127	0.435936	0.469	0.248	2.04504e-122	EIF4A3	9775
ITM2C	4.81671e-126	0.438279	0.777	0.487	1.27248e-121	ITM2C	81618
GNAS	1.1821e-125	0.421055	0.956	0.735	3.12288e-121	GNAS	2778
CDV3	1.05474e-124	0.412398	0.645	0.382	2.78641e-120	CDV3	55573
ATP2B1-AS1	2.86497e-124	0.426728	0.294	0.125	7.56868e-120	ATP2B1-AS1	338758
SPOCK3	3.15079e-122	0.352253	0.198	0.066	8.32375e-118	SPOCK3	50859
SNRPN	3.3371e-122	0.405953	0.558	0.32	8.81595e-118	SNRPN	6638
N4BP2L1	6.82945e-122	0.472158	0.432	0.227	1.8042e-117	N4BP2L1	90634
COX7A2L	1.51304e-121	0.422233	0.624	0.374	3.99715e-117	COX7A2L	9167
EIF3I	4.56406e-121	0.396222	0.543	0.307	1.20573e-116	EIF3I	8668
MRFAP1	1.0752e-120	0.395542	0.649	0.388	2.84045e-116	MRFAP1	93621
CACYBP	1.37143e-120	0.436999	0.407	0.205	3.62305e-116	CACYBP	27101
EIF3K	2.27172e-120	0.418992	0.737	0.469	6.00142e-116	EIF3K	27335
ISG20	2.53787e-120	0.533368	0.397	0.2	6.70454e-116	ISG20	3669
EIF3E	8.01302e-120	0.38783	0.858	0.582	2.11688e-115	EIF3E	3646
SLC3A2	1.41216e-118	0.389536	0.716	0.421	3.73065e-114	SLC3A2	6520
LMNA	9.85134e-118	0.390524	0.854	0.568	2.60253e-113	LMNA	4000
MRPL18	3.01244e-117	0.443878	0.379	0.189	7.95826e-113	MRPL18	29074
OTUD6B-AS1	6.60647e-117	0.367654	0.596	0.349	1.7453e-112	OTUD6B-AS1	100506365
KRT8	8.31584e-117	0.42978	0.421	0.216	2.19688e-112	KRT8	3856
MPC2	9.26813e-117	0.383264	0.579	0.338	2.44846e-112	MPC2	25874
TCEAL9	9.75708e-116	0.450355	0.718	0.462	2.57763e-111	TCEAL9	51186
TAGLN2	1.15905e-115	0.418069	0.525	0.296	3.06197e-111	TAGLN2	8407
ARL2	1.49703e-114	0.38205	0.453	0.246	3.95485e-110	ARL2	402
OSER1	1.52129e-114	0.423409	0.437	0.234	4.01894e-110	OSER1	51526
LDHB	1.77443e-114	0.381196	0.568	0.333	4.68768e-110	LDHB	3945
TSC22D1	5.82313e-113	0.422943	0.908	0.65	1.53835e-108	TSC22D1	8848
CNBP	7.57803e-113	0.402118	0.761	0.486	2.00196e-108	CNBP	7555
G0S2	1.23037e-111	0.472442	0.28	0.119	3.2504e-107	G0S2	50486
KLF2	6.02476e-111	0.609971	0.69	0.448	1.59162e-106	KLF2	10365
PIM3	9.29008e-111	0.394932	0.534	0.304	2.45425e-106	PIM3	415116
VIM-AS1	9.91164e-111	0.361733	0.159	0.049	2.61846e-106	VIM-AS1	100507347
SAT2	1.01511e-110	0.3651	0.425	0.225	2.68173e-106	SAT2	112483
CFL1	1.05636e-110	0.423026	0.822	0.561	2.79068e-106	CFL1	1072
C11orf1	1.5388e-110	0.348969	0.301	0.134	4.0652e-106	C11orf1	64776
B2M	4.97036e-110	0.309	0.991	0.894	1.31307e-105	B2M	567
PEBP1	4.3488e-109	0.394258	0.828	0.549	1.14887e-104	PEBP1	5037
FTH1P10	1.00099e-108	0.350296	0.509	0.29	2.64441e-104	FTH1P10	2502
BEX4	1.17091e-108	0.383504	0.602	0.362	3.09332e-104	BEX4	56271
CIDEA	2.16467e-108	0.278955	0.119	0.03	5.71863e-104	CIDEA	1149
CHPT1	1.30316e-107	0.352362	0.461	0.253	3.44269e-103	CHPT1	56994
BTG3	2.0313e-107	0.379907	0.7	0.438	5.36629e-103	BTG3	10950
EIF1B	4.20102e-107	0.374505	0.855	0.568	1.10982e-102	EIF1B	10289
ATP5PO	1.12819e-106	0.374434	0.549	0.324	2.98046e-102	ATP5PO	539
JUN	2.48225e-106	0.320817	0.946	0.729	6.55761e-102	JUN	3725
RSL24D1	5.40657e-106	0.373191	0.787	0.519	1.42831e-101	RSL24D1	51187
LRRC23	1.99466e-105	0.369451	0.225	0.088	5.2695e-101	LRRC23	10233
SELENOW	2.18734e-105	0.365483	0.683	0.428	5.77851e-101	SELENOW	6415
RACK1	2.21511e-105	0.389353	0.937	0.693	5.85188e-101	RACK1	10399
CKS2	4.926e-105	0.457164	0.4	0.211	1.30135e-100	CKS2	1164
SMDT1	6.70761e-105	0.358516	0.574	0.344	1.77202e-100	SMDT1	91689
HLA-B	1.36632e-104	0.353658	0.861	0.605	3.60954e-100	HLA-B	3106
SERPINB1	1.39679e-104	0.394281	0.357	0.177	3.69003e-100	SERPINB1	1992
SNHG19	3.75098e-104	0.371784	0.497	0.28	9.90935e-100	SNHG19	100507303
CCT4	6.8692e-104	0.354721	0.551	0.324	1.8147e-99	CCT4	10575
FNIP1	3.08847e-103	0.309708	0.413	0.221	8.15913e-99	FNIP1	96459
C12orf57	3.64944e-103	0.364272	0.939	0.724	9.64109e-99	C12orf57	113246
KRT18	6.57842e-103	0.465518	0.39	0.204	1.73789e-98	KRT18	3875
DMKN	1.3951e-102	0.376709	0.522	0.306	3.68557e-98	DMKN	93099
SELENOM	4.21958e-102	0.37297	0.973	0.763	1.11473e-97	SELENOM	140606
RPS10	4.99543e-102	0.315618	0.979	0.845	1.31969e-97	RPS10	6204
HSPD1	5.87466e-102	0.383091	0.755	0.496	1.55197e-97	HSPD1	3329
GTF2B	6.85967e-102	0.399126	0.512	0.299	1.81219e-97	GTF2B	2959
CTH	1.37742e-101	0.352008	0.289	0.134	3.63888e-97	CTH	1491
CALM1	2.20534e-101	0.355262	0.979	0.803	5.82607e-97	CALM1	801
TCEAL7	3.2082e-101	0.417715	0.206	0.079	8.47542e-97	TCEAL7	56849
PFDN5	5.76906e-101	0.334872	0.979	0.812	1.52407e-96	PFDN5	5204
DANCR	4.29552e-100	0.372118	0.683	0.432	1.13479e-95	DANCR	57291
ERP29	5.55227e-100	0.359206	0.502	0.295	1.4668e-95	ERP29	10961
SPINT2	2.79857e-99	0.351329	0.754	0.468	7.39327e-95	SPINT2	10653
CALM3	2.01043e-98	0.322648	0.367	0.188	5.31116e-94	CALM3	808
ELF3	7.77662e-98	0.410903	0.247	0.105	2.05443e-93	ELF3	1999
RHEB	1.3463e-97	0.375717	0.658	0.414	3.55665e-93	RHEB	6009
MTATP6P1	4.16089e-97	0.31955	0.462	0.262	1.09922e-92	MTATP6P1	106480796
PTGES3	8.68013e-97	0.358539	0.772	0.51	2.29312e-92	PTGES3	10728
SNHG1	5.9835e-96	0.366113	0.388	0.209	1.58072e-91	SNHG1	23642
EIF4B	9.89102e-96	0.297183	0.548	0.327	2.61301e-91	EIF4B	1975
DYNLL2	3.86174e-95	0.3483	0.392	0.21	1.02019e-90	DYNLL2	140735
EPC1	4.49586e-95	0.340181	0.66	0.418	1.18772e-90	EPC1	80314
EIF3H	6.09151e-95	0.362265	0.944	0.714	1.60926e-90	EIF3H	8667
SPTAN1	9.33129e-95	0.388177	0.395	0.213	2.46514e-90	SPTAN1	6709
CLDND2	1.38706e-94	0.345498	0.216	0.088	3.66434e-90	CLDND2	125875
NENF	6.35789e-94	0.356243	0.684	0.44	1.67963e-89	NENF	29937
WEE1	8.35314e-94	0.29317	0.423	0.232	2.20673e-89	WEE1	7465
PRDX5	4.19647e-93	0.338076	0.633	0.398	1.10862e-88	PRDX5	25824
FUNDC2	4.99388e-93	0.335025	0.423	0.235	1.31928e-88	FUNDC2	65991
DEDD2	1.55667e-92	0.32232	0.237	0.103	4.11242e-88	DEDD2	162989
MZT2B	1.88941e-92	0.31515	0.767	0.512	4.99144e-88	MZT2B	80097
OAZ1	2.38253e-92	0.364569	0.932	0.668	6.29417e-88	OAZ1	4946
UFC1	2.87742e-92	0.332053	0.676	0.438	7.60156e-88	UFC1	51506
CUTA	7.60537e-92	0.347696	0.699	0.462	2.00919e-87	CUTA	51596
INO80C	1.9498e-91	0.326871	0.264	0.121	5.15099e-87	INO80C	125476
TAF9	3.33533e-91	0.38831	0.32	0.163	8.81126e-87	TAF9	6880
JUND	9.31985e-91	0.325906	0.997	0.93	2.46212e-86	JUND	3727
AHSA1	1.22285e-90	0.360916	0.415	0.234	3.23053e-86	AHSA1	10598
SLC25A33	4.77607e-90	0.354724	0.37	0.199	1.26174e-85	SLC25A33	84275
DDT	7.14207e-90	0.357522	0.623	0.398	1.88679e-85	DDT	1652
TAF7	1.15363e-89	0.331484	0.616	0.387	3.04766e-85	TAF7	6879
RSRP1	2.03473e-88	0.278386	0.552	0.334	5.37536e-84	RSRP1	57035
RHOC	2.30834e-88	0.324171	0.591	0.367	6.09817e-84	RHOC	389
WBP2	2.68497e-88	0.293874	0.4	0.22	7.09315e-84	WBP2	23558
UQCRH	2.59671e-87	0.333445	0.861	0.61	6.85998e-83	UQCRH	7388
DYNLT1	2.35775e-86	0.32686	0.506	0.303	6.2287e-82	DYNLT1	6993
NAF1	3.91058e-86	0.28764	0.241	0.108	1.0331e-81	NAF1	92345
CNMD	4.08422e-86	0.305959	0.881	0.62	1.07897e-81	CNMD	11061
FBXO2	7.79283e-86	0.338636	0.789	0.53	2.05871e-81	FBXO2	26232
FAM174A	8.32196e-86	0.32266	0.205	0.086	2.1985e-81	FAM174A	345757
EIF4A2	2.99218e-85	0.297642	0.798	0.545	7.90473e-81	EIF4A2	1974
TUBA1B	9.36162e-85	0.31023	0.743	0.489	2.47315e-80	TUBA1B	10376
RTRAF	9.43881e-85	0.297532	0.527	0.323	2.49355e-80	RTRAF	51637
BUD31	9.66132e-85	0.339878	0.527	0.323	2.55233e-80	BUD31	8896
ELOC	1.16674e-84	0.290274	0.592	0.372	3.0823e-80	ELOC	6921
MYADM	1.93176e-84	0.27104	0.667	0.431	5.10333e-80	MYADM	91663
GAS6	7.2459e-84	0.272215	0.425	0.243	1.91422e-79	GAS6	2621
LSM2	8.68231e-84	0.339214	0.363	0.198	2.29369e-79	LSM2	57819
TOMM20	1.5742e-83	0.314631	0.734	0.495	4.15871e-79	TOMM20	9804
PARD6G-AS1	6.42961e-83	0.321473	0.134	0.044	1.69858e-78	PARD6G-AS1	100130522
PDCD6	2.1008e-82	0.298746	0.466	0.276	5.5499e-78	PDCD6	10016
TRMT112	5.49674e-82	0.293711	0.709	0.47	1.45213e-77	TRMT112	51504
TPI1	7.41921e-82	0.341197	0.66	0.432	1.96001e-77	TPI1	7167
RHOBTB3	9.39943e-82	0.250309	0.518	0.313	2.48314e-77	RHOBTB3	22836
C11orf71	9.96223e-82	0.291735	0.165	0.062	2.63182e-77	C11orf71	54494
CLIC1	1.35671e-81	0.317777	0.616	0.394	3.58416e-77	CLIC1	1192
RAN	2.43531e-81	0.305901	0.791	0.514	6.43359e-77	RAN	5901
CCDC59	7.32512e-81	0.30423	0.666	0.439	1.93515e-76	CCDC59	29080
TPD52L1	9.67197e-81	0.292138	0.38	0.208	2.55514e-76	TPD52L1	7164
ROCR	3.29857e-80	0.331029	0.692	0.45	8.71417e-76	ROCR	102723505
SRSF5	6.74728e-80	0.307666	0.923	0.681	1.7825e-75	SRSF5	6430
FNDC4	3.03275e-79	0.330793	0.303	0.157	8.01193e-75	FNDC4	64838
DUSP14	5.23814e-79	0.349161	0.331	0.177	1.38381e-74	DUSP14	11072
HSPA8	1.06633e-78	0.300232	0.695	0.46	2.81703e-74	HSPA8	3312
BLVRB	1.40043e-78	0.312854	0.326	0.173	3.69964e-74	BLVRB	645
GPX1	6.55218e-78	0.323705	0.593	0.382	1.73096e-73	GPX1	2876
BEX5	1.11795e-77	0.30427	0.4	0.229	2.9534e-73	BEX5	340542
RPL22L1	1.18174e-77	0.309385	0.697	0.461	3.12192e-73	RPL22L1	200916
PRDX6	5.5117e-77	0.30176	0.686	0.45	1.45608e-72	PRDX6	9588
FHL1	3.54558e-76	0.25492	0.451	0.266	9.36671e-72	FHL1	2273
PITHD1	1.09228e-75	0.329959	0.466	0.287	2.88559e-71	PITHD1	57095
VDAC2	1.5044e-75	0.297906	0.528	0.333	3.97431e-71	VDAC2	7417
POLR2A	6.3667e-75	0.263519	0.369	0.208	1.68196e-70	POLR2A	5430
TRIR	1.84842e-74	0.269313	0.643	0.424	4.88314e-70	TRIR	79002
CCDC85B	3.35373e-74	0.310098	0.439	0.264	8.85989e-70	CCDC85B	11007
RPS27AP16	3.4897e-74	0.280854	0.312	0.167	9.2191e-70	RPS27AP16	643358
EDF1	5.23437e-74	0.281928	0.772	0.525	1.38282e-69	EDF1	8721
LCN2	7.14718e-74	0.445836	0.283	0.148	1.88814e-69	LCN2	3934
ILF3-DT	1.15056e-73	0.268826	0.33	0.178	3.03954e-69	ILF3-DT	147727
DGUOK	1.28451e-73	0.26807	0.447	0.267	3.39343e-69	DGUOK	1716
RRAS	7.9933e-73	0.27854	0.34	0.189	2.11167e-68	RRAS	6237
SERTAD4-AS1	1.16941e-72	0.256989	0.494	0.303	3.08935e-68	SERTAD4-AS1	574036
HLA-A	1.93942e-72	0.269605	0.819	0.59	5.12355e-68	HLA-A	3105
SLC25A4	8.89176e-72	0.299804	0.261	0.132	2.34903e-67	SLC25A4	291
RHOQ	1.72002e-71	0.265475	0.439	0.265	4.54396e-67	RHOQ	23433
CDKN1C	1.8368e-71	0.322412	0.491	0.305	4.85246e-67	CDKN1C	1028
HAX1	2.09997e-71	0.263525	0.381	0.222	5.5477e-67	HAX1	10456
CITED4	4.74191e-71	0.267593	0.49	0.303	1.25272e-66	CITED4	163732
TSPYL1	7.71843e-71	0.283998	0.421	0.254	2.03906e-66	TSPYL1	7259
SAP18	2.79363e-70	0.294361	0.829	0.585	7.38022e-66	SAP18	10284
EIF1AY	2.88397e-70	0.283239	0.35	0.198	7.61888e-66	EIF1AY	9086
CDKN2D	4.4308e-70	0.262186	0.308	0.166	1.17053e-65	CDKN2D	1032
DBI	4.8972e-70	0.286633	0.729	0.501	1.29374e-65	DBI	1622
CNN3	8.36857e-70	0.275474	0.606	0.4	2.21081e-65	CNN3	1266
ANG	8.63142e-70	0.313235	0.289	0.154	2.28025e-65	ANG	283
RPL4	1.21996e-69	0.272466	0.875	0.638	3.22289e-65	RPL4	6124
YWHAQ	1.31546e-69	0.27214	0.607	0.404	3.47518e-65	YWHAQ	10971
CYSTM1	4.8451e-69	0.291914	0.518	0.331	1.27998e-64	CYSTM1	84418
IGBP1	5.79625e-69	0.272227	0.312	0.172	1.53125e-64	IGBP1	3476
REX1BD	6.36577e-69	0.252545	0.515	0.328	1.68171e-64	REX1BD	55049
LAMTOR1	4.75747e-68	0.284519	0.348	0.201	1.25683e-63	LAMTOR1	55004
AKIRIN1	1.1652e-67	0.279577	0.361	0.21	3.07823e-63	AKIRIN1	79647
SIVA1	1.2353e-67	0.271841	0.668	0.451	3.26341e-63	SIVA1	10572
MLF1	2.10498e-67	0.330696	0.438	0.266	5.56093e-63	MLF1	4291
C5orf49	1.55815e-66	0.300062	0.207	0.097	4.11631e-62	C5orf49	134121
MMADHC	1.62456e-66	0.259448	0.4	0.239	4.29175e-62	MMADHC	27249
COX4I1	1.66199e-66	0.26478	0.817	0.571	4.39064e-62	COX4I1	1327
GPX4	5.88425e-66	0.273436	0.814	0.578	1.5545e-61	GPX4	2879
HOXC-AS1	9.54775e-66	0.267202	0.251	0.128	2.52233e-61	HOXC-AS1	100874363
ANKRD37	1.01545e-65	0.401666	0.358	0.21	2.6826e-61	ANKRD37	353322
SFN	1.89308e-65	0.424633	0.243	0.123	5.00113e-61	SFN	2810
CHCHD7	2.64377e-65	0.252113	0.295	0.16	6.9843e-61	CHCHD7	79145
MORN2	2.68829e-65	0.28726	0.339	0.195	7.10193e-61	MORN2	729967
RBM7	3.09927e-65	0.280706	0.361	0.213	8.18764e-61	RBM7	10179
EZR	5.60185e-65	0.293002	0.512	0.33	1.4799e-60	EZR	7430
MED19	6.26152e-65	0.310413	0.369	0.218	1.65417e-60	MED19	219541
HNRNPH2	1.47542e-64	0.274413	0.283	0.153	3.89775e-60	HNRNPH2	3188
MBIP	3.85222e-64	0.266029	0.297	0.163	1.01768e-59	MBIP	51562
RHOB	9.83025e-64	0.288432	0.65	0.445	2.59696e-59	RHOB	388
SF3B5	1.48477e-63	0.252332	0.569	0.376	3.92247e-59	SF3B5	83443
ILF2	3.66472e-63	0.262133	0.484	0.307	9.68146e-59	ILF2	3608
MAP1LC3A	7.32943e-63	0.257739	0.314	0.178	1.93629e-58	MAP1LC3A	84557
BOD1	2.33149e-62	0.263042	0.329	0.191	6.15932e-58	BOD1	91272
HSPA2	5.02848e-62	0.254149	0.416	0.257	1.32842e-57	HSPA2	3306
ATP6V0E1	5.54189e-62	0.256471	0.629	0.42	1.46406e-57	ATP6V0E1	8992
CNBD2	1.06737e-61	0.256051	0.218	0.108	2.81978e-57	CNBD2	140894
ERG28	2.36839e-61	0.276187	0.218	0.108	6.25681e-57	ERG28	11161
YPEL5	7.39254e-61	0.257505	0.542	0.356	1.95296e-56	YPEL5	51646
SNU13	1.049e-60	0.253073	0.648	0.443	2.77124e-56	SNU13	4809
SBDS	4.27298e-60	0.274409	0.831	0.591	1.12884e-55	SBDS	51119
SELENOK	8.66183e-60	0.284771	0.854	0.621	2.28828e-55	SELENOK	58515
NUPR2	6.80659e-59	0.263336	0.336	0.199	1.79817e-54	NUPR2	389493
IFT57	4.87684e-58	0.253807	0.354	0.213	1.28836e-53	IFT57	55081
AKNAD1	5.37565e-58	0.264154	0.179	0.083	1.42014e-53	AKNAD1	254268
SNHG3	3.3835e-56	0.296152	0.391	0.246	8.93852e-52	SNHG3	8420
SAA1	3.48485e-56	0.280115	0.14	0.058	9.20627e-52	SAA1	6288
NFKBIA	3.94259e-55	0.556982	0.685	0.515	1.04155e-50	NFKBIA	4792
GSTP1	4.70479e-55	0.261689	0.938	0.71	1.24291e-50	GSTP1	2950
DNALI1	2.46258e-53	0.25206	0.179	0.087	6.50563e-49	DNALI1	7802
CEBPG	2.94694e-52	0.268076	0.277	0.161	7.78524e-48	CEBPG	1054
TIFA	1.53973e-49	0.26836	0.293	0.173	4.06766e-45	TIFA	92610
KCNMA1	2.82687e-49	0.251848	0.738	0.52	7.46803e-45	KCNMA1	3778
TP53RK	7.37993e-48	0.262728	0.198	0.105	1.94963e-43	TP53RK	112858

## Sheet: Homeostatic chondrocytes
p_val	avg_log2FC	pct.1	pct.2	p_val_adj	genes	entrezID
PRELP	0	0.748395	0.873	0.865	0	PRELP	5549
SCRG1	0	0.937765	0.942	0.919	0	SCRG1	11341
EGR1	0	1.65699	0.789	0.626	0	EGR1	1958
HNRNPH1	0	0.908317	0.688	0.725	0	HNRNPH1	3187
CLU	0	1.49431	0.986	0.971	0	CLU	1191
OGN	0	2.76924	0.549	0.267	0	OGN	4969
MALAT1	0	0.904664	0.999	0.998	0	MALAT1	378938
PLAC9	0	1.0454	0.697	0.696	0	PLAC9	219348
COL2A1	0	1.27061	0.583	0.475	0	COL2A1	1280
LUM	0	0.772152	0.94	0.956	0	LUM	4060
DCN	0	0.693325	0.987	0.972	0	DCN	1634
FOS	0	0.899337	0.876	0.834	0	FOS	2353
ACAN	0	1.97443	0.938	0.895	0	ACAN	176
MT1E	0	0.826209	0.874	0.872	0	MT1E	4493
MT1X	0	1.35021	0.936	0.903	0	MT1X	4501
COMP	0	0.726032	0.913	0.891	0	COMP	1311
FOSB	0	0.7981	0.712	0.707	0	FOSB	2354
ABI3BP	2.41081e-286	1.34913	0.28	0.126	6.36887e-282	ABI3BP	25890
MT2A	2.09552e-246	0.572094	0.972	0.975	5.53596e-242	MT2A	4502
MGP	3.89683e-234	0.539648	1	0.997	1.02946e-229	MGP	4256
CHI3L1	6.11047e-233	2.00233	0.281	0.146	1.61426e-228	CHI3L1	1116
HBB	1.4736e-232	1.60135	0.147	0.035	3.89296e-228	HBB	3043
CCDC80	4.29844e-228	1.38337	0.51	0.463	1.13556e-223	CCDC80	151887
RPS27	3.85296e-227	0.310465	0.953	0.996	1.01788e-222	RPS27	6232
RPS29	1.01617e-225	0.382018	0.881	0.975	2.68451e-221	RPS29	6235
RPL39	2.94004e-208	0.315374	0.904	0.988	7.76699e-204	RPL39	6170
HES1	5.74627e-204	0.855532	0.419	0.3	1.51805e-199	HES1	3280
FN1	3.25127e-200	0.781768	0.793	0.83	8.5892e-196	FN1	2335
NEAT1	7.36384e-191	1.15242	0.864	0.911	1.94538e-186	NEAT1	283131
HBA2	2.35837e-170	1.31756	0.105	0.024	6.23034e-166	HBA2	3040
DSTN	7.93049e-169	0.337893	0.839	0.954	2.09508e-164	DSTN	11034
RPS28	4.60385e-165	0.315789	0.915	0.986	1.21625e-160	RPS28	6234
PLA2G2A	1.59036e-160	1.61116	0.203	0.096	4.20143e-156	PLA2G2A	5320
RPS21	2.69915e-154	0.379271	0.84	0.943	7.13063e-150	RPS21	6227
GPX3	3.99889e-142	0.968275	0.622	0.706	1.05643e-137	GPX3	2878
SNORC	1.23972e-134	0.424114	0.92	0.906	3.27509e-130	SNORC	389084
CHI3L2	3.52471e-133	1.24349	0.204	0.107	9.31159e-129	CHI3L2	1117
SLC5A3	2.89794e-131	0.283489	0.214	0.421	7.65578e-127	SLC5A3	6526
VCAN	6.45792e-107	0.522526	0.12	0.047	1.70605e-102	VCAN	1462
CP	1.91542e-103	1.0468	0.449	0.44	5.06015e-99	CP	1356
PLXDC2	2.24723e-100	0.996251	0.385	0.354	5.93673e-96	PLXDC2	84898
FMOD	9.2904e-100	0.75997	0.628	0.721	2.45434e-95	FMOD	2331
JUNB	4.30057e-95	0.347339	0.712	0.752	1.13612e-90	JUNB	3726
NOVA1	5.92511e-89	1.22035	0.362	0.33	1.5653e-84	NOVA1	4857
ABI2	1.6716e-87	0.271463	0.19	0.352	4.41605e-83	ABI2	10152
SERPING1	1.10417e-86	0.644794	0.607	0.719	2.917e-82	SERPING1	710
COL11A1	4.40836e-83	0.793182	0.446	0.46	1.1646e-78	COL11A1	1301
GOLIM4	1.54114e-81	0.860671	0.327	0.28	4.07137e-77	GOLIM4	27333
OMD	1.74616e-80	0.821525	0.351	0.288	4.61301e-76	OMD	4958
MT1H	2.39978e-76	1.24586	0.258	0.191	6.33974e-72	MT1H	4496
AEBP1	2.25121e-74	0.792921	0.453	0.473	5.94724e-70	AEBP1	165
WEE1	9.00256e-74	0.253878	0.17	0.309	2.3783e-69	WEE1	7465
ID1	3.26484e-66	0.732556	0.358	0.321	8.62505e-62	ID1	3397
ANKRD36BP1	1.66788e-65	0.255349	0.139	0.253	4.40621e-61	ANKRD36BP1	84832
BGN	8.57928e-65	0.450714	0.643	0.713	2.26648e-60	BGN	633
GOLGA4	1.0717e-63	0.286555	0.208	0.357	2.83122e-59	GOLGA4	2803
MELTF	1.84688e-63	0.288482	0.248	0.427	4.87908e-59	MELTF	4241
SF1	4.72617e-59	0.25074	0.214	0.365	1.24856e-54	SF1	7536
SLC39A14	5.76672e-55	0.251791	0.182	0.31	1.52345e-50	SLC39A14	23516
ZNF207	5.76002e-53	0.344943	0.176	0.299	1.52168e-48	ZNF207	7756
MIA	4.43307e-52	0.334839	0.81	0.88	1.17113e-47	MIA	8190
SLC25A37	6.09908e-52	0.281356	0.301	0.491	1.61126e-47	SLC25A37	51312
FNDC3B	1.53443e-50	0.305649	0.238	0.393	4.05366e-46	FNDC3B	64778
CHD9	9.50576e-49	0.291712	0.253	0.414	2.51123e-44	CHD9	80205
CILP	4.7185e-48	1.15048	0.495	0.538	1.24653e-43	CILP	8483
PPP1R10	8.56082e-48	0.300844	0.185	0.306	2.2616e-43	PPP1R10	5514
GLS	1.33108e-47	0.394253	0.292	0.478	3.51644e-43	GLS	2744
PJA2	1.46921e-47	0.257998	0.19	0.314	3.88137e-43	PJA2	9867
PLOD2	2.00436e-46	0.728559	0.45	0.51	5.29511e-42	PLOD2	5352
ZNF385D	7.95776e-46	0.302452	0.174	0.289	2.10228e-41	ZNF385D	79750
SLC26A2	5.08489e-44	0.922963	0.262	0.234	1.34333e-39	SLC26A2	1836
ELL2	2.50877e-43	0.284645	0.201	0.326	6.62767e-39	ELL2	22936
LRP1	5.41343e-43	0.641928	0.334	0.32	1.43012e-38	LRP1	4035
TOB1	7.46174e-43	0.728336	0.418	0.457	1.97124e-38	TOB1	10140
CHRDL2	1.73026e-42	0.513059	0.222	0.342	4.57099e-38	CHRDL2	25884
AFF4	7.26317e-42	0.31605	0.207	0.334	1.91879e-37	AFF4	27125
HMGCS1	1.28028e-40	0.285791	0.156	0.253	3.38224e-36	HMGCS1	3157
ADM	2.11641e-40	0.277646	0.21	0.333	5.59112e-36	ADM	133
C6orf62	4.91695e-40	0.285497	0.209	0.335	1.29896e-35	C6orf62	81688
GFPT1	8.77953e-40	0.339206	0.173	0.282	2.31938e-35	GFPT1	2673
STK26	1.14167e-39	0.297665	0.176	0.286	3.01607e-35	STK26	51765
FGFRL1	1.79976e-38	0.274495	0.175	0.283	4.75461e-34	FGFRL1	53834
A2M	3.21533e-38	0.25697	0.218	0.334	8.49427e-34	A2M	2
GPC6	3.69498e-38	0.603627	0.155	0.113	9.76139e-34	GPC6	10082
NUFIP2	5.98899e-38	0.339926	0.274	0.433	1.58217e-33	NUFIP2	57532
TCF4	1.23975e-37	0.481228	0.246	0.203	3.27518e-33	TCF4	6925
COL5A2	5.65891e-37	0.284934	0.13	0.084	1.49497e-32	COL5A2	1290
COLGALT2	1.91046e-36	0.345692	0.18	0.289	5.04705e-32	COLGALT2	23127
HP1BP3	1.62479e-35	0.287723	0.286	0.45	4.29238e-31	HP1BP3	50809
TIPARP	7.73017e-35	0.334878	0.225	0.355	2.04216e-30	TIPARP	25976
SKIL	7.65128e-34	0.290963	0.326	0.511	2.02132e-29	SKIL	6498
SEC31A	1.56439e-31	0.274299	0.214	0.332	4.1328e-27	SEC31A	22872
NFIA	2.09785e-31	0.634216	0.272	0.253	5.54211e-27	NFIA	4774
MBNL1	6.06236e-31	0.687153	0.439	0.512	1.60156e-26	MBNL1	4154
SELENOS	6.80378e-31	0.251084	0.327	0.508	1.79742e-26	SELENOS	55829
MSI2	2.00616e-30	0.25812	0.107	0.171	5.29987e-26	MSI2	124540
KCNQ1OT1	3.18699e-30	0.400028	0.233	0.348	8.4194e-26	KCNQ1OT1	10984
MPHOSPH8	7.14458e-30	0.282199	0.24	0.366	1.88745e-25	MPHOSPH8	54737
ISLR	2.05225e-29	0.325043	0.218	0.336	5.42162e-25	ISLR	3671
KTN1	8.62676e-29	0.25115	0.275	0.418	2.27902e-24	KTN1	3895
C1orf21	9.54433e-29	0.311768	0.167	0.258	2.52142e-24	C1orf21	81563
HSP90B1	1.12453e-28	0.396562	0.695	0.849	2.97077e-24	HSP90B1	7184
LINC-PINT	1.19744e-28	0.450235	0.234	0.36	3.16339e-24	LINC-PINT	378805
SRSF6	1.23564e-28	0.310395	0.227	0.35	3.2643e-24	SRSF6	6431
ADAMTS6	5.73888e-28	0.364885	0.115	0.079	1.5161e-23	ADAMTS6	11174
DDX18	5.79498e-28	0.274845	0.237	0.357	1.53092e-23	DDX18	8886
ANKRD28	6.94567e-28	0.333024	0.273	0.409	1.83491e-23	ANKRD28	23243
CDK2AP1	8.5129e-28	0.275422	0.3	0.467	2.24894e-23	CDK2AP1	8099
RASD1	8.55907e-28	0.279561	0.236	0.351	2.26114e-23	RASD1	51655
SREK1	1.52858e-27	0.389579	0.188	0.288	4.03819e-23	SREK1	140890
CYBRD1	1.59214e-27	0.303756	0.22	0.338	4.20611e-23	CYBRD1	79901
RRBP1	2.33575e-27	0.619929	0.495	0.611	6.17059e-23	RRBP1	6238
KLF10	3.21449e-27	0.521852	0.367	0.376	8.49204e-23	KLF10	7071
PDXDC1	3.21523e-25	0.266297	0.126	0.192	8.494e-21	PDXDC1	23042
CD47	3.53938e-25	0.258907	0.166	0.25	9.35034e-21	CD47	961
SLC20A1	3.68781e-24	0.339205	0.159	0.237	9.74247e-20	SLC20A1	6574
CDK13	7.4701e-24	0.283671	0.092	0.144	1.97345e-19	CDK13	8621
NR4A2	2.38344e-23	0.254888	0.194	0.286	6.29657e-19	NR4A2	4929
CNOT1	4.16096e-23	0.323682	0.191	0.286	1.09924e-18	CNOT1	23019
SERPINE1	5.63965e-23	0.36689	0.176	0.259	1.48988e-18	SERPINE1	5054
CKAP4	9.98049e-23	0.261714	0.155	0.232	2.63665e-18	CKAP4	10970
SERTAD4-AS1	4.10942e-22	0.314982	0.251	0.373	1.08563e-17	SERTAD4-AS1	574036
PPP3CA	5.64005e-22	0.661129	0.341	0.37	1.48999e-17	PPP3CA	5530
CTNNB1	6.91602e-22	0.445627	0.524	0.626	1.82707e-17	CTNNB1	1499
PABPC4	1.11699e-21	0.330563	0.229	0.34	2.95085e-17	PABPC4	8761
ZMYM2	1.1209e-21	0.252972	0.088	0.135	2.96119e-17	ZMYM2	7750
UQCR10	1.14156e-21	0.271947	0.303	0.456	3.01576e-17	UQCR10	29796
TMCO1	1.60369e-21	0.262809	0.278	0.414	4.23662e-17	TMCO1	54499
TGOLN2	2.24869e-21	0.276974	0.161	0.238	5.9406e-17	TGOLN2	10618
TCF25	8.87328e-21	0.344417	0.281	0.421	2.34414e-16	TCF25	22980
PPT1	2.3548e-20	0.269184	0.136	0.202	6.22091e-16	PPT1	5538
TMEM258	4.25968e-20	0.413724	0.582	0.756	1.12532e-15	TMEM258	746
SLPI	4.4739e-20	0.966937	0.657	0.758	1.18191e-15	SLPI	6590
HOXC10	5.52658e-20	0.276552	0.164	0.24	1.46001e-15	HOXC10	3226
INTS6	5.95326e-20	0.387441	0.158	0.231	1.57273e-15	INTS6	26512
ZRANB2	8.35507e-20	0.408882	0.337	0.512	2.20724e-15	ZRANB2	9406
PID1	1.08239e-19	0.270028	0.13	0.192	2.85945e-15	PID1	55022
CRTAP	1.77103e-19	0.287252	0.311	0.467	4.67872e-15	CRTAP	10491
GOLGB1	1.91254e-19	0.366698	0.318	0.47	5.05254e-15	GOLGB1	2804
LINC00632	5.69699e-19	0.376728	0.141	0.206	1.50503e-14	LINC00632	286411
PEG3	7.9286e-19	0.364117	0.114	0.169	2.09458e-14	PEG3	5178
HNRNPU	1.43514e-18	0.452501	0.375	0.558	3.79135e-14	HNRNPU	3192
CDC42SE1	2.37318e-18	0.339063	0.248	0.359	6.26948e-14	CDC42SE1	56882
INSR	8.80419e-18	0.291325	0.12	0.174	2.32589e-13	INSR	3643
BCLAF1	1.2733e-17	0.374927	0.237	0.345	3.36381e-13	BCLAF1	9774
CCDC88A	3.94325e-17	0.714693	0.349	0.394	1.04173e-12	CCDC88A	55704
C1S	4.15544e-17	0.650463	0.24	0.237	1.09778e-12	C1S	716
TRA2A	3.36043e-16	0.357333	0.332	0.491	8.87758e-12	TRA2A	29896
AHI1	6.84037e-16	0.746405	0.385	0.454	1.80709e-11	AHI1	54806
IER2	1.59646e-15	0.479165	0.495	0.587	4.21752e-11	IER2	9592
MATN4	1.77767e-15	1.02585	0.166	0.146	4.69625e-11	MATN4	8785
TM9SF3	2.92585e-15	0.28345	0.179	0.252	7.72951e-11	TM9SF3	56889
GLG1	3.26915e-15	0.272788	0.128	0.182	8.63644e-11	GLG1	2734
CDO1	3.58641e-15	0.415873	0.263	0.382	9.47457e-11	CDO1	1036
PRKCA	4.98564e-15	0.309142	0.102	0.147	1.31711e-10	PRKCA	5578
NDUFAF2	7.32641e-15	0.270208	0.179	0.251	1.93549e-10	NDUFAF2	91942
CPQ	9.83995e-15	0.536573	0.24	0.235	2.59952e-10	CPQ	10404
LINC02256	3.48813e-14	0.286277	0.096	0.138	9.21494e-10	LINC02256	100996255
MT1F	7.0433e-14	0.750072	0.407	0.481	1.8607e-09	MT1F	4494
ARGLU1	1.74494e-13	0.368558	0.331	0.481	4.60977e-09	ARGLU1	55082
STMP1	2.02965e-13	0.270211	0.22	0.308	5.36193e-09	STMP1	647087
UPF2	5.01603e-13	0.331022	0.174	0.24	1.32514e-08	UPF2	26019
BHLHE41	5.63952e-13	0.634216	0.37	0.429	1.48985e-08	BHLHE41	79365
ENPP1	2.03258e-12	0.60665	0.402	0.485	5.36968e-08	ENPP1	5167
ANGPTL5	2.07722e-12	0.549924	0.141	0.125	5.4876e-08	ANGPTL5	253935
SRRM1	3.68456e-12	0.306521	0.37	0.536	9.73387e-08	SRRM1	10250
NUCKS1	3.70162e-12	0.347247	0.526	0.666	9.77895e-08	NUCKS1	64710
NNMT	4.68705e-12	0.442076	0.454	0.531	1.23823e-07	NNMT	4837
NDUFA3	4.99786e-12	0.320722	0.217	0.303	1.32033e-07	NDUFA3	4696
SLC39A6	7.1454e-12	0.261853	0.112	0.154	1.88767e-07	SLC39A6	25800
SEC62	9.36453e-12	0.37091	0.557	0.726	2.47392e-07	SEC62	7095
NEBL	1.509e-11	0.376243	0.138	0.192	3.98647e-07	NEBL	10529
TUT4	2.45332e-11	0.326673	0.128	0.174	6.48117e-07	TUT4	23318
CAPN7	2.87284e-11	0.265367	0.074	0.105	7.58948e-07	CAPN7	23473
WWP2	4.58083e-11	0.69803	0.339	0.398	1.21016e-06	WWP2	11060
SNORD3A	4.63672e-11	0.397797	0.121	0.103	1.22493e-06	SNORD3A	780851
SFT2D2	5.84819e-11	0.381519	0.155	0.213	1.54497e-06	SFT2D2	375035
TIMP4	7.04341e-11	0.631377	0.224	0.23	1.86073e-06	TIMP4	7079
MEF2A	1.2331e-10	0.336174	0.299	0.421	3.2576e-06	MEF2A	4205
SCIN	1.86567e-10	0.406538	0.187	0.258	4.92872e-06	SCIN	85477
GABARAP	1.94137e-10	0.293452	0.218	0.3	5.12871e-06	GABARAP	11337
CD109	1.23237e-09	0.361489	0.158	0.212	3.25568e-05	CD109	135228
SUMF2	1.28711e-09	0.381875	0.171	0.233	3.40029e-05	SUMF2	25870
C1R	2.12875e-09	0.332979	0.11	0.094	5.62373e-05	C1R	715
UFL1	2.77087e-09	0.255513	0.1	0.134	7.32008e-05	UFL1	23376
BCAT1	3.26373e-09	0.438162	0.196	0.269	8.62213e-05	BCAT1	586
EDIL3	5.44257e-09	0.364768	0.272	0.372	0.000143782	EDIL3	10085
SGK1	7.12396e-09	0.339558	0.177	0.166	0.000188201	SGK1	6446
DDR2	9.33277e-09	0.602002	0.232	0.241	0.000246553	DDR2	4921
COL27A1	9.77508e-09	0.494966	0.209	0.285	0.000258238	COL27A1	85301
SERPINE2	9.80637e-09	0.321755	0.417	0.563	0.000259065	SERPINE2	5270
ATP5ME	1.04032e-08	0.391515	0.475	0.612	0.000274832	ATP5ME	521
ID2	1.22048e-08	0.303904	0.304	0.413	0.000322426	ID2	3398
WSB1	1.39557e-08	0.460129	0.418	0.612	0.000368681	WSB1	26118
TENT5A	4.30283e-08	0.366089	0.235	0.314	0.00113672	TENT5A	55603
ATRX	5.12538e-08	0.305045	0.161	0.209	0.00135402	ATRX	546
RDX	1.33695e-07	0.263175	0.193	0.253	0.00353196	RDX	5962
TMEM167A	1.84176e-07	0.402659	0.261	0.362	0.00486557	TMEM167A	153339
INTU	1.84212e-07	0.304226	0.089	0.117	0.00486651	INTU	27152
SIL1	2.89993e-07	0.442468	0.154	0.147	0.00766103	SIL1	64374
CCDC18-AS1	3.03732e-07	0.303647	0.091	0.119	0.00802398	CCDC18-AS1	100131564
ACOT13	4.56085e-07	0.394444	0.116	0.152	0.0120489	ACOT13	55856
UGGT2	5.80221e-07	0.252408	0.081	0.106	0.0153283	UGGT2	55757
TBL1XR1	8.15955e-07	0.306899	0.173	0.223	0.0215559	TBL1XR1	79718
CILP2	9.86248e-07	0.337379	0.107	0.139	0.0260547	CILP2	148113
TRPS1	1.09765e-06	0.60843	0.308	0.352	0.0289977	TRPS1	7227
GOLGA2	1.43779e-06	0.333733	0.158	0.205	0.0379836	GOLGA2	2801
ST13	1.74889e-06	0.398424	0.533	0.711	0.0462022	ST13	6767
NUCB2	2.71813e-06	0.301188	0.447	0.633	0.0718075	NUCB2	4925
MRPL33	3.0001e-06	0.481806	0.447	0.59	0.0792568	MRPL33	9553
AKAP9	3.12086e-06	0.60886	0.265	0.291	0.0824469	AKAP9	10142
UACA	3.55985e-06	0.281337	0.201	0.256	0.0940441	UACA	55075
TIMP2	3.64553e-06	0.255869	0.506	0.722	0.0963076	TIMP2	7077
RBBP4	4.05079e-06	0.27882	0.138	0.176	0.107014	RBBP4	5928
DST	4.07114e-06	0.797209	0.365	0.431	0.107551	DST	667
CFDP1	4.25856e-06	0.399611	0.265	0.358	0.112503	CFDP1	10428
BOC	5.42116e-06	0.51509	0.113	0.105	0.143216	BOC	91653
MON2	7.01379e-06	0.303121	0.084	0.108	0.18529	MON2	23041
PTGS2	1.23169e-05	0.544402	0.149	0.145	0.325387	PTGS2	5743
NKTR	1.41618e-05	0.597872	0.19	0.195	0.374127	NKTR	4820
TMEM106B	1.4246e-05	0.253823	0.1	0.127	0.376351	TMEM106B	54664
SIPA1L1	2.01539e-05	0.33692	0.1	0.09	0.532426	SIPA1L1	26037
SNAI2	2.44279e-05	0.426401	0.149	0.145	0.645336	SNAI2	6591
MRC2	2.60453e-05	0.306817	0.186	0.236	0.688064	MRC2	9902
PPP1CB	3.18457e-05	0.267174	0.437	0.622	0.8413	PPP1CB	5500
DDX17	3.467e-05	0.540223	0.297	0.406	0.915913	DDX17	10521
CCPG1	4.87005e-05	0.368994	0.114	0.106	1	CCPG1	9236
UQCR11	4.97986e-05	0.311965	0.365	0.514	1	UQCR11	10975
PTPRA	5.74137e-05	0.257383	0.126	0.156	1	PTPRA	5786
RFC1	6.00333e-05	0.320832	0.13	0.163	1	RFC1	5981
RNMT	6.9482e-05	0.522967	0.34	0.472	1	RNMT	8731
NMT1	7.48539e-05	0.466622	0.166	0.168	1	NMT1	4836
PDGFC	9.26163e-05	0.281978	0.12	0.148	1	PDGFC	56034
TCEAL8	9.2905e-05	0.315852	0.162	0.206	1	TCEAL8	90843
PET100	9.55173e-05	0.37486	0.275	0.369	1	PET100	100131801
STT3A	0.000105	0.285993	0.101	0.126	1	STT3A	3703
SEC22B	0.000211164	0.473307	0.225	0.296	1	SEC22B	9554
PPIP5K2	0.00021318	0.251755	0.082	0.102	1	PPIP5K2	23262
TLE4	0.000225942	0.48158	0.316	0.429	1	TLE4	7091
NSA2	0.000382237	0.403213	0.483	0.634	1	NSA2	10412
SERPINA5	0.00041565	0.696857	0.253	0.291	1	SERPINA5	5104
TNRC6B	0.000914048	0.30076	0.142	0.174	1	TNRC6B	23112
COL9A3	0.00110963	0.363876	0.565	0.665	1	COL9A3	1299
CHST3	0.00115709	0.442362	0.188	0.24	1	CHST3	9469
ZNF503	0.00117442	0.255287	0.137	0.166	1	ZNF503	84858
TGFBR3	0.00130048	0.546144	0.166	0.173	1	TGFBR3	7049
SLC38A2	0.00173712	0.426236	0.386	0.535	1	SLC38A2	54407
SOX5	0.00196776	0.502314	0.18	0.189	1	SOX5	6660
KLF4	0.0023952	0.427996	0.479	0.626	1	KLF4	9314
ATM	0.00244004	0.302053	0.083	0.1	1	ATM	472
CDR1	0.0026579	0.50052	0.274	0.359	1	CDR1	1038
PDIA4	0.00268351	0.365967	0.144	0.178	1	PDIA4	9601
ITGA10	0.0031567	0.46801	0.232	0.299	1	ITGA10	8515
SULF1	0.00355657	0.46809	0.154	0.186	1	SULF1	23213
RPL36A	0.00480192	0.278653	0.571	0.772	1	RPL36A	6173
TGFBR2	0.00541597	0.370137	0.163	0.2	1	TGFBR2	7048
MMP3	0.00660524	0.440024	0.157	0.158	1	MMP3	4314
CD302	0.00812467	0.369054	0.153	0.187	1	CD302	9936
MBNL2	0.0105555	0.252093	0.097	0.114	1	MBNL2	10150
TRA2B	0.0159313	0.381593	0.444	0.615	1	TRA2B	6434
SNHG9	0.0171219	0.35503	0.431	0.596	1	SNHG9	735301
PAPSS2	0.018981	0.608318	0.313	0.389	1	PAPSS2	9060
NDUFC1	0.0207846	0.401327	0.451	0.602	1	NDUFC1	4717
ADPRHL1	0.0233217	0.462638	0.161	0.196	1	ADPRHL1	113622
P4HA1	0.0275647	0.481349	0.315	0.425	1	P4HA1	5033
FUS	0.0317386	0.436117	0.404	0.562	1	FUS	2521
DKK1	0.0325772	0.640097	0.202	0.222	1	DKK1	22943
C1orf56	0.0337134	0.527048	0.262	0.301	1	C1orf56	54964
SLC14A1	0.0373556	0.529715	0.354	0.478	1	SLC14A1	6563
CFH	0.0404582	0.267053	0.331	0.394	1	CFH	3075
FAM43A	0.0443351	0.40485	0.121	0.123	1	FAM43A	131583
PDS5B	0.0447468	0.268816	0.103	0.119	1	PDS5B	23047
HIF1A	0.0466094	0.547222	0.389	0.507	1	HIF1A	3091
PRPF4B	0.0512688	0.543301	0.262	0.333	1	PRPF4B	8899
CRIM1	0.0623884	0.487403	0.209	0.259	1	CRIM1	51232
HAPLN1	0.065289	0.444767	0.496	0.66	1	HAPLN1	1404
KIF22	0.0672289	0.318484	0.123	0.144	1	KIF22	3835
PCOLCE2	0.0703638	0.306824	0.515	0.645	1	PCOLCE2	26577
CCNL1	0.0840437	0.478303	0.43	0.555	1	CCNL1	57018
LPP	0.0906628	0.604902	0.215	0.241	1	LPP	4026
NFKBIZ	0.095198	0.303233	0.235	0.279	1	NFKBIZ	64332
BCL6	0.130042	0.660885	0.296	0.364	1	BCL6	604
PIK3R1	0.191899	0.487924	0.18	0.197	1	PIK3R1	5295
NFIC	0.193573	0.445277	0.266	0.336	1	NFIC	4782
RPL17	0.211602	0.392572	0.448	0.615	1	RPL17	6139
THBS1	0.215357	0.38958	0.145	0.167	1	THBS1	7057
COX16	0.219022	0.316017	0.143	0.165	1	COX16	51241
ZBTB20	0.231053	0.537935	0.244	0.287	1	ZBTB20	26137
KLF9	0.245478	0.286712	0.173	0.199	1	KLF9	687
NDUFB1	0.258988	0.391036	0.345	0.435	1	NDUFB1	4707
TTC3	0.305308	0.536641	0.305	0.381	1	TTC3	7267
SON	0.34889	0.32189	0.508	0.706	1	SON	6651
XYLT1	0.356928	0.502566	0.154	0.171	1	XYLT1	64131
IVNS1ABP	0.365304	0.552876	0.28	0.358	1	IVNS1ABP	10625
ERLEC1	0.378095	0.491446	0.244	0.291	1	ERLEC1	27248
MDM4	0.424509	0.435937	0.152	0.175	1	MDM4	4194
SSR1	0.51849	0.482994	0.211	0.246	1	SSR1	6745
CEP126	0.524814	0.295802	0.103	0.113	1	CEP126	57562
AP2B1	0.543373	0.308625	0.13	0.145	1	AP2B1	163
TNRC6A	0.547895	0.333199	0.103	0.114	1	TNRC6A	27327
MEG3	0.554418	0.691972	0.427	0.551	1	MEG3	55384
MAML2	0.583719	0.283384	0.107	0.111	1	MAML2	84441
COL11A2	0.597586	0.621691	0.357	0.482	1	COL11A2	1302
UGP2	0.624935	0.643534	0.308	0.393	1	UGP2	7360
FRMD4B	0.634269	0.291247	0.099	0.109	1	FRMD4B	23150
LAMB2	0.645829	0.345476	0.118	0.131	1	LAMB2	3913
PSAP	0.655043	0.340265	0.522	0.721	1	PSAP	5660
LRRC75A	0.780105	0.388874	0.232	0.274	1	LRRC75A	388341
CWF19L2	0.805315	0.429131	0.156	0.177	1	CWF19L2	143884
KRTCAP2	0.82228	0.425274	0.351	0.457	1	KRTCAP2	200185
MT1M	0.825793	0.26867	0.447	0.551	1	MT1M	4499
PAM	0.849164	0.408529	0.158	0.18	1	PAM	5066
BHLHE40	0.893352	0.385935	0.338	0.416	1	BHLHE40	8553
ZIC1	0.902	0.445127	0.171	0.197	1	ZIC1	7545

## Sheet: Regulatory chondrocytes
p_val	avg_log2FC	pct.1	pct.2	p_val_adj	genes	entrezID
CAMTA1	0	0.335972	0.683	0.282	0	CAMTA1	23261
ENO1	0	0.264748	0.643	0.271	0	ENO1	2023
SLC25A33	0	0.368112	0.396	0.113	0	SLC25A33	84275
FBXO2	0	0.558475	0.853	0.386	0	FBXO2	26232
PDPN	0	0.509351	0.844	0.428	0	PDPN	10630
CAMK2N1	0	0.378472	0.42	0.118	0	CAMK2N1	55450
PITHD1	0	0.485803	0.552	0.164	0	PITHD1	57095
PNRC2	0	0.546575	0.718	0.26	0	PNRC2	55629
STMN1	0	0.588053	0.659	0.23	0	STMN1	3925
SH3BGRL3	0	0.460621	0.929	0.554	0	SH3BGRL3	83442
HMGN2	0	0.268521	0.812	0.418	0	HMGN2	3151
SFN	0	0.533128	0.261	0.063	0	SFN	2810
NUDC	0	0.453612	0.588	0.204	0	NUDC	10726
SESN2	0	0.427027	0.299	0.053	0	SESN2	83667
SNHG3	0	0.255489	0.443	0.157	0	SNHG3	8420
SNHG12	0	0.551714	0.577	0.192	0	SNHG12	85028
EIF3I	0	0.468866	0.581	0.187	0	EIF3I	8668
MARCKSL1	0	0.69451	0.611	0.171	0	MARCKSL1	65108
CITED4	0	0.468805	0.542	0.195	0	CITED4	163732
YBX1	0	0.575111	0.929	0.521	0	YBX1	4904
ATP6V0B	0	0.51334	0.603	0.18	0	ATP6V0B	533
PRDX1	0	0.726906	0.945	0.54	0	PRDX1	5052
TACSTD2	0	0.409514	0.233	0.049	0	TACSTD2	4070
GNG5	0	0.553233	0.818	0.354	0	GNG5	2787
GTF2B	0	0.484558	0.563	0.181	0	GTF2B	2959
TMED5	0	0.258003	0.38	0.116	0	TMED5	50999
GCLM	0	0.419167	0.329	0.075	0	GCLM	2730
CNN3	0	0.294123	0.661	0.283	0	CNN3	1266
PSMA5	0	0.281319	0.334	0.097	0	PSMA5	5686
LAMTOR5	0	0.284237	0.604	0.243	0	LAMTOR5	10542
LRIF1	0	0.301254	0.245	0.061	0	LRIF1	55791
RHOC	0	0.499861	0.666	0.232	0	RHOC	389
BCAS2	0	0.366547	0.497	0.165	0	BCAS2	10286
RBM8A	0	0.56025	0.806	0.341	0	RBM8A	9939
S100A10	0	0.851229	0.995	0.767	0	S100A10	6281
S100A11	0	0.629321	0.964	0.623	0	S100A11	6282
S100A6	0	0.395684	1	0.947	0	S100A6	6277
S100A2	0	0.456736	0.231	0.048	0	S100A2	6273
S100A16	0	0.417043	0.309	0.076	0	S100A16	140576
S100A13	0	0.374821	0.975	0.698	0	S100A13	6284
ILF2	0	0.622288	0.598	0.169	0	ILF2	3608
JTB	0	0.284566	0.657	0.28	0	JTB	10899
C1orf43	0	0.273271	0.368	0.111	0	C1orf43	25912
EFNA1	0	0.499265	0.5	0.146	0	EFNA1	1942
LMNA	0	0.540726	0.886	0.431	0	LMNA	4000
CCT3	0	0.256019	0.344	0.105	0	CCT3	7203
TAGLN2	0	0.510388	0.555	0.184	0	TAGLN2	8407
PEA15	0	0.372854	0.324	0.073	0	PEA15	8682
UFC1	0	0.319153	0.716	0.316	0	UFC1	51506
HSPA6	0	1.39482	0.626	0.176	0	HSPA6	3310
UAP1	0	0.5878	0.582	0.166	0	UAP1	6675
MPC2	0	0.459237	0.618	0.215	0	MPC2	25874
PRDX6	0	0.528482	0.767	0.306	0	PRDX6	9588
KIAA0040	0	0.304024	0.48	0.18	0	KIAA0040	9674
IER5	0	0.577207	0.796	0.376	0	IER5	51278
GLRX2	0	0.296389	0.273	0.068	0	GLRX2	51022
ELF3	0	0.575254	0.241	0.049	0	ELF3	1999
CD55	0	0.368413	0.736	0.337	0	CD55	1604
SLC30A1	0	0.430364	0.258	0.072	0	SLC30A1	7779
NENF	0	0.420893	0.737	0.309	0	NENF	29937
BATF3	0	0.263021	0.223	0.058	0	BATF3	55509
DEGS1	0	0.362903	0.497	0.156	0	DEGS1	8560
ARF1	0	0.339415	0.722	0.307	0	ARF1	375
GUK1	0	0.430076	0.78	0.333	0	GUK1	2987
DESI2	0	0.284113	0.287	0.071	0	DESI2	51029
RPS7	0	0.377828	0.997	0.84	0	RPS7	6201
ODC1	0	0.723734	0.783	0.276	0	ODC1	4953
SF3B6	0	0.384386	0.774	0.352	0	SF3B6	51639
FNDC4	0	0.323595	0.314	0.089	0	FNDC4	64838
YPEL5	0	0.402243	0.625	0.232	0	YPEL5	51646
SRSF7	0	0.297841	0.717	0.352	0	SRSF7	6432
MORN2	0	0.27514	0.37	0.117	0	MORN2	729967
COX7A2L	0	0.338211	0.648	0.256	0	COX7A2L	9167
RHOQ	0	0.355567	0.495	0.161	0	RHOQ	23433
CCT4	0	0.430866	0.592	0.206	0	CCT4	10575
LGALSL	0	0.397719	0.37	0.102	0	LGALSL	29094
SERTAD2	0	0.347033	0.478	0.156	0	SERTAD2	9792
MTHFD2	0	0.347674	0.341	0.092	0	MTHFD2	10797
MMADHC	0	0.302347	0.443	0.148	0	MMADHC	27249
HSPD1	0	0.436031	0.794	0.365	0	HSPD1	3329
HSPE1	0	0.635033	0.887	0.451	0	HSPE1	3336
BZW1	0	0.539258	0.885	0.455	0	BZW1	9689
ITM2C	0	0.629248	0.818	0.343	0	ITM2C	81618
LRRFIP1	0	0.724229	0.75	0.259	0	LRRFIP1	9208
RAMP1	0	0.426293	0.318	0.071	0	RAMP1	10267
ARL8B	0	0.250924	0.332	0.092	0	ARL8B	55207
THUMPD3-AS1	0	0.467922	0.774	0.3	0	THUMPD3-AS1	440944
BRK1	0	0.28398	0.616	0.239	0	BRK1	55845
DPH3	0	0.279109	0.447	0.164	0	DPH3	285381
RPL15	0	0.33484	0.998	0.886	0	RPL15	6138
EIF1B	0	0.516857	0.868	0.441	0	EIF1B	10289
HIGD1A	0	0.439569	0.412	0.105	0	HIGD1A	25994
IP6K2	0	0.270815	0.363	0.106	0	IP6K2	51447
GPX1	0	0.317142	0.639	0.268	0	GPX1	2876
RHOA	0	0.283251	0.687	0.295	0	RHOA	387
MANF	0	0.372338	0.439	0.139	0	MANF	7873
SELENOK	0	0.563595	0.914	0.49	0	SELENOK	58515
ARF4	0	0.38483	0.78	0.348	0	ARF4	378
RYBP	0	0.267293	0.401	0.129	0	RYBP	23429
IFT57	0	0.26212	0.395	0.131	0	IFT57	55081
RAB7A	0	0.422135	0.533	0.169	0	RAB7A	7879
CNBP	0	0.498533	0.804	0.347	0	CNBP	7555
CDV3	0	0.328873	0.656	0.267	0	CDV3	55573
RNF7	0	0.327487	0.598	0.234	0	RNF7	9616
ATP1B3	0	0.371542	0.534	0.174	0	ATP1B3	483
TM4SF1	0	0.933921	0.741	0.279	0	TM4SF1	4071
SERP1	0	0.39443	0.769	0.352	0	SERP1	27230
MLF1	0	0.605042	0.502	0.159	0	MLF1	4291
SERPINI1	0	0.345534	0.443	0.162	0	SERPINI1	5274
RPL22L1	0	0.324822	0.73	0.344	0	RPL22L1	200916
APOD	0	0.618883	0.997	0.798	0	APOD	347
CYTL1	0	1.89472	0.998	0.737	0	CYTL1	54360
MRFAP1	0	0.468293	0.695	0.254	0	MRFAP1	93621
FGFBP2	0	1.1412	0.999	0.822	0	FGFBP2	83888
SOD3	0	0.713815	0.991	0.762	0	SOD3	6649
UGDH	0	0.47718	0.546	0.174	0	UGDH	7358
DANCR	0	0.571968	0.752	0.289	0	DANCR	57291
CHIC2	0	0.321182	0.308	0.072	0	CHIC2	26511
CCNI	0	0.631845	0.963	0.592	0	CCNI	10983
DDIT4L	0	0.386991	0.377	0.12	0	DDIT4L	115265
UBE2D3	0	0.36931	0.814	0.381	0	UBE2D3	7323
TIFA	0	0.413515	0.338	0.097	0	TIFA	92610
C4orf3	0	0.263762	0.639	0.276	0	C4orf3	401152
ANXA5	0	0.717356	0.933	0.495	0	ANXA5	308
FGF2	0	1.06694	0.756	0.243	0	FGF2	2247
RPS3A	0	0.421185	0.999	0.912	0	RPS3A	6189
HMGB2	0	0.497244	0.687	0.267	0	HMGB2	3148
ANKRD37	0	0.337434	0.388	0.131	0	ANKRD37	353322
CCT5	0	0.270466	0.268	0.067	0	CCT5	22948
FTH1P10	0	0.464592	0.557	0.171	0	FTH1P10	2502
SUB1	0	0.446735	0.853	0.418	0	SUB1	10923
AK6	0	0.35451	0.327	0.077	0	AK6	102157402
TAF9	0	0.266553	0.325	0.095	0	TAF9	6880
BTF3	0	0.518809	0.968	0.615	0	BTF3	689
EPB41L4A-AS1	0	0.295423	0.678	0.284	0	EPB41L4A-AS1	114915
REEP5	0	0.273479	0.607	0.242	0	REEP5	7905
HINT1	0	0.333031	0.883	0.488	0	HINT1	3094
PDLIM4	0	0.506778	0.501	0.168	0	PDLIM4	8572
PPP2CA	0	0.305204	0.431	0.129	0	PPP2CA	5515
UBE2B	0	0.414728	0.715	0.289	0	UBE2B	7320
HSPA9	0	0.462124	0.56	0.172	0	HSPA9	3313
UBE2D2	0	0.508293	0.602	0.19	0	UBE2D2	7322
CYSTM1	0	0.469328	0.604	0.205	0	CYSTM1	84418
TAF7	0	0.547684	0.7	0.244	0	TAF7	6879
GNPDA1	0	0.314995	0.25	0.056	0	GNPDA1	10007
IL17B	0	1.21463	0.715	0.228	0	IL17B	27190
RPS14	0	0.376411	0.999	0.891	0	RPS14	6208
SLU7	0	0.307036	0.339	0.092	0	SLU7	10569
PTTG1	0	0.410051	0.325	0.076	0	PTTG1	9232
NPM1	0	0.50062	0.978	0.68	0	NPM1	4869
ATP6V0E1	0	0.553944	0.728	0.277	0	ATP6V0E1	8992
BOD1	0	0.332846	0.376	0.106	0	BOD1	91272
CLTB	0	0.375014	0.432	0.128	0	CLTB	1212
TMED9	0	0.276385	0.634	0.26	0	TMED9	54732
HNRNPAB	0	0.330088	0.639	0.258	0	HNRNPAB	3182
SQSTM1	0	0.680673	0.907	0.486	0	SQSTM1	8878
RACK1	0	0.446809	0.957	0.58	0	RACK1	10399
TUBB2A	0	0.742917	0.828	0.331	0	TUBB2A	7280
TUBB2B	0	0.78002	0.677	0.216	0	TUBB2B	347733
PXDC1	0	0.298091	0.351	0.103	0	PXDC1	221749
CD83	0	0.429159	0.25	0.06	0	CD83	9308
CLIC1	0	0.498854	0.697	0.256	0	CLIC1	1192
HSPA1A	0	1.4801	0.994	0.636	0	HSPA1A	3303
HSPA1B	0	1.2249	0.959	0.573	0	HSPA1B	3304
NEU1	0	0.340107	0.465	0.15	0	NEU1	4758
CUTA	0	0.302011	0.739	0.34	0	CUTA	51596
HMGA1	0	0.67599	0.46	0.106	0	HMGA1	3159
SRSF3	0	0.322994	0.842	0.465	0	SRSF3	6428
CDKN1A	0	0.676435	0.881	0.407	0	CDKN1A	1026
HSP90AB1	0	1.01757	0.999	0.846	0	HSP90AB1	3326
TPBG	0	0.36384	0.409	0.122	0	TPBG	7162
AKIRIN2	0	0.55391	0.447	0.097	0	AKIRIN2	55122
PNRC1	0	0.389995	0.982	0.728	0	PNRC1	10957
PERP	0	0.279555	0.34	0.102	0	PERP	64065
SF3B5	0	0.312007	0.639	0.257	0	SF3B5	83443
DYNLT1	0	0.364068	0.539	0.2	0	DYNLT1	6993
EZR	0	0.751159	0.639	0.183	0	EZR	7430
TCP1	0	0.289389	0.411	0.128	0	TCP1	6950
MRPL18	0	0.343101	0.37	0.114	0	MRPL18	29074
PSMB1	0	0.519848	0.78	0.328	0	PSMB1	5689
ZFAND2A	0	0.615902	0.464	0.121	0	ZFAND2A	90637
BZW2	0	0.270563	0.269	0.074	0	BZW2	28969
TSPAN13	0	0.552498	0.413	0.088	0	TSPAN13	27075
CYCS	0	0.571793	0.831	0.342	0	CYCS	54205
HOTAIRM1	0	0.395514	0.408	0.112	0	HOTAIRM1	100506311
TAX1BP1	0	0.259397	0.639	0.27	0	TAX1BP1	8887
MPLKIP	0	0.360648	0.447	0.136	0	MPLKIP	136647
UPP1	0	0.396086	0.445	0.133	0	UPP1	7378
CCT6A	0	0.259383	0.367	0.108	0	CCT6A	908
CHCHD2	0	0.625593	0.956	0.579	0	CHCHD2	51142
SBDS	0	0.635963	0.904	0.45	0	SBDS	51119
BUD23	0	0.43123	0.498	0.146	0	BUD23	114049
HSPB1	0	0.675573	0.947	0.571	0	HSPB1	3315
TMEM243	0	0.280923	0.446	0.15	0	TMEM243	79161
BRI3	0	0.294929	0.733	0.344	0	BRI3	25798
BUD31	0	0.521879	0.601	0.196	0	BUD31	8896
HBP1	0	0.28615	0.451	0.138	0	HBP1	26959
DNAJB9	0	0.594678	0.606	0.194	0	DNAJB9	4189
CAV1	0	0.331484	0.513	0.183	0	CAV1	857
ATP6V1F	0	0.427247	0.615	0.227	0	ATP6V1F	9296
UBE2H	0	0.417463	0.422	0.105	0	UBE2H	7328
RHEB	0	0.681623	0.754	0.258	0	RHEB	6009
DNAJB6	0	0.586068	0.745	0.276	0	DNAJB6	10049
SLC25A6	0	0.265985	0.668	0.283	0	SLC25A6	293
PRDX4	0	0.339527	0.744	0.365	0	PRDX4	10549
SAT1	0	0.334642	0.956	0.645	0	SAT1	6303
RBM3	0	0.263783	0.673	0.295	0	RBM3	5935
PCSK1N	0	0.519123	0.522	0.191	0	PCSK1N	27344
PLP2	0	0.42944	0.614	0.213	0	PLP2	5355
RPS4X	0	0.558852	0.999	0.874	0	RPS4X	6191
TCEAL2	0	0.310781	0.732	0.338	0	TCEAL2	140597
TCEAL6	0	0.260467	0.42	0.152	0	TCEAL6	158931
BEX5	0	0.273344	0.413	0.151	0	BEX5	340542
BEX4	0	0.428601	0.648	0.236	0	BEX4	56271
BEX2	0	0.657077	0.634	0.194	0	BEX2	84707
MORF4L2	0	0.4194	0.769	0.336	0	MORF4L2	9643
SLC25A5	0	0.41293	0.54	0.182	0	SLC25A5	292
UBE2A	0	0.365299	0.427	0.125	0	UBE2A	7319
HMGB3	0	0.304334	0.197	0.037	0	HMGB3	3149
NKX3-1	0	0.331793	0.411	0.13	0	NKX3-1	4824
PPP2R2A	0	0.297502	0.343	0.088	0	PPP2R2A	5520
SARAF	0	0.350291	0.683	0.273	0	SARAF	51669
SDCBP	0	0.474858	0.617	0.218	0	SDCBP	6386
ELOC	0	0.289567	0.629	0.259	0	ELOC	6921
FABP5	0	0.557113	0.481	0.214	0	FABP5	2171
GEM	0	0.579864	0.818	0.364	0	GEM	2669
POLR2K	0	0.373185	0.731	0.313	0	POLR2K	5440
LY6E	0	0.260483	0.466	0.17	0	LY6E	4061
EEF1D	0	0.36294	0.948	0.574	0	EEF1D	1936
RPL8	0	0.540523	0.999	0.87	0	RPL8	6132
CDC37L1	0	0.415101	0.399	0.103	0	CDC37L1	55664
PLIN2	0	0.433512	0.381	0.099	0	PLIN2	123
DNAJA1	0	0.824548	0.931	0.444	0	DNAJA1	3301
BAG1	0	0.25324	0.295	0.08	0	BAG1	573
UBE2R2	0	0.338689	0.395	0.114	0	UBE2R2	54926
ENHO	0	0.558603	0.485	0.136	0	ENHO	375704
CLTA	0	0.453039	0.63	0.22	0	CLTA	1211
ISCA1	0	0.352251	0.442	0.133	0	ISCA1	81689
CKS2	0	0.362931	0.404	0.129	0	CKS2	1164
NANS	0	0.268977	0.287	0.079	0	NANS	54187
SEC61B	0	0.45652	0.91	0.536	0	SEC61B	10952
MRPL50	0	0.321131	0.298	0.07	0	MRPL50	54534
TXN	0	0.440539	0.866	0.471	0	TXN	7295
ATP6V1G1	0	0.442734	0.856	0.446	0	ATP6V1G1	9550
PSMB7	0	0.307494	0.401	0.116	0	PSMB7	5695
ARPC5L	0	0.531502	0.431	0.097	0	ARPC5L	81873
LCN2	0	0.325245	0.288	0.089	0	LCN2	3934
PRRX2	0	0.263454	0.29	0.082	0	PRRX2	51450
RPL7A	0	0.554847	0.998	0.843	0	RPL7A	6130
SNHG7	0	0.35629	0.551	0.198	0	SNHG7	84973
EDF1	0	0.283334	0.805	0.403	0	EDF1	8721
TUBB4B	0	0.382725	0.916	0.521	0	TUBB4B	10383
CD81	0	0.403182	0.931	0.574	0	CD81	975
PHLDA2	0	0.621915	0.787	0.364	0	PHLDA2	7262
LDHA	0	0.447703	0.836	0.418	0	LDHA	3939
CD59	0	0.294442	0.69	0.305	0	CD59	966
C11orf96	0	0.93144	0.923	0.655	0	C11orf96	387763
C1QTNF4	0	0.261518	0.323	0.098	0	C1QTNF4	114900
FTH1	0	0.552739	1	0.917	0	FTH1	2495
UBXN1	0	0.280932	0.491	0.165	0	UBXN1	51035
SLC3A2	0	1.23212	0.825	0.237	0	SLC3A2	6520
STIP1	0	0.336162	0.302	0.073	0	STIP1	10963
CFL1	0	0.373351	0.859	0.431	0	CFL1	1072
CCDC85B	0	0.270296	0.474	0.172	0	CCDC85B	11007
FOSL1	0	0.372479	0.294	0.067	0	FOSL1	8061
RHOD	0	0.562135	0.448	0.102	0	RHOD	29984
CLCF1	0	0.487602	0.355	0.073	0	CLCF1	23529
CDK2AP2	0	0.332686	0.482	0.174	0	CDK2AP2	10263
GSTP1	0	0.669333	0.964	0.601	0	GSTP1	2950
RELT	0	0.260737	0.26	0.054	0	RELT	84957
RPS3	0	0.523487	0.997	0.834	0	RPS3	6188
CRYAB	0	1.89271	0.996	0.639	0	CRYAB	1410
PTS	0	0.27716	0.42	0.135	0	PTS	5805
FXYD6	0	0.339418	0.744	0.34	0	FXYD6	53826
MIR100HG	0	0.303792	0.511	0.19	0	MIR100HG	399959
HSPA8	0	0.456154	0.754	0.329	0	HSPA8	3312
IDI1	0	0.422599	0.58	0.202	0	IDI1	3422
HNRNPF	0	0.378732	0.495	0.154	0	HNRNPF	3185
UBE2D1	0	0.553334	0.437	0.106	0	UBE2D1	7321
NRBF2	0	0.337502	0.342	0.097	0	NRBF2	29982
PPA1	0	0.266148	0.521	0.203	0	PPA1	5464
DDIT4	0	1.34895	0.548	0.163	0	DDIT4	54541
VDAC2	0	0.498867	0.618	0.2	0	VDAC2	7417
KCNMA1	0	1.24526	0.838	0.372	0	KCNMA1	3778
RBP4	0	1.1247	0.995	0.741	0	RBP4	5950
PGAM1	0	0.256638	0.375	0.117	0	PGAM1	5223
BLOC1S2	0	0.275378	0.381	0.113	0	BLOC1S2	282991
GSTO1	0	0.652129	0.605	0.184	0	GSTO1	9446
RGS10	0	0.296336	0.417	0.138	0	RGS10	6001
BAG3	0	0.634612	0.695	0.221	0	BAG3	9531
BNIP3	0	0.252555	0.504	0.191	0	BNIP3	664
CD9	0	0.574321	0.929	0.516	0	CD9	928
GAPDH	0	0.625753	0.958	0.597	0	GAPDH	2597
TPI1	0	0.52232	0.73	0.297	0	TPI1	7167
GABARAPL1	0	0.262322	0.496	0.176	0	GABARAPL1	23710
GOLT1B	0	0.261914	0.349	0.103	0	GOLT1B	51026
ETNK1	0	0.271189	0.546	0.194	0	ETNK1	55500
KRAS	0	0.271209	0.412	0.128	0	KRAS	3845
MED21	0	0.27898	0.405	0.121	0	MED21	9412
TMEM106C	0	0.308361	0.327	0.093	0	TMEM106C	79022
TUBA1B	0	0.51426	0.808	0.346	0	TUBA1B	10376
TUBA1C	0	0.817476	0.744	0.252	0	TUBA1C	84790
TMBIM6	0	0.357711	0.806	0.382	0	TMBIM6	7009
ATG101	0	0.272881	0.274	0.069	0	ATG101	60673
KRT18	0	0.593271	0.419	0.11	0	KRT18	3875
IGFBP6	0	0.26786	0.484	0.2	0	IGFBP6	3489
HNRNPA1	0	0.418168	0.973	0.632	0	HNRNPA1	3178
ZNF385A	0	0.250683	0.256	0.067	0	ZNF385A	25946
CD63	0	0.50312	0.993	0.779	0	CD63	967
MYL6	0	0.45112	0.942	0.557	0	MYL6	4637
PTGES3	0	0.475431	0.819	0.375	0	PTGES3	10728
NDUFA4L2	0	0.521765	0.818	0.427	0	NDUFA4L2	56901
DDIT3	0	0.832607	0.806	0.332	0	DDIT3	1649
RAP1B	0	0.3694	0.552	0.186	0	RAP1B	5908
CCT2	0	0.262819	0.331	0.096	0	CCT2	10576
RAB21	0	0.292075	0.572	0.203	0	RAB21	23011
UBE2N	0	0.271588	0.405	0.122	0	UBE2N	7334
SNRPF	0	0.272547	0.681	0.298	0	SNRPF	6636
TXNRD1	0	0.435726	0.301	0.064	0	TXNRD1	7296
ERP29	0	0.266662	0.524	0.196	0	ERP29	10961
PEBP1	0	0.445949	0.849	0.42	0	PEBP1	5037
RPLP0	0	0.503569	0.988	0.727	0	RPLP0	6175
SRSF9	0	0.287156	0.564	0.214	0	SRSF9	8683
DYNLL1	0	0.434831	0.944	0.583	0	DYNLL1	8655
RSRC2	0	0.283423	0.769	0.375	0	RSRC2	65117
UBC	0	1.28361	0.999	0.806	0	UBC	7316
RAN	0	0.869755	0.871	0.354	0	RAN	5901
SAP18	0	0.471077	0.877	0.455	0	SAP18	10284
POLR1D	0	0.27806	0.485	0.17	0	POLR1D	51082
UBL3	0	0.355062	0.55	0.196	0	UBL3	5412
HSPH1	0	0.371838	0.826	0.315	0	HSPH1	10808
N4BP2L1	0	0.643792	0.485	0.111	0	N4BP2L1	90634
ELF1	0	0.388861	0.45	0.125	0	ELF1	1997
RGCC	0	1.09777	0.991	0.699	0	RGCC	28984
TSC22D1	0	0.683008	0.92	0.535	0	TSC22D1	8848
PNP	0	0.5611	0.55	0.161	0	PNP	4860
HNRNPC	0	0.346293	0.879	0.476	0	HNRNPC	3183
PSMB5	0	0.297439	0.449	0.148	0	PSMB5	5693
SPTSSA	0	0.335412	0.486	0.16	0	SPTSSA	171546
BAZ1A	0	0.284026	0.388	0.119	0	BAZ1A	11177
RPL36AL	0	0.509743	0.944	0.57	0	RPL36AL	6166
LGALS3	0	1.02562	0.976	0.6	0	LGALS3	3958
ARG2	0	0.260264	0.278	0.083	0	ARG2	384
AHSA1	0	0.417128	0.462	0.132	0	AHSA1	10598
CALM1	0	0.362648	0.98	0.729	0	CALM1	801
SERPINA1	0	0.426928	0.993	0.789	0	SERPINA1	5265
SNHG10	0	0.270196	0.246	0.069	0	SNHG10	283596
HSP90AA1	0	0.57099	0.996	0.823	0	HSP90AA1	3320
EIF5	0	0.719123	0.924	0.439	0	EIF5	1983
CKB	0	0.676048	0.466	0.097	0	CKB	1152
SIVA1	0	0.367634	0.738	0.321	0	SIVA1	10572
SNRPN	0	0.283242	0.561	0.218	0	SNRPN	6638
NSMCE3	0	0.291538	0.274	0.067	0	NSMCE3	56160
CHAC1	0	0.716707	0.289	0.028	0	CHAC1	79094
GTF2A2	0	0.318367	0.581	0.222	0	GTF2A2	2958
ANXA2	0	0.634137	0.909	0.473	0	ANXA2	302
LARP6	0	0.899451	0.732	0.238	0	LARP6	55323
COX5A	0	0.300183	0.436	0.142	0	COX5A	9377
ZFAND6	0	0.251042	0.35	0.108	0	ZFAND6	54469
NMB	0	0.761028	0.571	0.168	0	NMB	4828
SEC11A	0	0.454695	0.845	0.4	0	SEC11A	23478
ISG20	0	0.653382	0.427	0.101	0	ISG20	3669
TNFRSF12A	0	1.15148	0.814	0.274	0	TNFRSF12A	51330
LITAF	0	0.423542	0.627	0.222	0	LITAF	9516
NTAN1	0	0.271086	0.262	0.063	0	NTAN1	123803
ARL6IP1	0	0.251471	0.705	0.33	0	ARL6IP1	23204
NUPR1	0	0.994593	0.886	0.405	0	NUPR1	26471
ZNF267	0	0.317035	0.255	0.053	0	ZNF267	10308
DNAJA2	0	0.250935	0.373	0.112	0	DNAJA2	10294
HERPUD1	0	0.684347	0.79	0.335	0	HERPUD1	9709
RRAD	0	0.525797	0.354	0.11	0	RRAD	6236
PSMD7	0	0.338338	0.388	0.115	0	PSMD7	5713
TERF2IP	0	0.33256	0.591	0.219	0	TERF2IP	54386
CLEC3A	0	0.503884	0.879	0.544	0	CLEC3A	10143
CMC2	0	0.348626	0.395	0.11	0	CMC2	56942
COX4I1	0	0.306908	0.849	0.451	0	COX4I1	1327
MAP1LC3B	0	0.771115	0.961	0.541	0	MAP1LC3B	81631
RPL13	0	0.346716	1	0.949	0	RPL13	6137
MIR22HG	0	0.409249	0.524	0.166	0	MIR22HG	84981
EMC6	0	0.298248	0.311	0.08	0	EMC6	83460
PSMB6	0	0.388149	0.512	0.158	0	PSMB6	5694
NLRP1	0	0.458739	0.545	0.189	0	NLRP1	22861
EIF5A	0	0.39535	0.597	0.203	0	EIF5A	1984
PMP22	0	1.13501	0.778	0.272	0	PMP22	5376
UBB	0	0.613391	0.971	0.62	0	UBB	7314
IFT20	0	0.259343	0.467	0.178	0	IFT20	90410
COPRS	0	0.427241	0.529	0.163	0	COPRS	55352
RPL19	0	0.350855	0.999	0.899	0	RPL19	6143
EIF1	0	0.673654	1	0.936	0	EIF1	10209
LRRC59	0	0.266123	0.338	0.096	0	LRRC59	55379
CHAD	0	0.79564	0.982	0.697	0	CHAD	1101
PTRH2	0	0.291697	0.273	0.069	0	PTRH2	51651
ERN1	0	0.3473	0.342	0.092	0	ERN1	2081
ROCR	0	0.451493	0.709	0.34	0	ROCR	102723505
SOX9-AS1	0	0.474786	0.464	0.133	0	SOX9-AS1	400618
UBALD2	0	0.436823	0.523	0.157	0	UBALD2	283991
SPHK1	0	0.449131	0.349	0.073	0	SPHK1	8877
SNHG16	0	0.335944	0.471	0.154	0	SNHG16	100507246
MAFG	0	0.324657	0.351	0.087	0	MAFG	4097
DCXR	0	0.398726	0.589	0.215	0	DCXR	51181
METRNL	0	0.520566	0.573	0.181	0	METRNL	284207
LPIN2	0	0.251778	0.363	0.114	0	LPIN2	9663
TGIF1	0	0.477459	0.524	0.162	0	TGIF1	7050
RIOK3	0	0.305003	0.489	0.161	0	RIOK3	8780
ACAA2	0	0.264107	0.222	0.053	0	ACAA2	10449
TXNL1	0	0.254946	0.394	0.126	0	TXNL1	9352
SNRPB	0	0.563816	0.639	0.199	0	SNRPB	6628
SMOX	0	0.253204	0.265	0.069	0	SMOX	54498
BMP2	0	0.74821	0.562	0.168	0	BMP2	650
CHMP4B	0	0.392837	0.553	0.181	0	CHMP4B	128866
MAP1LC3A	0	0.267385	0.343	0.105	0	MAP1LC3A	84557
EIF6	0	0.309088	0.381	0.109	0	EIF6	3692
SCAND1	0	0.256227	0.506	0.185	0	SCAND1	51282
TOP1	0	0.366895	0.658	0.261	0	TOP1	7150
OSER1	0	0.290351	0.44	0.147	0	OSER1	51526
SDC4	0	0.329018	0.621	0.251	0	SDC4	6385
GNAS	0	0.381151	0.966	0.637	0	GNAS	2778
BSG	0	0.296247	0.687	0.285	0	BSG	682
GPX4	0	0.417169	0.871	0.447	0	GPX4	2879
CIRBP	0	0.461196	0.947	0.555	0	CIRBP	1153
OAZ1	0	0.720446	0.961	0.541	0	OAZ1	4946
MYDGF	0	0.289847	0.68	0.294	0	MYDGF	56005
CDKN2D	0	0.303154	0.323	0.098	0	CDKN2D	1032
PRDX2	0	0.308928	0.65	0.275	0	PRDX2	7001
DNAJB1	0	1.00369	0.919	0.483	0	DNAJB1	3337
UQCRFS1	0	0.358729	0.453	0.139	0	UQCRFS1	7386
CEBPG	0	0.378366	0.338	0.078	0	CEBPG	1054
DMKN	0	0.276981	0.543	0.205	0	DMKN	93099
SPINT2	0	0.776811	0.805	0.321	0	SPINT2	10653
PSMD8	0	0.343622	0.489	0.151	0	PSMD8	5714
EIF3K	0	0.282223	0.749	0.35	0	EIF3K	27335
RABAC1	0	0.364351	0.912	0.532	0	RABAC1	10567
PLAUR	0	0.470684	0.411	0.119	0	PLAUR	5329
FOXA3	0	0.287938	0.216	0.048	0	FOXA3	3171
SELENOW	0	0.330893	0.703	0.311	0	SELENOW	6415
EMP3	0	0.623783	0.931	0.532	0	EMP3	2014
KDELR1	0	0.376512	0.643	0.246	0	KDELR1	10945
RPL18	0	0.430067	0.998	0.877	0	RPL18	6141
PPP1R15A	0	0.728161	0.94	0.473	0	PPP1R15A	23645
FTL	0	0.625912	1	0.946	0	FTL	2512
RPL13A	0	0.480792	0.985	0.736	0	RPL13A	23521
RPS9	0	0.480009	0.997	0.827	0	RPS9	6203
UBE2S	0	0.576791	0.721	0.258	0	UBE2S	27338
RPS4Y1	0	0.431409	0.919	0.512	0	RPS4Y1	6192
XBP1	0	0.258461	0.718	0.359	0	XBP1	7494
SELENOM	0	0.432408	0.976	0.673	0	SELENOM	140606
YWHAH	0	0.425307	0.578	0.218	0	YWHAH	7533
HMOX1	0	1.66092	0.64	0.168	0	HMOX1	3162
MAFF	0	0.34948	0.672	0.276	0	MAFF	23764
RPL3	0	0.489986	0.993	0.773	0	RPL3	6122
ATF4	0	0.26906	0.71	0.313	0	ATF4	468
SNU13	0	0.260642	0.709	0.323	0	SNU13	4809
SMDT1	0	0.250917	0.589	0.239	0	SMDT1	91689
NDUFA6	0	0.32666	0.52	0.181	0	NDUFA6	4700
CYB5R3	0	0.300445	0.692	0.296	0	CYB5R3	1727
TSPO	0	0.418381	0.932	0.566	0	TSPO	706
ATXN10	0	0.287555	0.255	0.07	0	ATXN10	25814
PIM3	0	0.35104	0.531	0.21	0	PIM3	415116
BTG3	0	0.580908	0.76	0.295	0	BTG3	10950
SOD1	0	0.48393	0.945	0.591	0	SOD1	6647
ATP5PO	0	0.258956	0.56	0.224	0	ATP5PO	539
MRPS6	0	0.264572	0.537	0.217	0	MRPS6	64968
CBR3	0	0.339206	0.198	0.043	0	CBR3	874
ETS2	0	0.255288	0.415	0.14	0	ETS2	2114
GAS5	1.08034e-306	0.30674	0.867	0.469	2.85404e-302	GAS5	60674
RPS2	7.02204e-302	0.341685	0.99	0.776	1.85508e-297	RPS2	6187
C5orf49	9.21677e-301	0.258042	0.205	0.052	2.43489e-296	C5orf49	134121
NPC2	2.53839e-300	0.296975	0.838	0.457	6.70591e-296	NPC2	10577
CNMD	7.23662e-298	0.351953	0.864	0.522	1.91177e-293	CNMD	11061
BTG1	9.56101e-292	0.352639	0.95	0.651	2.52583e-287	BTG1	694
CALM2	2.45432e-291	0.339494	0.975	0.712	6.48383e-287	CALM2	805
SOX9	1.27509e-287	0.376104	0.847	0.503	3.36855e-283	SOX9	6662
RPS6	7.03331e-285	0.304418	0.999	0.911	1.85806e-280	RPS6	6194
IRF1	1.09324e-282	0.255221	0.464	0.209	2.88811e-278	IRF1	3659
ZNF487	7.69951e-278	0.255632	0.24	0.075	2.03406e-273	ZNF487	642819
HSPA5	9.72275e-278	0.253151	0.791	0.428	2.56856e-273	HSPA5	3309
PCOLCE2	1.46836e-276	0.258999	0.817	0.461	3.87911e-272	PCOLCE2	26577
MT1A	1.23036e-273	0.469248	0.342	0.137	3.25035e-269	MT1A	4489
RPL10	1.11794e-272	0.289713	0.999	0.946	2.95337e-268	RPL10	6134
RPL5	3.49e-267	0.305926	0.996	0.843	9.21989e-263	RPL5	6125
PPIB	3.40386e-266	0.301074	0.915	0.559	8.99231e-262	PPIB	5479
RPL7	1.69821e-265	0.352215	0.962	0.658	4.48632e-261	RPL7	6129
RPL29	4.46656e-264	0.306608	0.994	0.819	1.17997e-259	RPL29	6159
WFDC2	2.30149e-258	0.271215	0.309	0.119	6.08007e-254	WFDC2	10406
S100A3	1.52529e-256	0.271369	0.157	0.036	4.02951e-252	S100A3	6274
RPSA	2.64913e-248	0.308688	0.954	0.609	6.99848e-244	RPSA	3921
SRSF5	1.18449e-243	0.283621	0.924	0.58	3.12918e-239	SRSF5	6430
ACTG1	8.19412e-240	0.260829	0.913	0.561	2.16472e-235	ACTG1	71
RPS18	2.07936e-235	0.262279	0.999	0.937	5.49326e-231	RPS18	6222
RPS11	1.02789e-234	0.306194	0.995	0.837	2.71549e-230	RPS11	6205
G0S2	2.15993e-226	0.328195	0.229	0.081	5.7061e-222	G0S2	50486
EIF3H	4.15012e-226	0.27737	0.943	0.619	1.09638e-221	EIF3H	8667
NACA	4.24853e-222	0.262764	0.994	0.853	1.12238e-217	NACA	4666
MEPE	7.59714e-221	0.307954	0.121	0.024	2.00701e-216	MEPE	56955
EEF1B2	6.15233e-219	0.318934	0.98	0.737	1.62532e-214	EEF1B2	1933
RPL10A	2.55185e-215	0.268485	0.992	0.791	6.74147e-211	RPL10A	4736
SKP1	8.60688e-207	0.26365	0.949	0.645	2.27377e-202	SKP1	6500
RPL27A	2.04775e-189	0.275498	0.981	0.739	5.40974e-185	RPL27A	6157
ANXA1	7.94388e-188	0.416154	0.897	0.66	2.09861e-183	ANXA1	301
BIRC3	5.92866e-182	0.271933	0.136	0.038	1.56623e-177	BIRC3	330
RPS20	1.32599e-162	0.262275	0.972	0.728	3.50299e-158	RPS20	6224
MT1G	8.66334e-105	0.844601	0.936	0.712	2.28868e-100	MT1G	4495
GADD45B	1.77168e-36	0.277538	0.942	0.806	4.68043e-32	GADD45B	4616

## Sheet: Endothelial cell
p_val	avg_log2FC	pct.1	pct.2	p_val_adj	genes	entrezID
TIE1	0	1.47964	0.187	0.001	0	TIE1	7075
SELE	0	2.9979	0.252	0	0	SELE	6401
CD34	0	1.86997	0.252	0.002	0	CD34	947
CALCRL	0	3.35559	0.579	0.001	0	CALCRL	10203
CAVIN2	0	1.09756	0.131	0.001	0	CAVIN2	8436
SEMA3G	0	1.5741	0.206	0	0	SEMA3G	56920
DNASE1L3	0	1.87389	0.131	0	0	DNASE1L3	1776
TM4SF18	0	0.932457	0.112	0	0	TM4SF18	116441
MECOM	0	1.37585	0.178	0.001	0	MECOM	2122
LDB2	0	1.58485	0.206	0	0	LDB2	9079
KDR	0	1.85688	0.206	0	0	KDR	3791
SPARCL1	0	3.71388	0.682	0.026	0	SPARCL1	8404
EMCN	0	3.01679	0.551	0.002	0	EMCN	51705
SPRY1	0	2.87672	0.467	0.012	0	SPRY1	10252
CRHBP	0	1.14356	0.112	0	0	CRHBP	1393
MCTP1	0	1.93393	0.28	0.001	0	MCTP1	79772
ECSCR	0	1.70536	0.243	0.001	0	ECSCR	641700
ADGRF5	0	2.11759	0.28	0.002	0	ADGRF5	221395
MYCT1	0	1.9545	0.243	0	0	MYCT1	80177
THSD7A	0	1.65375	0.196	0.001	0	THSD7A	221981
PODXL	0	2.47101	0.364	0.002	0	PODXL	5420
STC1	0	2.90543	0.196	0	0	STC1	6781
SOX17	0	1.9656	0.206	0	0	SOX17	64321
FABP4	0	3.76202	0.262	0.002	0	FABP4	2167
TEK	0	1.02753	0.103	0	0	TEK	7010
EGFL7	0	2.3789	0.29	0.003	0	EGFL7	51162
ESAM	0	1.974	0.308	0.004	0	ESAM	90952
CXCL12	0	4.2912	0.579	0.007	0	CXCL12	6387
PTPRB	0	1.63151	0.243	0	0	PTPRB	5787
LPAR6	0	2.08047	0.318	0.005	0	LPAR6	10161
ADCY4	0	0.996154	0.121	0.001	0	ADCY4	196883
IFI27	0	4.77631	0.879	0.006	0	IFI27	3429
C2CD4B	0	2.26454	0.271	0.003	0	C2CD4B	388125
CDH5	0	2.25721	0.308	0	0	CDH5	1003
CDH13	0	1.23547	0.178	0.001	0	CDH13	1012
PECAM1	0	2.9134	0.477	0	0	PECAM1	5175
SOX18	0	2.78303	0.421	0	0	SOX18	54345
PCAT19	0	2.11116	0.318	0	0	PCAT19	100505495
CLDN5	0	2.965	0.411	0.005	0	CLDN5	7122
PDGFB	0	1.22125	0.14	0.001	0	PDGFB	5155
CYYR1	0	1.77856	0.252	0	0	CYYR1	116159
COL15A1	4.17294e-291	2.55455	0.308	0.006	1.10241e-286	COL15A1	1306
AQP1	2.59398e-284	2.08391	0.262	0.004	6.85279e-280	AQP1	358
COL4A2	6.12897e-275	2.60231	0.421	0.013	1.61915e-270	COL4A2	1284
SHE	4.07164e-254	1.03336	0.112	0.001	1.07565e-249	SHE	126669
ROBO4	1.93164e-252	1.16804	0.131	0.001	5.103e-248	ROBO4	54538
COL4A1	2.27308e-247	3.10566	0.439	0.016	6.00502e-243	COL4A1	1282
RAMP2	2.75978e-247	3.66091	0.682	0.041	7.29078e-243	RAMP2	10266
CLEC3B	1.82777e-215	1.58882	0.224	0.004	4.82859e-211	CLEC3B	7123
PCDH17	3.11054e-205	1.35554	0.178	0.003	8.21741e-201	PCDH17	27253
IFI44L	3.1466e-185	1.14603	0.121	0.001	8.31269e-181	IFI44L	10964
ARL15	3.00392e-183	1.86606	0.215	0.005	7.93575e-179	ARL15	54622
SOX7	1.52067e-177	0.996789	0.103	0.001	4.0173e-173	SOX7	83595
MMRN2	2.32588e-166	1.76113	0.187	0.004	6.14451e-162	MMRN2	79812
LIMS2	7.73953e-165	0.977084	0.112	0.001	2.04463e-160	LIMS2	55679
DLL4	1.21612e-160	1.18909	0.131	0.002	3.21273e-156	DLL4	54567
PALMD	1.13182e-141	3.00241	0.533	0.043	2.99005e-137	PALMD	54873
IL32	2.72051e-141	1.65062	0.224	0.007	7.18705e-137	IL32	9235
JAM2	8.75005e-139	1.55932	0.206	0.006	2.31159e-134	JAM2	58494
RBP7	8.3376e-131	2.63209	0.262	0.011	2.20263e-126	RBP7	116362
RAMP3	3.61014e-130	1.43479	0.168	0.004	9.53728e-126	RAMP3	10268
HECW2	3.79258e-122	0.953873	0.103	0.002	1.00192e-117	HECW2	57520
COL21A1	1.71001e-119	0.921134	0.112	0.002	4.51752e-115	COL21A1	81578
HEG1	9.50995e-118	2.14234	0.262	0.012	2.51234e-113	HEG1	57493
MMP2	7.72051e-115	1.9657	0.215	0.008	2.0396e-110	MMP2	4313
XAF1	2.95511e-109	0.73476	0.103	0.002	7.8068e-105	XAF1	54739
PLEKHG1	6.82064e-108	1.04534	0.14	0.004	1.80188e-103	PLEKHG1	57480
GNG11	8.63882e-105	3.55907	0.813	0.156	2.2822e-100	GNG11	2791
EFNB2	2.24508e-101	2.19707	0.299	0.018	5.93105e-97	EFNB2	1948
PLPP1	5.33918e-101	3.16893	0.579	0.073	1.41051e-96	PLPP1	8611
PDGFD	3.4669e-94	1.20693	0.178	0.007	9.15887e-90	PDGFD	80310
NES	3.75399e-94	0.859546	0.103	0.002	9.91728e-90	NES	10763
HSPG2	9.2476e-94	2.69192	0.402	0.036	2.44303e-89	HSPG2	3339
TSHZ2	1.1351e-91	1.96854	0.234	0.012	2.9987e-87	TSHZ2	128553
PLAT	1.04209e-90	1.97005	0.14	0.004	2.753e-86	PLAT	5327
FILIP1	4.99833e-86	1.67292	0.262	0.016	1.32046e-81	FILIP1	27145
ENG	2.3252e-81	2.16858	0.336	0.029	6.14272e-77	ENG	2022
APOLD1	5.13854e-80	1.74155	0.271	0.019	1.3575e-75	APOLD1	81575
S1PR1	7.29856e-80	1.73769	0.243	0.015	1.92813e-75	S1PR1	1901
ICAM2	4.95381e-74	1.6221	0.224	0.014	1.3087e-69	ICAM2	3384
TMSB4X	1.03153e-72	3.58213	0.953	0.393	2.7251e-68	TMSB4X	7114
FLT1	1.58067e-72	2.25209	0.402	0.046	4.17582e-68	FLT1	2321
SLCO2A1	6.94786e-69	1.15106	0.112	0.004	1.83548e-64	SLCO2A1	6578
HHEX	1.31834e-66	0.858824	0.103	0.003	3.48279e-62	HHEX	3087
GJA4	1.74748e-66	1.39212	0.131	0.005	4.6165e-62	GJA4	2701
PRDM1	1.85452e-64	1.35743	0.178	0.01	4.89926e-60	PRDM1	639
SLC2A3	4.67416e-63	2.43019	0.458	0.067	1.23482e-58	SLC2A3	6515
THBD	4.69469e-63	1.86864	0.271	0.024	1.24024e-58	THBD	7056
IGFBP3	1.96294e-62	1.83286	0.178	0.01	5.1857e-58	IGFBP3	3486
TMSB10	3.02611e-62	3.32684	0.972	0.684	7.99437e-58	TMSB10	9168
TMEM88	1.27513e-61	0.988288	0.112	0.004	3.36863e-57	TMEM88	92162
PLPP3	9.66508e-60	1.47126	0.215	0.016	2.55332e-55	PLPP3	8613
COL18A1	2.82819e-59	1.56983	0.243	0.02	7.47151e-55	COL18A1	80781
B2M	6.68896e-58	1.98162	1	0.902	1.76709e-53	B2M	567
FAM167B	3.38673e-57	0.992863	0.103	0.004	8.94705e-53	FAM167B	84734
EPAS1	2.28941e-53	2.41621	0.514	0.101	6.04815e-49	EPAS1	2034
C1orf115	1.94442e-51	1.22632	0.14	0.008	5.13678e-47	C1orf115	79762
HEY1	1.10598e-50	1.77279	0.224	0.02	2.92177e-46	HEY1	23462
LAMB1	4.42392e-48	1.02178	0.14	0.008	1.16871e-43	LAMB1	3912
CLEC2B	1.09596e-47	1.69862	0.215	0.019	2.89532e-43	CLEC2B	9976
NRP1	2.4777e-44	1.81132	0.327	0.047	6.5456e-40	NRP1	8829
UTRN	8.56577e-44	2.17295	0.458	0.094	2.2629e-39	UTRN	7402
TSPAN7	1.73834e-42	1.24898	0.103	0.005	4.59235e-38	TSPAN7	7102
ELK3	3.90921e-42	2.26519	0.411	0.079	1.03273e-37	ELK3	2004
ISG15	6.34685e-41	2.06492	0.318	0.048	1.67671e-36	ISG15	9636
ADAMTS9	6.44616e-41	1.09105	0.14	0.01	1.70295e-36	ADAMTS9	56999
F2R	8.10726e-40	0.874622	0.131	0.009	2.14178e-35	F2R	2149
IGFBP7	3.52964e-39	2.80884	0.72	0.3	9.32461e-35	IGFBP7	3490
ADAM15	3.72012e-39	1.79956	0.224	0.026	9.82782e-35	ADAM15	8751
SPTBN1	6.61292e-38	2.22487	0.467	0.113	1.747e-33	SPTBN1	6711
MGST2	8.00617e-38	1.70537	0.271	0.038	2.11507e-33	MGST2	4258
PLCB1	7.6414e-36	1.04364	0.112	0.007	2.0187e-31	PLCB1	23236
ATP5F1E	1.01331e-35	1.81801	0.916	0.774	2.67696e-31	ATP5F1E	514
ARHGEF3	1.4721e-34	0.937495	0.103	0.006	3.88899e-30	ARHGEF3	50650
KCNN3	3.57958e-34	1.01143	0.103	0.006	9.45653e-30	KCNN3	3782
CAV1	1.1524e-33	2.76564	0.673	0.301	3.0444e-29	CAV1	857
SLC9A3R2	3.07647e-33	2.53139	0.533	0.173	8.12741e-29	SLC9A3R2	9351
DUSP6	4.51416e-33	1.97234	0.346	0.069	1.19255e-28	DUSP6	1848
KCTD12	5.95319e-33	2.86936	0.355	0.073	1.57271e-28	KCTD12	115207
STOM	2.4828e-31	2.33762	0.467	0.135	6.55906e-27	STOM	2040
SRP14	1.34989e-30	2.40174	0.888	0.829	3.56615e-26	SRP14	6727
ACTB	3.08265e-30	1.71484	0.879	0.8	8.14373e-26	ACTB	60
PRCP	6.26947e-29	2.30648	0.336	0.074	1.65627e-24	PRCP	5547
NOTCH1	6.62488e-29	1.0903	0.14	0.014	1.75016e-24	NOTCH1	4851
TM4SF1	1.66443e-28	2.31782	0.748	0.445	4.39708e-24	TM4SF1	4071
TMOD3	5.24117e-28	1.91856	0.299	0.06	1.38461e-23	TMOD3	29766
SYNE2	6.2693e-28	1.63133	0.243	0.04	1.65622e-23	SYNE2	23224
HYAL2	7.51429e-28	1.47877	0.206	0.03	1.98513e-23	HYAL2	8692
SOCS2	3.63418e-27	1.29003	0.234	0.038	9.60076e-23	SOCS2	8835
MCAM	6.72581e-27	0.896888	0.121	0.011	1.77682e-22	MCAM	4162
IFITM3	1.25996e-26	2.05926	0.822	0.658	3.32856e-22	IFITM3	10410
PTMA	3.26201e-26	1.01566	0.991	0.965	8.61758e-22	PTMA	5757
CASKIN2	4.24023e-26	0.931412	0.112	0.01	1.12018e-21	CASKIN2	57513
TPM4	7.00688e-26	2.0854	0.486	0.169	1.85108e-21	TPM4	7171
ADGRL2	7.26498e-26	0.95578	0.103	0.008	1.91926e-21	ADGRL2	23266
RAPGEF5	8.77639e-26	1.34687	0.196	0.029	2.31855e-21	RAPGEF5	9771
PDLIM1	2.99838e-25	1.33756	0.187	0.027	7.92111e-21	PDLIM1	9124
LPCAT2	9.35644e-25	0.787056	0.112	0.01	2.47178e-20	LPCAT2	54947
ARHGAP29	1.06722e-24	1.85078	0.393	0.111	2.81938e-20	ARHGAP29	9411
RDX	1.48484e-24	2.43459	0.542	0.226	3.92264e-20	RDX	5962
TCF4	1.67845e-24	1.90144	0.551	0.22	4.43412e-20	TCF4	6925
ITGB1	4.91331e-24	1.9573	0.673	0.377	1.298e-19	ITGB1	3688
DIAPH2	1.56948e-23	1.08822	0.121	0.013	4.14625e-19	DIAPH2	1730
MALL	1.7217e-23	1.12141	0.15	0.019	4.5484e-19	MALL	7851
TNFAIP3	2.58868e-23	2.4296	0.271	0.057	6.83879e-19	TNFAIP3	7128
CTTNBP2NL	3.5466e-23	1.50943	0.215	0.038	9.36941e-19	CTTNBP2NL	55917
NFIB	7.69769e-23	1.6452	0.262	0.055	2.03358e-18	NFIB	4781
PRSS23	8.84941e-23	1.38331	0.224	0.04	2.33784e-18	PRSS23	11098
JUN	1.11575e-22	1.40747	0.888	0.749	2.9476e-18	JUN	3725
HES4	1.32528e-22	1.28754	0.206	0.034	3.50112e-18	HES4	57801
MEF2C	1.3777e-22	1.8812	0.607	0.292	3.63959e-18	MEF2C	4208
LAMA4	1.79815e-22	1.32158	0.224	0.041	4.75035e-18	LAMA4	3910
ECE1	2.87345e-22	1.23101	0.168	0.024	7.59107e-18	ECE1	1889
DPYSL2	1.3946e-21	1.65615	0.364	0.105	3.68426e-17	DPYSL2	1808
IER2	1.95239e-21	1.56175	0.785	0.547	5.15781e-17	IER2	9592
LAPTM5	3.77982e-21	0.92653	0.103	0.01	9.98553e-17	LAPTM5	7805
FKBP1A	1.35142e-20	2.03392	0.402	0.138	3.57019e-16	FKBP1A	2280
FILIP1L	2.81201e-20	1.24818	0.15	0.021	7.42877e-16	FILIP1L	11259
RCAN2	4.01157e-20	0.746675	0.103	0.011	1.05978e-15	RCAN2	10231
IFITM2	6.27566e-20	1.67354	0.72	0.504	1.6579e-15	IFITM2	10581
APP	6.30774e-20	2.011	0.533	0.258	1.66638e-15	APP	351
ZFP36	1.33742e-19	1.92954	0.738	0.55	3.53318e-15	ZFP36	7538
LMO2	2.2572e-19	1.05587	0.121	0.015	5.96308e-15	LMO2	4005
FOS	3.93072e-19	1.0885	0.944	0.851	1.03842e-14	FOS	2353
TINAGL1	3.94074e-19	1.03145	0.121	0.015	1.04106e-14	TINAGL1	64129
SOX4	6.26563e-19	1.89532	0.495	0.212	1.65525e-14	SOX4	6659
ERAP2	6.39953e-19	0.904239	0.131	0.018	1.69063e-14	ERAP2	64167
LY96	1.30395e-18	1.15752	0.168	0.029	3.44479e-14	LY96	23643
RASSF3	1.39508e-18	0.951956	0.14	0.02	3.68552e-14	RASSF3	283349
SNRK	1.74542e-18	0.983579	0.159	0.026	4.61105e-14	SNRK	54861
JAG1	1.84051e-18	1.81401	0.327	0.097	4.86227e-14	JAG1	182
CRIP2	2.0026e-18	2.1184	0.514	0.252	5.29046e-14	CRIP2	1397
ARL4A	3.47826e-18	1.88724	0.374	0.128	9.18886e-14	ARL4A	10124
MYL6	2.68965e-17	1.29226	0.813	0.695	7.10553e-13	MYL6	4637
CRYBG3	5.25558e-17	1.4784	0.206	0.044	1.38842e-12	CRYBG3	131544
A2M	7.14541e-17	1.96359	0.542	0.284	1.88767e-12	A2M	2
KLF6	1.2959e-16	1.93142	0.579	0.34	3.42352e-12	KLF6	1316
DEPP1	2.62705e-16	2.18388	0.271	0.077	6.94014e-12	DEPP1	11067
NOTCH4	3.62371e-16	1.39199	0.159	0.029	9.57312e-12	NOTCH4	4855
PLK2	3.91045e-16	1.42088	0.29	0.086	1.03306e-11	PLK2	10769
GNAQ	6.49969e-16	1.31063	0.243	0.063	1.71709e-11	GNAQ	2776
CD74	7.56452e-16	1.37532	0.215	0.051	1.99839e-11	CD74	972
PCSK5	7.88796e-16	0.910596	0.121	0.018	2.08384e-11	PCSK5	5125
RB1	1.04534e-15	1.34998	0.234	0.059	2.76158e-11	RB1	5925
CARD8	1.16111e-15	0.788546	0.103	0.013	3.06743e-11	CARD8	22900
PIK3C2A	1.35637e-15	1.47723	0.271	0.079	3.58325e-11	PIK3C2A	5286
MYL12A	1.95236e-15	1.67907	0.617	0.438	5.15775e-11	MYL12A	10627
TGFBR2	3.48401e-15	1.86628	0.421	0.183	9.20406e-11	TGFBR2	7048
TPM3	3.61272e-15	1.92169	0.561	0.353	9.54407e-11	TPM3	7170
HES1	3.81924e-15	2.22916	0.589	0.35	1.00897e-10	HES1	3280
BCAM	9.28899e-15	1.18795	0.15	0.028	2.45396e-10	BCAM	4059
HLA-B	1.14582e-14	1.48894	0.738	0.629	3.02702e-10	HLA-B	3106
BMPR2	1.66778e-14	1.60348	0.252	0.073	4.40594e-10	BMPR2	659
AHR	2.64606e-14	1.1459	0.159	0.032	6.99035e-10	AHR	196
RPS24	3.66525e-14	0.697812	0.981	0.959	9.68285e-10	RPS24	6229
LRRC8C	3.77455e-14	1.21012	0.112	0.017	9.97162e-10	LRRC8C	84230
RPS28	4.74154e-14	0.693663	0.991	0.955	1.25262e-09	RPS28	6234
HLA-E	5.11831e-14	1.83367	0.551	0.352	1.35215e-09	HLA-E	3133
RSU1	5.49895e-14	1.2542	0.178	0.04	1.45271e-09	RSU1	6251
VCAM1	1.11767e-13	0.966072	0.112	0.017	2.95266e-09	VCAM1	7412
RASGRP3	1.4848e-13	1.01509	0.103	0.015	3.92255e-09	RASGRP3	25780
TNFSF10	1.55117e-13	0.844799	0.112	0.018	4.09788e-09	TNFSF10	8743
PLS3	1.68381e-13	1.76423	0.271	0.088	4.44828e-09	PLS3	5358
MYH9	2.10703e-13	1.67168	0.243	0.072	5.56635e-09	MYH9	4627
CALM1	3.08509e-13	1.15629	0.804	0.82	8.15018e-09	CALM1	801
SELENON	3.55959e-13	0.91079	0.103	0.016	9.40373e-09	SELENON	57190
TFPI	4.48734e-13	1.29721	0.252	0.077	1.18546e-08	TFPI	7035
MSN	5.35331e-13	1.76118	0.411	0.2	1.41424e-08	MSN	4478
ETS1	6.79307e-13	1.70517	0.421	0.205	1.79459e-08	ETS1	2113
CDC42	7.93893e-13	1.41239	0.626	0.492	2.09731e-08	CDC42	998
KLF7	8.22993e-13	0.702975	0.103	0.016	2.17418e-08	KLF7	8609
ITGA6	1.27623e-12	1.31048	0.215	0.061	3.37154e-08	ITGA6	3655
RHOB	9.61793e-12	1.57586	0.617	0.464	2.54086e-07	RHOB	388
MARCKS	9.93383e-12	1.51213	0.402	0.19	2.62432e-07	MARCKS	4082
SGK1	1.06173e-11	1.52207	0.374	0.17	2.80489e-07	SGK1	6446
IGFBP4	1.37638e-11	1.04227	0.14	0.03	3.63611e-07	IGFBP4	3487
RBMS3	1.7154e-11	0.913	0.168	0.041	4.53174e-07	RBMS3	27303
FNBP1L	2.05221e-11	1.04331	0.14	0.031	5.42152e-07	FNBP1L	54874
PFN1	2.57853e-11	1.54879	0.551	0.402	6.81196e-07	PFN1	5216
CCND1	3.19276e-11	1.06564	0.131	0.028	8.43462e-07	CCND1	595
SULF2	4.21921e-11	1.33606	0.252	0.088	1.11463e-06	SULF2	55959
MAP1B	6.20627e-11	1.41344	0.28	0.105	1.63957e-06	MAP1B	4131
C1orf54	8.43295e-11	0.922096	0.103	0.019	2.22782e-06	C1orf54	79630
KLF2	1.36147e-10	1.12156	0.636	0.471	3.59673e-06	KLF2	10365
IFI16	1.36568e-10	1.41948	0.336	0.148	3.60785e-06	IFI16	3428
NPDC1	1.68378e-10	1.57228	0.28	0.112	4.4482e-06	NPDC1	56654
VWA1	2.67121e-10	1.198	0.215	0.07	7.0568e-06	VWA1	64856
JUP	9.75431e-10	0.918073	0.103	0.02	2.57689e-05	JUP	3728
EFCAB14	1.12789e-09	1.61959	0.234	0.085	2.97965e-05	EFCAB14	9813
THY1	1.13276e-09	0.797304	0.15	0.038	2.99252e-05	THY1	7070
YWHAB	2.02448e-09	1.37447	0.421	0.248	5.34827e-05	YWHAB	7529
PCMTD2	2.50904e-09	0.858757	0.103	0.021	6.62837e-05	PCMTD2	55251
ACTR3	2.54457e-09	1.62003	0.308	0.142	6.72226e-05	ACTR3	10096
SOCS3	3.2517e-09	1.58417	0.523	0.367	8.59034e-05	SOCS3	9021
VIM	3.70775e-09	0.563223	0.953	0.945	9.79512e-05	VIM	7431
RNF213	4.10941e-09	0.835207	0.14	0.036	0.000108562	RNF213	57674
KLF11	4.15819e-09	1.02612	0.14	0.037	0.000109851	KLF11	8462
CCDC50	4.3245e-09	1.40261	0.243	0.095	0.000114245	CCDC50	152137
ADAMTS6	5.43465e-09	1.51947	0.243	0.093	0.000143573	ADAMTS6	11174
MAST4	5.59008e-09	1.36776	0.196	0.066	0.000147679	MAST4	375449
CXCL2	6.06017e-09	1.17282	0.14	0.037	0.000160097	CXCL2	2920
DLC1	6.09026e-09	1.14484	0.206	0.07	0.000160892	DLC1	10395
ZEB1	8.03433e-09	1.16227	0.271	0.115	0.000212251	ZEB1	6935
ZDHHC20	8.11425e-09	1.04754	0.168	0.051	0.000214362	ZDHHC20	253832
NOP10	8.4287e-09	1.52893	0.421	0.266	0.000222669	NOP10	55505
AP1S2	1.00878e-08	1.32674	0.234	0.091	0.000266499	AP1S2	8905
ITM2B	1.2142e-08	0.741078	0.841	0.875	0.000320766	ITM2B	9445
ACTG1	1.4516e-08	1.18813	0.72	0.688	0.000383484	ACTG1	71
GNG5	1.50879e-08	1.1842	0.589	0.522	0.000398591	GNG5	2787
CRIP1	1.72827e-08	1.17884	0.28	0.121	0.000456574	CRIP1	1396
TMEM255B	1.89027e-08	0.684337	0.112	0.027	0.000499371	TMEM255B	348013
H19	2.55926e-08	2.35982	0.187	0.063	0.000676106	H19	283120
MTUS1	2.57348e-08	1.49753	0.29	0.135	0.000679861	MTUS1	57509
PHACTR2	2.77902e-08	1.15594	0.243	0.099	0.00073416	PHACTR2	9749
PTPRG	3.12892e-08	0.951538	0.159	0.049	0.000826598	PTPRG	5793
MSX1	3.13099e-08	0.938216	0.131	0.035	0.000827145	MSX1	4487
IFITM1	3.92423e-08	1.60935	0.299	0.145	0.0010367	IFITM1	8519
LMCD1	5.92113e-08	1.18724	0.168	0.056	0.00156424	LMCD1	29995
CLIC4	5.99465e-08	1.72444	0.402	0.258	0.00158367	CLIC4	25932
APBB2	6.89852e-08	0.952519	0.15	0.045	0.00182245	APBB2	323
IGFBP5	7.6789e-08	3.49209	0.15	0.045	0.00202861	IGFBP5	3488
RPL39	7.79489e-08	0.475109	0.935	0.952	0.00205925	RPL39	6170
PTPN12	1.01228e-07	1.15351	0.224	0.091	0.00267423	PTPN12	5782
SLC12A2	1.30309e-07	1.21063	0.178	0.063	0.00344251	SLC12A2	6558
LIMA1	1.38517e-07	0.998284	0.15	0.047	0.00365935	LIMA1	51474
INSR	1.60871e-07	1.53189	0.299	0.151	0.00424989	INSR	3643
CDC37	1.61274e-07	1.36768	0.336	0.187	0.00426055	CDC37	11140
HMGB1	1.70556e-07	0.775254	0.785	0.829	0.00450575	HMGB1	3146
ADAM10	1.71527e-07	1.03217	0.15	0.047	0.00453141	ADAM10	102
PTMS	2.28018e-07	1.09101	0.636	0.645	0.00602377	PTMS	5763
SOS1	2.93861e-07	0.890391	0.131	0.039	0.00776323	SOS1	6654
ADAMTS1	3.80992e-07	1.06677	0.215	0.087	0.010065	ADAMTS1	9510
DNMT1	4.53371e-07	0.678209	0.103	0.026	0.0119772	DNMT1	1786
DUSP1	5.95238e-07	1.30289	0.617	0.564	0.015725	DUSP1	1843
KTN1	7.0243e-07	1.28207	0.467	0.357	0.0185568	KTN1	3895
POMP	7.54855e-07	1.29635	0.514	0.443	0.0199418	POMP	51371
CALD1	8.10502e-07	1.31445	0.467	0.343	0.0214118	CALD1	800
CCDC85B	9.62735e-07	1.37173	0.402	0.28	0.0254335	CCDC85B	11007
UQCRQ	1.03938e-06	1.4161	0.477	0.389	0.0274584	UQCRQ	27089
DAB2	1.14246e-06	1.06254	0.234	0.106	0.0301815	DAB2	1601
CD99	1.70232e-06	0.985493	0.626	0.646	0.0449719	CD99	4267
APLP2	2.24471e-06	1.33548	0.402	0.285	0.0593008	APLP2	334
MYL12B	2.27835e-06	1.46155	0.514	0.479	0.0601893	MYL12B	103910
LTC4S	2.36267e-06	1.37844	0.224	0.105	0.0624169	LTC4S	4056
GMFG	3.074e-06	0.887477	0.103	0.029	0.081209	GMFG	9535
SKAP2	3.09582e-06	1.20753	0.224	0.103	0.0817855	SKAP2	8935
YWHAE	5.63088e-06	0.976432	0.645	0.682	0.148756	YWHAE	7531
FLNB	6.12031e-06	1.01308	0.14	0.05	0.161686	FLNB	2317
SYNPO	7.36117e-06	1.11634	0.112	0.035	0.194467	SYNPO	11346
DYNC1I2	8.08631e-06	1.21805	0.308	0.18	0.213624	DYNC1I2	1781
ITGA1	8.71051e-06	0.679619	0.103	0.03	0.230114	ITGA1	3672
AP2A2	8.75352e-06	0.758883	0.103	0.031	0.23125	AP2A2	161
SP100	8.85643e-06	1.18623	0.206	0.094	0.233969	SP100	6672
BRD9	9.39035e-06	1.04308	0.168	0.068	0.248074	BRD9	65980
BAZ2B	1.05642e-05	0.980854	0.15	0.057	0.279084	BAZ2B	29994
GJA1	1.13902e-05	1.07802	0.159	0.063	0.300907	GJA1	2697
NR2F2	1.20347e-05	0.942499	0.159	0.062	0.317932	NR2F2	7026
RPL36	1.2327e-05	0.428584	0.925	0.931	0.325655	RPL36	25873
ZFP36L1	1.24636e-05	1.00639	0.486	0.399	0.329263	ZFP36L1	677
IL6ST	1.36899e-05	1.54406	0.374	0.26	0.361659	IL6ST	3572
AIDA	1.41177e-05	0.91344	0.131	0.047	0.372961	AIDA	64853
IFI6	1.57228e-05	1.64977	0.224	0.113	0.415365	IFI6	2537
CAVIN1	1.57691e-05	1.3803	0.374	0.273	0.416589	CAVIN1	284119
RBM17	1.69765e-05	1.30215	0.243	0.128	0.448484	RBM17	84991
UQCR11	1.79834e-05	1.06236	0.505	0.451	0.475084	UQCR11	10975
ARPC1B	2.05702e-05	1.23049	0.234	0.121	0.543424	ARPC1B	10095
FOXP1	2.24211e-05	1.04009	0.299	0.176	0.592322	FOXP1	27086
PBX2	2.29191e-05	0.721773	0.103	0.033	0.605477	PBX2	5089
CAPZB	2.30373e-05	1.13264	0.224	0.114	0.608601	CAPZB	832
SLC39A10	2.31843e-05	1.02838	0.15	0.059	0.612483	SLC39A10	57181
CYTOR	2.38678e-05	1.26919	0.28	0.163	0.63054	CYTOR	112597
ACAP2	2.44289e-05	1.0127	0.262	0.144	0.645362	ACAP2	23527
EMP1	2.51261e-05	0.927769	0.598	0.591	0.663781	EMP1	2012
TJP1	2.65812e-05	1.10591	0.206	0.1	0.702222	TJP1	7082
VAMP5	2.92773e-05	1.08167	0.262	0.148	0.773447	VAMP5	10791
PROCR	2.97142e-05	1.00465	0.121	0.044	0.784991	PROCR	10544
KLF9	3.35838e-05	1.05315	0.308	0.187	0.887218	KLF9	687
ANO6	3.39075e-05	0.870223	0.112	0.038	0.895768	ANO6	196527
BHLHE40	4.3941e-05	1.14662	0.458	0.382	1	BHLHE40	8553
AP2B1	4.43158e-05	1.14334	0.252	0.138	1	AP2B1	163
MAP4K4	4.56131e-05	1.07408	0.196	0.095	1	MAP4K4	9448
SLCO3A1	4.62845e-05	0.559087	0.103	0.033	1	SLCO3A1	28232
RPS29	5.14156e-05	0.414627	0.916	0.935	1	RPS29	6235
SET	5.28323e-05	0.972616	0.57	0.589	1	SET	6418
BMI1	5.95473e-05	0.735328	0.103	0.034	1	BMI1	648
FRYL	8.33809e-05	0.731291	0.121	0.046	1	FRYL	285527
CFL1	8.48722e-05	0.856861	0.579	0.586	1	CFL1	1072
TXNIP	8.81363e-05	1.06901	0.355	0.245	1	TXNIP	10628
CYTH1	9.4865e-05	0.625193	0.112	0.041	1	CYTH1	9267
CAVIN3	0.000110163	1.4607	0.364	0.282	1	CAVIN3	112464
FLNA	0.000132362	1.00555	0.168	0.077	1	FLNA	2316
TAX1BP3	0.000144121	0.766671	0.15	0.066	1	TAX1BP3	30851
RHOA	0.000150673	1.15836	0.467	0.437	1	RHOA	387
PTPRM	0.000160574	0.732048	0.112	0.042	1	PTPRM	5797
PON2	0.000166926	0.729576	0.121	0.048	1	PON2	5445
GLUL	0.000173916	1.33785	0.224	0.127	1	GLUL	2752
SURF6	0.00017467	0.94357	0.112	0.042	1	SURF6	6838
RPL27	0.000184788	0.492126	0.71	0.792	1	RPL27	6155
FEZ2	0.000185737	0.69776	0.121	0.048	1	FEZ2	9637
RPL38	0.000192932	0.417895	0.897	0.907	1	RPL38	6169
ARGLU1	0.000194278	1.00805	0.477	0.417	1	ARGLU1	55082
OSTM1	0.000199148	0.740715	0.112	0.043	1	OSTM1	28962
BNIP2	0.000205929	1.20211	0.271	0.173	1	BNIP2	663
GNAI2	0.000213664	1.29841	0.402	0.335	1	GNAI2	2771
DUSP5	0.000221321	1.09278	0.168	0.081	1	DUSP5	1847
KLF4	0.000241102	0.880121	0.57	0.564	1	KLF4	9314
TACC1	0.000252168	1.17104	0.224	0.128	1	TACC1	6867
MIR4435-2HG	0.000295562	1.0779	0.14	0.062	1	MIR4435-2HG	541471
RPS6KA3	0.000330455	1.2657	0.178	0.091	1	RPS6KA3	6197
RABGAP1	0.000335122	0.778788	0.103	0.039	1	RABGAP1	23637
JUNB	0.000352455	0.626374	0.72	0.735	1	JUNB	3726
FRMD4B	0.00036827	0.931046	0.196	0.105	1	FRMD4B	23150
ACTR2	0.000408543	0.886321	0.271	0.174	1	ACTR2	10097
HLA-A	0.000422285	0.930257	0.579	0.612	1	HLA-A	3105
C4orf48	0.000425037	0.877519	0.178	0.09	1	C4orf48	401115
CAP1	0.000429443	1.1848	0.187	0.101	1	CAP1	10487
S100A16	0.000439738	1.07488	0.252	0.16	1	S100A16	140576
MSL3	0.000464327	0.671065	0.112	0.045	1	MSL3	10943
GSK3B	0.000492017	0.6565	0.103	0.04	1	GSK3B	2932
LAP3	0.000535023	1.03622	0.131	0.059	1	LAP3	51056
SETD2	0.000601033	0.829687	0.168	0.085	1	SETD2	29072
KNOP1	0.000619032	0.815036	0.15	0.071	1	KNOP1	400506
ASAP1	0.000680415	1.01792	0.15	0.073	1	ASAP1	50807
TCF12	0.000690706	0.696717	0.103	0.041	1	TCF12	6938
NEK7	0.000732164	0.954704	0.121	0.053	1	NEK7	140609
MCL1	0.000772792	1.16468	0.393	0.329	1	MCL1	4170
EIF4G2	0.000774301	1.12135	0.421	0.387	1	EIF4G2	1982
CTCF	0.000850362	0.686173	0.112	0.047	1	CTCF	10664
STX7	0.00093059	0.793956	0.131	0.06	1	STX7	8417
VPS13C	0.00095983	0.744272	0.121	0.053	1	VPS13C	54832
ELK4	0.000985209	0.789706	0.112	0.048	1	ELK4	2005
SH3BGRL3	0.00100149	0.785169	0.626	0.69	1	SH3BGRL3	83442
CAST	0.00100899	1.02534	0.402	0.344	1	CAST	831
HNRNPDL	0.00101495	0.673842	0.589	0.658	1	HNRNPDL	9987
SPCS3	0.00107956	0.981073	0.28	0.193	1	SPCS3	60559
LEPROTL1	0.00115859	0.88777	0.131	0.062	1	LEPROTL1	23484
SMIM30	0.00116189	0.610158	0.112	0.049	1	SMIM30	401397
GSN	0.00117611	0.955716	0.495	0.508	1	GSN	2934
NIN	0.00126935	0.717392	0.103	0.043	1	NIN	51199
CANX	0.00132209	1.12779	0.374	0.312	1	CANX	821
RPS15A	0.00132751	0.416254	0.953	0.935	1	RPS15A	6210
ACTN4	0.00132839	1.17631	0.299	0.22	1	ACTN4	81
IRF2BPL	0.00144151	0.81385	0.14	0.068	1	IRF2BPL	64207
VMP1	0.00148246	0.956062	0.243	0.155	1	VMP1	81671
PSME1	0.00151965	1.09126	0.252	0.169	1	PSME1	5720
CDC26	0.00157685	0.323656	0.056	0.186	1	CDC26	246184
MBNL2	0.0016732	0.899393	0.187	0.107	1	MBNL2	10150
RBM39	0.00170466	0.840874	0.551	0.601	1	RBM39	9584
JAK1	0.00184831	1.0817	0.234	0.151	1	JAK1	3716
LGALS1	0.00189251	0.88622	0.589	0.659	1	LGALS1	3956
ANXA2	0.00201021	0.798211	0.579	0.631	1	ANXA2	302
CAPZA2	0.00210254	1.2427	0.29	0.218	1	CAPZA2	830
NR4A1	0.00220507	1.21273	0.364	0.308	1	NR4A1	3164
RAB6A	0.00220809	0.918737	0.187	0.11	1	RAB6A	5870
CCL2	0.0022258	1.12985	0.14	0.07	1	CCL2	6347
MIDN	0.00251308	1.03347	0.374	0.315	1	MIDN	90007
TFF3	0.00269965	1.11717	0.15	0.081	1	TFF3	7033
ATP13A3	0.00276628	1.04509	0.215	0.138	1	ATP13A3	79572
CD9	0.00299911	0.513522	0.607	0.665	1	CD9	928
NFKBIA	0.00307968	1.0946	0.561	0.531	1	NFKBIA	4792
PRMT1	0.0032707	1.23983	0.196	0.123	1	PRMT1	3276
ZMYND11	0.00341979	0.774251	0.14	0.073	1	ZMYND11	10771
PHACTR4	0.0034266	0.893849	0.243	0.165	1	PHACTR4	65979
RPL35	0.00354855	0.317784	0.879	0.898	1	RPL35	11224
MACF1	0.00362556	0.932183	0.206	0.13	1	MACF1	23499
CDC27	0.00369197	0.795394	0.112	0.054	1	CDC27	996
SAT1	0.00372448	1.27739	0.617	0.758	1	SAT1	6303
C17orf49	0.00377622	0.774816	0.112	0.054	1	C17orf49	124944
HDGFL3	0.00392322	0.878457	0.14	0.075	1	HDGFL3	50810
CAPNS1	0.00404097	1.03915	0.252	0.182	1	CAPNS1	826
PLEC	0.00444389	1.1294	0.187	0.117	1	PLEC	5339
TMEM50A	0.00468604	1.01282	0.29	0.228	1	TMEM50A	23585
RHOC	0.00507852	1.20112	0.402	0.389	1	RHOC	389
SLK	0.00536035	0.91508	0.178	0.109	1	SLK	9748
ROCK2	0.0054057	0.761656	0.15	0.084	1	ROCK2	9475
COX6C	0.00544357	0.867607	0.486	0.529	1	COX6C	1345
SH3BP5	0.00567636	0.971983	0.15	0.085	1	SH3BP5	9467
SCP2	0.00594892	0.940398	0.224	0.155	1	SCP2	6342
CYP1B1	0.00596942	0.861802	0.14	0.076	1	CYP1B1	1545
EGR1	0.00612959	0.357051	0.701	0.695	1	EGR1	1958
OCIAD2	0.00651724	0.831112	0.178	0.111	1	OCIAD2	132299
NDRG1	0.00659486	1.14573	0.224	0.157	1	NDRG1	10397
RALA	0.0066837	0.85843	0.121	0.064	1	RALA	5898
SELENOW	0.00735733	1.11847	0.439	0.453	1	SELENOW	6415
ETS2	0.00747823	1.27069	0.29	0.239	1	ETS2	2114
CD81	0.00804814	0.702429	0.598	0.704	1	CD81	975
UHRF2	0.00848165	0.64285	0.112	0.057	1	UHRF2	115426
MAP4	0.00848228	0.951811	0.215	0.148	1	MAP4	4134
RAC1	0.00899215	0.957997	0.495	0.537	1	RAC1	5879
BRD7	0.00909264	0.913164	0.178	0.112	1	BRD7	29117
QKI	0.00939575	1.121	0.299	0.25	1	QKI	9444
ATRX	0.00954421	0.974807	0.252	0.188	1	ATRX	546
PICALM	0.00955749	0.976165	0.159	0.097	1	PICALM	8301
RAB2A	0.00958732	0.33978	0.252	0.467	1	RAB2A	5862
ADD1	0.00997981	0.794996	0.121	0.066	1	ADD1	118
NFE2L2	0.0101958	0.927151	0.299	0.241	1	NFE2L2	4780
AKAP13	0.0102792	0.835355	0.28	0.221	1	AKAP13	11214
ATP5ME	0.0105294	0.776215	0.505	0.554	1	ATP5ME	521
BCAP29	0.0113532	1.0542	0.252	0.194	1	BCAP29	55973
MRPL19	0.0114147	0.606373	0.103	0.052	1	MRPL19	9801
SLU7	0.0115854	0.320041	0.075	0.182	1	SLU7	10569
TAGLN2	0.0118554	1.17594	0.346	0.318	1	TAGLN2	8407
ATP2B4	0.0131406	0.711221	0.121	0.067	1	ATP2B4	493
GTF2I	0.0134804	0.514874	0.103	0.053	1	GTF2I	2969
RIPOR1	0.013485	0.698064	0.103	0.053	1	RIPOR1	79567
CFLAR	0.0135713	0.763345	0.15	0.091	1	CFLAR	8837
RAP1B	0.0139804	0.851043	0.346	0.318	1	RAP1B	5908
RIN2	0.0140319	0.62855	0.112	0.06	1	RIN2	54453
RAB10	0.01423	0.9193	0.159	0.101	1	RAB10	10890
MRPL54	0.0150687	0.412071	0.084	0.192	1	MRPL54	116541
SF3B2	0.0151308	0.563709	0.084	0.193	1	SF3B2	10992
EIF6	0.0153477	0.253447	0.093	0.208	1	EIF6	3692
CDK17	0.015702	0.769853	0.112	0.061	1	CDK17	5128
FXYD5	0.0169361	0.912263	0.393	0.399	1	FXYD5	53827
TMEM47	0.0173148	0.6937	0.14	0.085	1	TMEM47	83604
RCAN1	0.0180673	1.20846	0.168	0.111	1	RCAN1	1827
EIF3G	0.0184421	0.255955	0.121	0.244	1	EIF3G	8666
COX17	0.0185838	1.10954	0.393	0.384	1	COX17	10063
RAB5A	0.0186376	0.274662	0.103	0.217	1	RAB5A	5868
NIFK	0.0188651	0.325025	0.084	0.187	1	NIFK	84365
TMEM230	0.0202994	0.302112	0.159	0.302	1	TMEM230	29058
KPNA3	0.0204813	0.540377	0.103	0.056	1	KPNA3	3839
ATP5PF	0.0204924	0.940615	0.449	0.492	1	ATP5PF	522
SPARC	0.0205546	0.549827	0.598	0.656	1	SPARC	6678
CYBA	0.0208543	0.265666	0.14	0.27	1	CYBA	1535
NASP	0.0213096	0.366484	0.168	0.32	1	NASP	4678
ZFR	0.021811	0.307967	0.075	0.17	1	ZFR	51663
ATP6V1E1	0.0228894	0.267428	0.093	0.197	1	ATP6V1E1	529
NUAK1	0.0232428	0.749354	0.103	0.057	1	NUAK1	9891
SSBP4	0.0234203	0.355418	0.065	0.155	1	SSBP4	170463
CTNNB1	0.0239093	0.710274	0.533	0.583	1	CTNNB1	1499
NUDT4	0.0243771	1.04059	0.262	0.211	1	NUDT4	11163
GNAI3	0.0249039	0.798625	0.187	0.133	1	GNAI3	2773
SRGN	0.0252804	1.25337	0.28	0.241	1	SRGN	5552
NEDD9	0.0256036	0.927397	0.206	0.154	1	NEDD9	4739
VCP	0.0257185	0.382421	0.084	0.181	1	VCP	7415
PARK7	0.0258867	0.274703	0.271	0.478	1	PARK7	11315
NT5E	0.0261603	0.452142	0.103	0.057	1	NT5E	4907
RPL36A	0.026652	0.635606	0.598	0.687	1	RPL36A	6173
ROMO1	0.0271344	0.33095	0.262	0.451	1	ROMO1	140823
SRI	0.0282371	0.290947	0.168	0.314	1	SRI	6717
PSMA1	0.0283901	0.353095	0.131	0.249	1	PSMA1	5682
WWTR1	0.0285242	0.938038	0.327	0.305	1	WWTR1	25937
SLC38A2	0.0288923	0.79414	0.449	0.472	1	SLC38A2	54407
EHBP1L1	0.0291042	0.792211	0.121	0.074	1	EHBP1L1	254102
SWAP70	0.0291413	1.15264	0.178	0.127	1	SWAP70	23075
DNTTIP2	0.0292306	0.286718	0.112	0.22	1	DNTTIP2	30836
STOML2	0.0292535	0.255891	0.056	0.136	1	STOML2	30968
SCAF11	0.029674	0.319551	0.168	0.311	1	SCAF11	9169
ERO1A	0.0300615	0.601653	0.103	0.059	1	ERO1A	30001
GNB1	0.0306719	0.990281	0.206	0.155	1	GNB1	2782
IQGAP1	0.031011	0.260457	0.28	0.474	1	IQGAP1	8826
CTNND1	0.0315979	0.923566	0.103	0.059	1	CTNND1	1500
NCOA7	0.0317832	0.72731	0.131	0.082	1	NCOA7	135112
ARF6	0.0324257	0.973261	0.29	0.257	1	ARF6	382
UPP1	0.0326379	0.302556	0.131	0.246	1	UPP1	7378
MYO6	0.0328454	0.719411	0.103	0.058	1	MYO6	4646
ZYX	0.0332071	0.874649	0.15	0.101	1	ZYX	7791
TCF7L2	0.0337459	0.783911	0.271	0.226	1	TCF7L2	6934
SERF2	0.0338024	0.273929	0.869	0.907	1	SERF2	10169
C5orf24	0.034827	0.956334	0.206	0.157	1	C5orf24	134553
NDUFAF3	0.0348351	0.254129	0.121	0.229	1	NDUFAF3	25915
GTF3A	0.0352801	0.268549	0.056	0.132	1	GTF3A	2971
YWHAZ	0.0353556	0.646884	0.523	0.601	1	YWHAZ	7534
CEP290	0.0356294	0.66749	0.112	0.067	1	CEP290	80184
PCNP	0.036255	0.515774	0.131	0.249	1	PCNP	57092
LSM1	0.0362727	0.278281	0.056	0.132	1	LSM1	27257
MRPL17	0.0378964	0.865355	0.14	0.093	1	MRPL17	63875
ITSN2	0.0383384	0.704268	0.121	0.076	1	ITSN2	50618
ATG12	0.0392662	0.820275	0.206	0.159	1	ATG12	9140
SNF8	0.0415119	0.273022	0.075	0.157	1	SNF8	11267
PEA15	0.0423889	1.08751	0.206	0.163	1	PEA15	8682
TMA7	0.0432613	0.596628	0.617	0.747	1	TMA7	51372
CD46	0.0443519	0.92758	0.234	0.19	1	CD46	4179
SMAD2	0.0443701	0.553428	0.103	0.06	1	SMAD2	4087
YBX1	0.0448139	0.570278	0.57	0.669	1	YBX1	4904
ARID4B	0.0458542	0.351014	0.15	0.27	1	ARID4B	51742
ADAM17	0.0464382	0.70698	0.14	0.094	1	ADAM17	6868
MYO1C	0.0468918	0.754914	0.103	0.062	1	MYO1C	4641
ZNF22	0.0475404	0.756953	0.103	0.062	1	ZNF22	7570
LUZP1	0.0477388	0.896108	0.178	0.131	1	LUZP1	7798
IRF2	0.0481477	0.466667	0.103	0.061	1	IRF2	3660
ASAP2	0.0483418	0.63894	0.103	0.062	1	ASAP2	8853
RANBP1	0.0492015	0.391587	0.131	0.239	1	RANBP1	5902
FKBP9	0.0492434	0.692352	0.15	0.104	1	FKBP9	11328
ALG13	0.0494597	0.289863	0.075	0.154	1	ALG13	79868
SNX6	0.0499889	0.951004	0.196	0.152	1	SNX6	58533
PPIA	0.0503376	0.491489	0.589	0.711	1	PPIA	5478
SUMO1	0.0504325	0.422305	0.159	0.283	1	SUMO1	7341
SEC14L1	0.051061	0.791844	0.168	0.122	1	SEC14L1	6397
PPP1R14B	0.0516486	0.758396	0.234	0.195	1	PPP1R14B	26472
RILPL2	0.0517023	0.294481	0.112	0.211	1	RILPL2	196383
CTSB	0.0517427	0.305085	0.15	0.266	1	CTSB	1508
ZFP36L2	0.0520343	0.888094	0.28	0.248	1	ZFP36L2	678
ARPC3	0.0525078	1.0184	0.374	0.398	1	ARPC3	10094
RAB8B	0.0539562	0.589674	0.112	0.07	1	RAB8B	51762
SH3GLB1	0.0542406	0.95952	0.308	0.294	1	SH3GLB1	51100
RAD23B	0.0555013	0.826927	0.159	0.114	1	RAD23B	5887
UBE2M	0.0555384	0.34506	0.093	0.181	1	UBE2M	9040
TM9SF2	0.0562566	0.721883	0.224	0.182	1	TM9SF2	9375
ABHD17A	0.0574155	0.735605	0.15	0.106	1	ABHD17A	81926
EIF4B	0.0595067	0.353223	0.206	0.349	1	EIF4B	1975
LARP4	0.0596585	0.272502	0.075	0.149	1	LARP4	113251
PCBP1	0.0614776	0.295733	0.252	0.418	1	PCBP1	5093
C9orf78	0.0615118	0.256988	0.103	0.191	1	C9orf78	51759
HP1BP3	0.0617479	0.775417	0.374	0.38	1	HP1BP3	50809
C4orf3	0.0619499	0.505044	0.234	0.408	1	C4orf3	401152
BLOC1S1	0.0625913	0.766843	0.168	0.124	1	BLOC1S1	2647
ATP5IF1	0.0627035	0.398851	0.299	0.5	1	ATP5IF1	93974
MEAF6	0.0639496	0.25154	0.103	0.191	1	MEAF6	64769
TWF1	0.0650672	0.639636	0.112	0.072	1	TWF1	5756
BAX	0.067351	0.593311	0.121	0.081	1	BAX	581
GPX1	0.067994	0.270489	0.243	0.403	1	GPX1	2876
FRMD8	0.0681468	0.655428	0.112	0.073	1	FRMD8	83786
BANF1	0.0691694	0.312471	0.178	0.299	1	BANF1	8815
PPP1R18	0.0703903	0.550952	0.103	0.065	1	PPP1R18	170954
S100A11	0.0703935	0.406691	0.673	0.746	1	S100A11	6282
TIMM8B	0.0708362	0.845621	0.15	0.108	1	TIMM8B	26521
RNF7	0.071273	0.433942	0.215	0.366	1	RNF7	9616
CSRP1	0.0716842	0.33444	0.112	0.202	1	CSRP1	1465
IK	0.071815	0.772022	0.299	0.273	1	IK	3550
ELAVL1	0.0738182	0.701879	0.131	0.091	1	ELAVL1	1994
CFAP36	0.0739904	0.334695	0.121	0.215	1	CFAP36	112942
FCF1	0.0750555	0.624824	0.103	0.065	1	FCF1	51077
FAM50A	0.0759958	0.259832	0.075	0.145	1	FAM50A	9130
MMP24OS	0.0762075	0.286479	0.112	0.199	1	MMP24OS	101410538
IPO7	0.0767219	0.282603	0.093	0.171	1	IPO7	10527
COX5B	0.0770531	0.905458	0.421	0.493	1	COX5B	1329
SETX	0.0784025	0.597179	0.121	0.082	1	SETX	23064
CNOT4	0.0790736	0.31468	0.093	0.173	1	CNOT4	4850
LSM10	0.0796613	0.253491	0.047	0.103	1	LSM10	84967
HEBP2	0.0804212	0.303903	0.14	0.239	1	HEBP2	23593
CHMP5	0.0814624	0.915026	0.243	0.216	1	CHMP5	51510
SVIP	0.082714	0.337757	0.224	0.371	1	SVIP	258010
HAT1	0.0835707	0.344318	0.093	0.171	1	HAT1	8520
PPP1R12A	0.0838231	0.800609	0.159	0.118	1	PPP1R12A	4659
LSM7	0.0843325	0.301332	0.215	0.359	1	LSM7	51690
UBE2E1	0.0843785	0.291216	0.056	0.115	1	UBE2E1	7324
SYNE1	0.084725	0.269197	0.159	0.264	1	SYNE1	23345
MIR4458HG	0.0855908	0.273452	0.084	0.155	1	MIR4458HG	100505738
GOLGA7	0.0864274	0.733517	0.131	0.092	1	GOLGA7	51125
PTBP1	0.0883755	0.910648	0.178	0.141	1	PTBP1	5725
USP12	0.0888941	0.271732	0.14	0.235	1	USP12	219333
ZNHIT1	0.0896103	0.966734	0.299	0.292	1	ZNHIT1	10467
CCT8	0.0911837	0.332934	0.093	0.169	1	CCT8	10694
ARHGEF12	0.0925369	0.466501	0.103	0.067	1	ARHGEF12	23365
SH3BGRL	0.092693	0.766254	0.299	0.285	1	SH3BGRL	6451
PER1	0.0929966	0.275006	0.084	0.154	1	PER1	5187
GADD45G	0.093234	1.18908	0.215	0.179	1	GADD45G	10912
TAF15	0.0940896	0.643621	0.14	0.102	1	TAF15	8148
UPF2	0.0950722	0.762418	0.243	0.212	1	UPF2	26019
ZFAND6	0.0951258	0.325446	0.112	0.196	1	ZFAND6	54469
MYO10	0.0955459	0.847977	0.103	0.068	1	MYO10	4651
TXNL1	0.0957376	0.404826	0.131	0.223	1	TXNL1	9352
CRIM1	0.095764	0.875458	0.262	0.238	1	CRIM1	51232
PDCD4	0.0959754	0.456045	0.215	0.357	1	PDCD4	27250
CSNK2B	0.096563	0.306887	0.131	0.224	1	CSNK2B	1460
ZBTB10	0.0969485	0.281806	0.112	0.193	1	ZBTB10	65986
BBIP1	0.0970416	0.36171	0.065	0.126	1	BBIP1	92482
NUMB	0.0983468	0.689621	0.112	0.077	1	NUMB	8650
CLIC1	0.0997783	0.292185	0.252	0.416	1	CLIC1	1192
YAF2	0.10068	0.735406	0.159	0.122	1	YAF2	10138
ZNF148	0.100687	0.542329	0.121	0.085	1	ZNF148	7707
PPP1R2	0.101967	0.264938	0.15	0.249	1	PPP1R2	5504
CARD19	0.10199	0.398854	0.093	0.165	1	CARD19	84270
YAP1	0.102389	0.650396	0.121	0.086	1	YAP1	10413
NSUN6	0.102914	0.492494	0.112	0.076	1	NSUN6	221078
MDFIC	0.103679	0.878683	0.15	0.112	1	MDFIC	29969
STAT3	0.104613	0.450328	0.196	0.314	1	STAT3	6774
SUN1	0.104646	0.307756	0.15	0.245	1	SUN1	23353
ZBTB43	0.105696	0.251175	0.075	0.137	1	ZBTB43	23099
UBE2K	0.106452	0.421189	0.14	0.232	1	UBE2K	3093
CHD1	0.106631	0.279268	0.121	0.205	1	CHD1	1105
SKIL	0.107812	0.309225	0.271	0.433	1	SKIL	6498
DDX17	0.108012	0.612742	0.355	0.36	1	DDX17	10521
TDG	0.108172	0.50415	0.112	0.077	1	TDG	6996
DDX3X	0.109286	0.741111	0.393	0.424	1	DDX3X	1654
OAZ2	0.109855	0.589781	0.112	0.078	1	OAZ2	4947
MAPK3	0.110041	0.775748	0.112	0.078	1	MAPK3	5595
TPRKB	0.110738	0.286596	0.056	0.108	1	TPRKB	51002
ABCF1	0.111844	0.668468	0.206	0.17	1	ABCF1	23
PCMTD1	0.111955	0.95819	0.206	0.176	1	PCMTD1	115294
RPL22	0.113299	0.272494	0.776	0.873	1	RPL22	6146
TRIB1	0.113482	0.388556	0.168	0.273	1	TRIB1	10221
ITGA5	0.115338	0.648837	0.112	0.078	1	ITGA5	3678
COTL1	0.117125	0.711553	0.14	0.106	1	COTL1	23406
ARF1	0.117804	0.590267	0.271	0.458	1	ARF1	375
SERBP1	0.119345	0.79052	0.374	0.414	1	SERBP1	26135
METTL26	0.119452	0.324118	0.15	0.242	1	METTL26	84326
COMT	0.119586	0.357108	0.121	0.205	1	COMT	1312
SMIM10L1	0.119858	0.594492	0.131	0.096	1	SMIM10L1	100129361
TMEM123	0.12002	0.923235	0.196	0.167	1	TMEM123	114908
FNDC3A	0.120231	0.470164	0.103	0.069	1	FNDC3A	22862
TRIP6	0.120579	0.255586	0.056	0.108	1	TRIP6	7205
KMT2A	0.121261	0.763166	0.224	0.197	1	KMT2A	4297
COX7B	0.123273	0.329771	0.308	0.487	1	COX7B	1349
KIF2A	0.124065	0.551305	0.121	0.087	1	KIF2A	3796
COPS9	0.124817	0.34717	0.262	0.416	1	COPS9	150678
TCEAL4	0.124998	0.749942	0.411	0.455	1	TCEAL4	79921
COX20	0.125672	0.316615	0.187	0.296	1	COX20	116228
PELO	0.128552	0.323376	0.084	0.146	1	PELO	53918
RSF1	0.128975	0.800397	0.196	0.166	1	RSF1	51773
SLC25A5	0.129665	0.282195	0.196	0.312	1	SLC25A5	292
MTIF3	0.130644	0.866768	0.14	0.106	1	MTIF3	219402
DAAM1	0.130902	0.786055	0.168	0.137	1	DAAM1	23002
NDUFB4	0.135116	0.776759	0.393	0.455	1	NDUFB4	4710
NFYB	0.135315	0.42237	0.075	0.133	1	NFYB	4801
PIK3CA	0.136853	0.544796	0.103	0.071	1	PIK3CA	5290
FAM177A1	0.137145	0.521816	0.252	0.408	1	FAM177A1	283635
POLE3	0.138369	0.310699	0.131	0.213	1	POLE3	54107
LMAN1	0.13897	0.389854	0.15	0.236	1	LMAN1	3998
CHSY1	0.1404	0.552482	0.121	0.089	1	CHSY1	22856
GGNBP2	0.14044	0.287047	0.15	0.24	1	GGNBP2	79893
CD151	0.140602	0.342854	0.178	0.284	1	CD151	977
GLTP	0.141363	0.318643	0.075	0.131	1	GLTP	51228
ACTR6	0.141671	0.253356	0.084	0.144	1	ACTR6	64431
AHNAK	0.142509	0.298285	0.243	0.381	1	AHNAK	79026
SMC3	0.142639	0.600829	0.14	0.107	1	SMC3	9126
SRRM2	0.143026	0.275265	0.308	0.478	1	SRRM2	23524
CSNK1G3	0.143666	0.409014	0.075	0.132	1	CSNK1G3	1456
PTPRE	0.143995	0.472477	0.112	0.08	1	PTPRE	5791
CBX3	0.144909	0.869528	0.308	0.314	1	CBX3	11335
ID1	0.149379	0.875102	0.336	0.337	1	ID1	3397
RAB13	0.149433	0.80166	0.262	0.253	1	RAB13	5872
OTULIN	0.150253	0.303519	0.075	0.129	1	OTULIN	90268
CDV3	0.150409	0.384728	0.252	0.408	1	CDV3	55573
EIF3J	0.15092	0.800447	0.364	0.396	1	EIF3J	8669
SHC1	0.151112	0.78662	0.121	0.091	1	SHC1	6464
OGA	0.152733	0.680534	0.131	0.099	1	OGA	10724
OCIAD1	0.153187	0.342827	0.252	0.399	1	OCIAD1	54940
PAFAH1B2	0.154397	0.604834	0.131	0.098	1	PAFAH1B2	5049
CAV2	0.154842	0.682522	0.206	0.183	1	CAV2	858
SNAP23	0.157029	0.617604	0.112	0.082	1	SNAP23	8773
TRIR	0.158406	0.398444	0.28	0.446	1	TRIR	79002
RPL7L1	0.159178	0.29143	0.103	0.168	1	RPL7L1	285855
NPTN	0.159985	0.495868	0.14	0.223	1	NPTN	27020
TUBA1A	0.161058	0.276392	0.262	0.398	1	TUBA1A	7846
PKIG	0.16118	0.503074	0.168	0.138	1	PKIG	11142
BOLA3	0.161731	0.78615	0.168	0.14	1	BOLA3	388962
CLSTN1	0.161831	0.28629	0.084	0.141	1	CLSTN1	22883
EIF2S3	0.163627	0.275887	0.14	0.22	1	EIF2S3	1968
MYO1D	0.164792	0.304741	0.056	0.102	1	MYO1D	4642
FOSB	0.165282	0.381827	0.607	0.709	1	FOSB	2354
NEDD8	0.167111	0.474154	0.234	0.37	1	NEDD8	4738
CLDND1	0.168323	0.298566	0.131	0.207	1	CLDND1	56650
PITPNB	0.168417	0.997069	0.15	0.122	1	PITPNB	23760
GCC2	0.171251	0.279087	0.159	0.243	1	GCC2	9648
DMAC1	0.172433	0.37667	0.103	0.166	1	DMAC1	90871
OPTN	0.172626	0.44419	0.084	0.141	1	OPTN	10133
SYPL1	0.173199	0.857935	0.243	0.23	1	SYPL1	6856
TNRC6B	0.1732	0.859628	0.187	0.16	1	TNRC6B	23112
TMED7	0.173571	0.410729	0.093	0.152	1	TMED7	51014
SMIM19	0.173737	0.384118	0.103	0.166	1	SMIM19	114926
MFSD10	0.174331	0.382258	0.065	0.114	1	MFSD10	10227
KBTBD2	0.178208	0.719407	0.121	0.094	1	KBTBD2	25948
SLC20A1	0.178399	0.301922	0.131	0.204	1	SLC20A1	6574
RAB11A	0.178849	0.726597	0.159	0.132	1	RAB11A	8766
MRPS31	0.179489	0.612305	0.121	0.092	1	MRPS31	10240
SNTB2	0.181592	0.479381	0.112	0.083	1	SNTB2	6645
CD58	0.183806	0.828315	0.103	0.076	1	CD58	965
CFDP1	0.184129	0.254499	0.215	0.319	1	CFDP1	10428
REST	0.187629	0.588558	0.112	0.084	1	REST	5978
C6orf62	0.187821	0.300525	0.187	0.282	1	C6orf62	81688
RPF2	0.189138	0.473595	0.065	0.112	1	RPF2	84154
RAB5C	0.189855	0.337536	0.065	0.112	1	RAB5C	5878
SUMO3	0.190433	0.391826	0.112	0.178	1	SUMO3	6612
WBP4	0.191882	0.254526	0.14	0.212	1	WBP4	11193
BDH2	0.192353	0.283459	0.103	0.164	1	BDH2	56898
PUM1	0.192551	0.284973	0.093	0.149	1	PUM1	9698
KPNB1	0.193674	0.261204	0.093	0.149	1	KPNB1	3837
FBXW11	0.19384	0.486951	0.112	0.176	1	FBXW11	23291
ZFYVE21	0.194542	0.257829	0.093	0.149	1	ZFYVE21	79038
CARHSP1	0.194798	0.415129	0.103	0.164	1	CARHSP1	23589
HBEGF	0.196753	0.984626	0.215	0.2	1	HBEGF	1839
MAML2	0.19852	0.482757	0.14	0.109	1	MAML2	84441
PSMC1	0.19898	0.524536	0.093	0.151	1	PSMC1	5700
EIF5A	0.199378	0.377277	0.224	0.346	1	EIF5A	1984
VEZF1	0.199829	0.537947	0.15	0.122	1	VEZF1	7716
MOSMO	0.200108	0.588772	0.112	0.085	1	MOSMO	730094
CLIC3	0.201509	0.479415	0.084	0.136	1	CLIC3	9022
FAM204A	0.203863	0.420093	0.15	0.228	1	FAM204A	63877
MRPL33	0.205375	0.844767	0.43	0.53	1	MRPL33	9553
CCNL1	0.205629	0.344051	0.336	0.503	1	CCNL1	57018
CETN3	0.207408	0.563822	0.103	0.076	1	CETN3	1070
COX8A	0.207765	0.288048	0.364	0.556	1	COX8A	1351
NRBP1	0.210114	0.264248	0.084	0.135	1	NRBP1	29959
MAP3K13	0.210291	0.334934	0.112	0.176	1	MAP3K13	9175
PHF14	0.212762	0.455241	0.103	0.076	1	PHF14	9678
CCDC124	0.21345	0.302448	0.065	0.11	1	CCDC124	115098
KMT2C	0.213571	0.695546	0.121	0.094	1	KMT2C	58508
SNX3	0.215468	0.944079	0.374	0.44	1	SNX3	8724
KIAA1191	0.215485	0.677179	0.103	0.078	1	KIAA1191	57179
AAMDC	0.21559	0.537414	0.084	0.135	1	AAMDC	28971
PCBP2	0.218546	0.58694	0.421	0.49	1	PCBP2	5094
LSM14A	0.218577	0.33678	0.103	0.16	1	LSM14A	26065
ARHGDIB	0.219366	0.767503	0.168	0.146	1	ARHGDIB	397
PTTG1IP	0.221933	0.943733	0.308	0.329	1	PTTG1IP	754
APEX1	0.225284	0.535441	0.112	0.087	1	APEX1	328
TANK	0.225384	0.667959	0.121	0.096	1	TANK	10010
RNF144B	0.22811	0.866936	0.121	0.097	1	RNF144B	255488
UBE2I	0.228924	0.314581	0.14	0.21	1	UBE2I	7329
ZCCHC10	0.229312	0.299322	0.075	0.12	1	ZCCHC10	54819
BCLAF1	0.230918	0.295797	0.206	0.3	1	BCLAF1	9774
POLE4	0.232404	0.390579	0.121	0.187	1	POLE4	56655
NDUFB2	0.233142	0.880027	0.364	0.43	1	NDUFB2	4708
TMEM165	0.233427	0.324483	0.103	0.158	1	TMEM165	55858
PREX1	0.233788	0.698115	0.131	0.106	1	PREX1	57580
SMIM7	0.233827	0.303039	0.112	0.171	1	SMIM7	79086
HNRNPM	0.233971	0.402617	0.252	0.378	1	HNRNPM	4670
PNO1	0.235604	0.251211	0.093	0.145	1	PNO1	56902
SMARCA2	0.237343	0.4306	0.121	0.095	1	SMARCA2	6595
XRCC5	0.238105	0.344829	0.14	0.21	1	XRCC5	7520
UBE2N	0.239264	0.335957	0.15	0.225	1	UBE2N	7334
CITED2	0.239462	0.316494	0.093	0.145	1	CITED2	10370
KHDRBS1	0.239686	0.340157	0.206	0.304	1	KHDRBS1	10657
COX16	0.241491	0.2977	0.103	0.156	1	COX16	51241
ADRM1	0.241976	0.345469	0.093	0.146	1	ADRM1	11047
TIMP3	0.248675	0.654833	0.439	0.511	1	TIMP3	7078
PSMG2	0.248792	0.299205	0.103	0.157	1	PSMG2	56984
RSBN1L	0.24898	0.695632	0.131	0.107	1	RSBN1L	222194
CEP350	0.249049	0.348473	0.065	0.106	1	CEP350	9857
DHX15	0.250534	0.715944	0.131	0.107	1	DHX15	1665
IFNGR2	0.255397	0.370909	0.103	0.156	1	IFNGR2	3460
PRMT2	0.259414	0.790661	0.196	0.181	1	PRMT2	3275
CAPN2	0.262054	0.626061	0.15	0.128	1	CAPN2	824
ACADVL	0.262811	0.433925	0.112	0.168	1	ACADVL	37
CREM	0.266226	0.554267	0.121	0.098	1	CREM	1390
PA2G4	0.267701	0.510071	0.224	0.33	1	PA2G4	5036
NDUFS6	0.267943	0.564867	0.168	0.252	1	NDUFS6	4726
RAD21	0.268223	0.395855	0.121	0.179	1	RAD21	5885
MRPL32	0.268965	0.337306	0.093	0.142	1	MRPL32	64983
BAG5	0.269496	0.275105	0.103	0.153	1	BAG5	9529
TGFB1	0.270974	0.285783	0.159	0.232	1	TGFB1	7040
MOCS2	0.272573	0.695677	0.121	0.099	1	MOCS2	4338
YPEL3	0.273464	0.284125	0.093	0.141	1	YPEL3	83719
SZRD1	0.274097	0.357539	0.065	0.104	1	SZRD1	26099
CNOT6L	0.275412	0.623374	0.112	0.09	1	CNOT6L	246175
KLF10	0.275416	0.833732	0.336	0.373	1	KLF10	7071
GTF2A2	0.277299	0.451117	0.234	0.352	1	GTF2A2	2958
WASHC3	0.277302	0.380252	0.065	0.104	1	WASHC3	51019
POP5	0.278703	0.350014	0.075	0.116	1	POP5	51367
COX6A1	0.278757	0.664293	0.43	0.534	1	COX6A1	1337
MSL1	0.279206	0.269956	0.065	0.103	1	MSL1	339287
STMN1	0.279292	0.415858	0.271	0.386	1	STMN1	3925
RALBP1	0.280006	0.904568	0.187	0.173	1	RALBP1	10928
VAMP3	0.280487	0.573419	0.093	0.141	1	VAMP3	9341
RNASEH2C	0.280846	0.603807	0.178	0.264	1	RNASEH2C	84153
ARPC2	0.280996	0.722557	0.336	0.381	1	ARPC2	10109
BTG2	0.282413	0.544576	0.262	0.381	1	BTG2	7832
NAA10	0.284462	0.574597	0.112	0.091	1	NAA10	8260
RBMS1	0.285734	0.838615	0.159	0.141	1	RBMS1	5937
WASL	0.286527	0.460612	0.112	0.167	1	WASL	8976
PUF60	0.287111	0.305794	0.084	0.127	1	PUF60	22827
AZIN1	0.28826	0.532767	0.121	0.18	1	AZIN1	51582
MEA1	0.288605	0.280607	0.065	0.102	1	MEA1	4201
KIF5B	0.289389	0.745978	0.215	0.207	1	KIF5B	3799
CEMIP2	0.289934	0.831597	0.168	0.15	1	CEMIP2	23670
SERPINH1	0.290622	0.797688	0.187	0.172	1	SERPINH1	871
RHOU	0.291403	0.302278	0.065	0.102	1	RHOU	58480
SERINC3	0.291805	0.433391	0.15	0.218	1	SERINC3	10955
G3BP2	0.292028	0.506596	0.14	0.208	1	G3BP2	9908
FLOT1	0.292816	0.817161	0.168	0.153	1	FLOT1	10211
C8orf33	0.293694	0.646381	0.15	0.13	1	C8orf33	65265
AIMP1	0.293694	0.450075	0.187	0.269	1	AIMP1	9255
CHMP3	0.294905	0.655661	0.215	0.206	1	CHMP3	51652
PELI1	0.295875	0.582783	0.14	0.206	1	PELI1	57162
NFIA	0.296456	0.659434	0.262	0.261	1	NFIA	4774
COX7A1	0.298091	0.738936	0.327	0.364	1	COX7A1	1346
NDUFS8	0.299038	0.503288	0.121	0.1	1	NDUFS8	4728
PDCD5	0.299578	0.468145	0.224	0.329	1	PDCD5	9141
ZCCHC17	0.300696	0.460364	0.084	0.127	1	ZCCHC17	51538
FBXL3	0.300956	0.679128	0.103	0.082	1	FBXL3	26224
EIF3A	0.301433	0.277536	0.159	0.227	1	EIF3A	8661
TAOK1	0.302103	0.45554	0.103	0.081	1	TAOK1	57551
IFNGR1	0.302285	0.453326	0.112	0.091	1	IFNGR1	3459
TCEA1	0.303509	0.455354	0.206	0.298	1	TCEA1	6917
POLR2J	0.303704	0.379841	0.215	0.311	1	POLR2J	5439
DDX21	0.305024	0.684771	0.336	0.376	1	DDX21	9188
ATP5F1B	0.305801	0.52152	0.159	0.232	1	ATP5F1B	506
SYF2	0.305876	0.672711	0.364	0.419	1	SYF2	25949
ZNF580	0.307985	0.37645	0.093	0.14	1	ZNF580	51157
TRIP12	0.3089	0.320014	0.065	0.101	1	TRIP12	9320
UBR5	0.309187	0.460796	0.121	0.101	1	UBR5	51366
FDPS	0.310423	0.561439	0.103	0.083	1	FDPS	2224
COX14	0.311984	0.373159	0.196	0.287	1	COX14	84987
CDC42EP5	0.311991	0.870042	0.224	0.223	1	CDC42EP5	148170
ANAPC11	0.313365	0.588482	0.206	0.306	1	ANAPC11	51529
HNRNPUL1	0.313562	0.404463	0.103	0.149	1	HNRNPUL1	11100
RPL28	0.31587	0.270621	0.935	0.945	1	RPL28	6158
GNB2	0.318276	0.657416	0.168	0.155	1	GNB2	2783
HMGN3	0.318317	0.547602	0.224	0.331	1	HMGN3	9324
VAPA	0.320657	0.278335	0.336	0.502	1	VAPA	9218
CMTM6	0.320887	0.612359	0.15	0.133	1	CMTM6	54918
ARPC5L	0.320959	0.347127	0.15	0.218	1	ARPC5L	81873
ANXA7	0.323912	0.479417	0.14	0.203	1	ANXA7	310
TPM1	0.324369	0.605118	0.252	0.252	1	TPM1	7168
LIMCH1	0.32549	0.510103	0.121	0.101	1	LIMCH1	22998
SLAIN2	0.325939	0.401301	0.084	0.125	1	SLAIN2	57606
CRK	0.326133	0.507052	0.112	0.093	1	CRK	1398
WDR1	0.326614	0.594126	0.112	0.093	1	WDR1	9948
U2SURP	0.329487	0.387062	0.243	0.346	1	U2SURP	23350
OTUD1	0.332938	0.898101	0.187	0.176	1	OTUD1	220213
C18orf32	0.337589	0.290942	0.103	0.147	1	C18orf32	497661
NFE2L1	0.338831	0.254743	0.093	0.135	1	NFE2L1	4779
NDUFAF2	0.339152	0.350321	0.159	0.221	1	NDUFAF2	91942
NTAN1	0.341161	0.323754	0.093	0.135	1	NTAN1	123803
PHF20	0.343393	0.475101	0.084	0.124	1	PHF20	51230
ZBTB38	0.344317	0.620357	0.131	0.113	1	ZBTB38	253461
SHOC2	0.344397	0.461239	0.112	0.16	1	SHOC2	8036
YWHAG	0.344986	0.438222	0.206	0.296	1	YWHAG	7532
ATP1B3	0.346631	0.921735	0.28	0.304	1	ATP1B3	483
PURB	0.348711	0.30065	0.084	0.123	1	PURB	5814
EXOSC6	0.349237	0.274254	0.075	0.11	1	EXOSC6	118460
ROCK1	0.349332	0.420172	0.121	0.173	1	ROCK1	6093
YES1	0.349892	0.556052	0.103	0.085	1	YES1	7525
CTSZ	0.352827	0.339948	0.103	0.147	1	CTSZ	1522
CNOT2	0.354068	0.664557	0.15	0.134	1	CNOT2	4848
FSTL1	0.355279	0.279373	0.103	0.146	1	FSTL1	11167
RBM25	0.356236	0.327387	0.28	0.405	1	RBM25	58517
GSTK1	0.356247	0.291241	0.093	0.134	1	GSTK1	373156
YWHAQ	0.357488	0.368267	0.29	0.424	1	YWHAQ	10971
DEK	0.357857	0.4515	0.355	0.537	1	DEK	7913
FSCN1	0.360265	0.573772	0.159	0.146	1	FSCN1	6624
BRI3	0.361094	0.388475	0.327	0.486	1	BRI3	25798
TMEM107	0.361395	0.724017	0.112	0.095	1	TMEM107	84314
BAZ1B	0.3616	0.359864	0.112	0.094	1	BAZ1B	9031
PDLIM5	0.365111	0.517429	0.215	0.31	1	PDLIM5	10611
RCN1	0.366046	0.335363	0.131	0.183	1	RCN1	5954
PFDN1	0.366106	0.54801	0.187	0.176	1	PFDN1	5201
SELENOP	0.366585	0.641534	0.252	0.259	1	SELENOP	6414
ATP5PD	0.367066	0.406428	0.252	0.356	1	ATP5PD	10476
CHRAC1	0.367568	0.449291	0.075	0.11	1	CHRAC1	54108
PTBP3	0.3691	0.809975	0.15	0.135	1	PTBP3	9991
GLUD1	0.371324	0.305629	0.084	0.121	1	GLUD1	2746
KLHL24	0.372607	0.397815	0.131	0.184	1	KLHL24	54800
XRN2	0.37832	0.361531	0.121	0.169	1	XRN2	22803
NDUFA12	0.380665	0.335687	0.131	0.183	1	NDUFA12	55967
MEF2A	0.383273	0.686449	0.327	0.369	1	MEF2A	4205
RTN4	0.386344	0.374274	0.355	0.523	1	RTN4	57142
SAFB	0.392968	0.539811	0.103	0.086	1	SAFB	6294
CFAP97	0.39319	0.817469	0.206	0.205	1	CFAP97	57587
JOSD1	0.394181	0.553912	0.093	0.133	1	JOSD1	9929
CDC73	0.39604	0.282892	0.103	0.144	1	CDC73	79577
AAK1	0.397909	0.253193	0.093	0.13	1	AAK1	22848
PPHLN1	0.39863	0.357461	0.084	0.119	1	PPHLN1	51535
WNK1	0.40059	0.622188	0.121	0.107	1	WNK1	65125
R3HDM2	0.400769	0.309236	0.112	0.153	1	R3HDM2	22864
TMEM106B	0.402134	0.524498	0.131	0.116	1	TMEM106B	54664
PAK2	0.402621	0.699913	0.234	0.24	1	PAK2	5062
TOPORS	0.403327	0.334179	0.112	0.155	1	TOPORS	10210
FOXO1	0.404157	0.574839	0.121	0.107	1	FOXO1	2308
RTF1	0.404427	0.507064	0.271	0.38	1	RTF1	23168
CBX1	0.406701	0.487204	0.178	0.248	1	CBX1	10951
UBE2J1	0.407263	0.737214	0.159	0.15	1	UBE2J1	51465
PPP2R2A	0.409379	0.356262	0.131	0.18	1	PPP2R2A	5520
CSNK1E	0.410115	0.270616	0.075	0.105	1	CSNK1E	1454
BRD4	0.41243	0.804506	0.178	0.173	1	BRD4	23476
SELENOF	0.41499	0.606329	0.14	0.196	1	SELENOF	9403
AKT3	0.416566	0.393843	0.103	0.087	1	AKT3	10000
BACH1	0.420145	0.318084	0.075	0.105	1	BACH1	571
ATF3	0.420962	0.575514	0.477	0.584	1	ATF3	467
C1QBP	0.421403	0.45172	0.103	0.143	1	C1QBP	708
NCK1	0.423743	0.315672	0.093	0.129	1	NCK1	4690
SMIM15	0.423769	0.294007	0.075	0.106	1	SMIM15	643155
GTF3C6	0.428562	0.571925	0.121	0.168	1	GTF3C6	112495
SNRPD3	0.430429	0.593251	0.252	0.267	1	SNRPD3	6634
NUCKS1	0.43293	0.334226	0.486	0.607	1	NUCKS1	64710
PTEN	0.434612	0.584548	0.121	0.108	1	PTEN	5728
NIPBL	0.435329	0.352695	0.112	0.153	1	NIPBL	25836
VOPP1	0.435881	0.651696	0.112	0.099	1	VOPP1	81552
XIAP	0.437229	0.372813	0.084	0.116	1	XIAP	331
IRF2BP2	0.437322	0.265638	0.131	0.175	1	IRF2BP2	359948
CAND1	0.439332	0.476076	0.121	0.108	1	CAND1	55832
ARPC5	0.440219	0.673244	0.196	0.194	1	ARPC5	10092
EFNA1	0.441861	0.571203	0.196	0.274	1	EFNA1	1942
NAA38	0.441884	0.852305	0.336	0.402	1	NAA38	84316
RECQL	0.444027	0.426395	0.103	0.088	1	RECQL	5965
TGOLN2	0.445805	0.641041	0.206	0.205	1	TGOLN2	10618
TMEM87A	0.446761	0.558399	0.14	0.192	1	TMEM87A	25963
ZMYM2	0.447364	0.25152	0.084	0.115	1	ZMYM2	7750
CCSER2	0.449254	0.386831	0.14	0.128	1	CCSER2	54462
LAMTOR4	0.450329	0.482705	0.262	0.372	1	LAMTOR4	389541
DDX46	0.450676	0.783367	0.224	0.231	1	DDX46	9879
TXNDC17	0.451515	0.375532	0.15	0.204	1	TXNDC17	84817
NDUFAF4	0.455571	0.291085	0.084	0.115	1	NDUFAF4	29078
DHRS7	0.459837	0.544564	0.112	0.152	1	DHRS7	51635
SDCBP	0.460485	0.732914	0.308	0.362	1	SDCBP	6386
SPEN	0.464285	0.531282	0.178	0.172	1	SPEN	23013
COMMD2	0.464365	0.342863	0.084	0.115	1	COMMD2	51122
ZNF267	0.465196	0.270931	0.093	0.126	1	ZNF267	10308
SREK1IP1	0.465544	0.654911	0.206	0.209	1	SREK1IP1	285672
TAF12	0.466487	0.324967	0.075	0.103	1	TAF12	6883
UBL5	0.466557	0.403516	0.505	0.65	1	UBL5	59286
ANKRD28	0.467173	0.29783	0.262	0.352	1	ANKRD28	23243
MOB1A	0.467327	0.660864	0.15	0.142	1	MOB1A	55233
LIMS1	0.468721	0.831539	0.206	0.212	1	LIMS1	3987
IST1	0.468825	0.447185	0.159	0.215	1	IST1	9798
CHP1	0.469273	0.567108	0.103	0.141	1	CHP1	11261
UQCC2	0.469591	0.349763	0.103	0.138	1	UQCC2	84300
ENSA	0.46992	0.448804	0.131	0.177	1	ENSA	2029
CSNK1D	0.470193	0.403924	0.075	0.102	1	CSNK1D	1453
ID3	0.471973	0.504905	0.327	0.347	1	ID3	3399
FAM241A	0.472226	0.696515	0.112	0.101	1	FAM241A	132720
STARD7	0.47462	0.603541	0.112	0.101	1	STARD7	56910
ILF3	0.476187	0.546547	0.121	0.163	1	ILF3	3609
RNF19A	0.47895	0.351606	0.178	0.24	1	RNF19A	25897
VMA21	0.479367	0.301286	0.112	0.15	1	VMA21	203547
PTBP2	0.483216	0.356068	0.084	0.113	1	PTBP2	58155
SRP72	0.486731	0.415984	0.131	0.174	1	SRP72	6731
NDUFB3	0.48982	0.758348	0.187	0.191	1	NDUFB3	4709
CHMP2A	0.49058	0.765473	0.196	0.203	1	CHMP2A	27243
RAB14	0.491634	0.473486	0.178	0.24	1	RAB14	51552
ATG3	0.493795	0.323636	0.093	0.125	1	ATG3	64422
PTPRA	0.497227	0.840846	0.15	0.143	1	PTPRA	5786
AP2S1	0.500674	0.34979	0.121	0.162	1	AP2S1	1175
PPA1	0.500843	0.870349	0.28	0.318	1	PPA1	5464
CAMK2D	0.501514	0.340741	0.084	0.112	1	CAMK2D	817
TLK1	0.508821	0.326627	0.084	0.112	1	TLK1	9874
LARP7	0.509204	0.332005	0.131	0.17	1	LARP7	51574
TIMMDC1	0.510656	0.522933	0.112	0.102	1	TIMMDC1	51300
TMEM30A	0.512495	0.730871	0.178	0.178	1	TMEM30A	55754
TAPBP	0.517887	0.390888	0.131	0.172	1	TAPBP	6892
ZC3H13	0.520183	0.622877	0.121	0.162	1	ZC3H13	23091
WASF2	0.520279	0.522541	0.178	0.238	1	WASF2	10163
ARID5B	0.521839	0.366129	0.308	0.334	1	ARID5B	84159
MESD	0.52221	0.380941	0.159	0.21	1	MESD	23184
RALY	0.522298	0.426727	0.103	0.137	1	RALY	22913
HLA-C	0.522543	0.398708	0.421	0.618	1	HLA-C	3107
B4GALT1	0.522859	0.362019	0.121	0.111	1	B4GALT1	2683
PSMD13	0.523088	0.469548	0.075	0.1	1	PSMD13	5719
SKI	0.523144	0.425019	0.103	0.134	1	SKI	6497
LUC7L2	0.524022	0.346629	0.112	0.148	1	LUC7L2	51631
SVIL	0.524311	0.493008	0.112	0.102	1	SVIL	6840
SNW1	0.525449	0.725571	0.224	0.242	1	SNW1	22938
ISCU	0.525699	0.487376	0.206	0.279	1	ISCU	23479
CSNK1A1	0.526194	0.769891	0.178	0.243	1	CSNK1A1	1452
TLN1	0.527537	0.286312	0.103	0.133	1	TLN1	7094
CTNNA1	0.528961	0.37865	0.103	0.135	1	CTNNA1	1495
DPM3	0.529426	0.716701	0.196	0.203	1	DPM3	54344
HIPK3	0.531157	0.31869	0.112	0.146	1	HIPK3	10114
PSIP1	0.531631	0.699377	0.206	0.213	1	PSIP1	11168
TMEM160	0.531995	0.727393	0.121	0.114	1	TMEM160	54958
CALCOCO2	0.532692	0.687973	0.121	0.114	1	CALCOCO2	10241
ELF1	0.533241	0.818165	0.178	0.243	1	ELF1	1997
PPP2CB	0.534288	0.583924	0.14	0.188	1	PPP2CB	5516
RBPJ	0.538753	0.354146	0.112	0.144	1	RBPJ	3516
DYNLRB1	0.538779	0.626194	0.29	0.414	1	DYNLRB1	83658
GLRX3	0.54184	0.576888	0.075	0.1	1	GLRX3	10539
PNP	0.543024	0.506527	0.224	0.302	1	PNP	4860
CAMSAP2	0.543577	0.557862	0.121	0.113	1	CAMSAP2	23271
PRRC2C	0.545666	0.650543	0.308	0.432	1	PRRC2C	23215
OSBPL8	0.545997	0.257046	0.121	0.156	1	OSBPL8	114882
ATOX1	0.548652	0.433938	0.271	0.37	1	ATOX1	475
JKAMP	0.550405	0.380232	0.084	0.11	1	JKAMP	51528
APH1A	0.553478	0.525331	0.093	0.123	1	APH1A	51107
MTPN	0.554694	0.478932	0.196	0.262	1	MTPN	136319
APPL1	0.56005	0.517809	0.14	0.134	1	APPL1	26060
RTN3	0.5619	0.364041	0.112	0.145	1	RTN3	10313
ARPC4	0.566931	0.509405	0.121	0.158	1	ARPC4	10093
DNAJC8	0.567755	0.552776	0.252	0.342	1	DNAJC8	22826
AFDN	0.570638	0.76288	0.112	0.105	1	AFDN	4301
GUK1	0.571628	0.59709	0.383	0.495	1	GUK1	2987
SPAG7	0.571662	0.425706	0.093	0.121	1	SPAG7	9552
RNF145	0.571777	0.447145	0.093	0.121	1	RNF145	153830
MIF	0.57213	0.543246	0.393	0.5	1	MIF	4282
SERPINE1	0.574826	0.314668	0.178	0.224	1	SERPINE1	5054
PDCD6IP	0.576508	0.569916	0.121	0.115	1	PDCD6IP	10015
LATS2	0.578005	0.401538	0.103	0.094	1	LATS2	26524
CHMP1B	0.579076	0.49766	0.187	0.245	1	CHMP1B	57132
SON	0.579295	0.286591	0.43	0.623	1	SON	6651
UACA	0.57991	0.542075	0.224	0.233	1	UACA	55075
PLEKHA1	0.581695	0.555708	0.14	0.135	1	PLEKHA1	59338
MGST3	0.581754	0.682871	0.346	0.419	1	MGST3	4259
LMNA	0.584091	0.281621	0.439	0.596	1	LMNA	4000
MAN1A2	0.584654	0.558675	0.112	0.145	1	MAN1A2	10905
NAP1L4	0.589536	0.459754	0.121	0.156	1	NAP1L4	4676
UPF3A	0.590424	0.515803	0.168	0.169	1	UPF3A	65110
SRRM1	0.591591	0.519938	0.374	0.466	1	SRRM1	10250
HNRNPA3	0.5922	0.512996	0.393	0.489	1	HNRNPA3	220988
APRT	0.592573	0.585628	0.15	0.195	1	APRT	353
SUPT5H	0.592909	0.408844	0.093	0.119	1	SUPT5H	6829
USP8	0.593817	0.390929	0.103	0.131	1	USP8	9101
CCT2	0.594986	0.378426	0.14	0.181	1	CCT2	10576
SMARCA5	0.600928	0.696299	0.206	0.22	1	SMARCA5	8467
TUG1	0.603548	0.450747	0.103	0.13	1	TUG1	55000
LRRFIP1	0.605955	0.380953	0.318	0.437	1	LRRFIP1	9208
TUBB	0.611338	0.657045	0.206	0.276	1	TUBB	203068
TNFRSF10D	0.612318	0.302329	0.084	0.106	1	TNFRSF10D	8793
GNG12	0.612614	0.603478	0.121	0.118	1	GNG12	55970
DYNC1LI2	0.616114	0.562919	0.121	0.117	1	DYNC1LI2	1783
DYNC1LI1	0.617935	0.539996	0.121	0.155	1	DYNC1LI1	51143
CSKMT	0.619409	0.43396	0.121	0.116	1	CSKMT	751071
POLR2L	0.620249	0.585467	0.364	0.522	1	POLR2L	5441
ZNF428	0.62093	0.439747	0.084	0.107	1	ZNF428	126299
TPP1	0.622472	0.369365	0.084	0.106	1	TPP1	1200
PSMA3-AS1	0.625965	0.375261	0.131	0.126	1	PSMA3-AS1	379025
ATP6AP2	0.630198	0.694185	0.15	0.151	1	ATP6AP2	10159
PPFIBP1	0.630671	0.617293	0.121	0.152	1	PPFIBP1	8496
UBE2L3	0.634753	0.430322	0.15	0.191	1	UBE2L3	7332
ARL5B	0.634916	0.279476	0.093	0.117	1	ARL5B	221079
SRP9	0.638395	0.557082	0.262	0.351	1	SRP9	6726
NOL7	0.639543	0.5786	0.243	0.324	1	NOL7	51406
AKAP9	0.63978	0.447763	0.262	0.28	1	AKAP9	10142
ZFAND5	0.641286	0.525073	0.327	0.456	1	ZFAND5	7763
RACK1	0.641976	0.251023	0.523	0.717	1	RACK1	10399
LZIC	0.643538	0.331393	0.084	0.105	1	LZIC	84328
GYPC	0.644867	0.673492	0.121	0.119	1	GYPC	2995
ATP5F1C	0.645834	0.499792	0.14	0.178	1	ATP5F1C	509
PDCD10	0.647283	0.534342	0.15	0.151	1	PDCD10	11235
TAF10	0.649909	0.598804	0.14	0.141	1	TAF10	6881
C16orf72	0.651493	0.323948	0.093	0.116	1	C16orf72	29035
STAG2	0.651536	0.400532	0.121	0.151	1	STAG2	10735
MYCBP2	0.653481	0.415772	0.093	0.116	1	MYCBP2	23077
TES	0.654681	0.617216	0.168	0.214	1	TES	26136
ANP32E	0.655015	0.412362	0.168	0.214	1	ANP32E	81611
HNRNPK	0.655101	0.509939	0.411	0.522	1	HNRNPK	3190
VDAC1	0.656565	0.673384	0.187	0.246	1	VDAC1	7416
HNRNPU	0.664435	0.544724	0.346	0.481	1	HNRNPU	3192
CORO1C	0.66643	0.518578	0.103	0.099	1	CORO1C	23603
FKBP3	0.669314	0.522057	0.159	0.163	1	FKBP3	2287
ZFYVE16	0.67264	0.583239	0.112	0.109	1	ZFYVE16	9765
TGM2	0.67358	0.619346	0.103	0.099	1	TGM2	7052
PSMA4	0.674897	0.583683	0.178	0.188	1	PSMA4	5685
NSRP1	0.676398	0.596974	0.196	0.249	1	NSRP1	84081
ICAM1	0.676811	0.62296	0.159	0.162	1	ICAM1	3383
PHLDA1	0.679845	0.527258	0.178	0.183	1	PHLDA1	22822
DDX18	0.68027	0.637739	0.234	0.306	1	DDX18	8886
PSMD7	0.681348	0.475679	0.168	0.214	1	PSMD7	5713
CD59	0.684689	0.549542	0.318	0.444	1	CD59	966
PLIN2	0.68807	1.30816	0.159	0.201	1	PLIN2	123
PHF20L1	0.688565	0.555225	0.093	0.114	1	PHF20L1	51105
CDKN2AIP	0.6945	0.323569	0.103	0.125	1	CDKN2AIP	55602
TSN	0.694803	0.457929	0.093	0.115	1	TSN	7247
ITGB1BP1	0.700391	0.433719	0.103	0.126	1	ITGB1BP1	9270
SLC44A2	0.702092	0.634405	0.15	0.186	1	SLC44A2	57153
ZNF451	0.702999	0.625503	0.131	0.131	1	ZNF451	26036
FYTTD1	0.70912	0.646722	0.168	0.179	1	FYTTD1	84248
SEC62	0.709834	0.400882	0.495	0.655	1	SEC62	7095
CLIP1	0.713299	0.353007	0.103	0.125	1	CLIP1	6249
PAIP2	0.715279	0.374484	0.318	0.435	1	PAIP2	51247
TARDBP	0.718382	0.416235	0.121	0.121	1	TARDBP	23435
ASH1L	0.719061	0.472798	0.159	0.197	1	ASH1L	55870
SLTM	0.720199	0.505513	0.187	0.198	1	SLTM	79811
ALG5	0.72149	0.505845	0.112	0.112	1	ALG5	29880
NUTF2	0.723859	0.440771	0.14	0.144	1	NUTF2	10204
COX7C	0.724231	0.26314	0.542	0.765	1	COX7C	1350
WLS	0.725876	0.456815	0.112	0.111	1	WLS	79971
ERP44	0.731459	0.515029	0.112	0.112	1	ERP44	23071
MBD2	0.732062	0.452689	0.112	0.112	1	MBD2	8932
ATXN1	0.734395	0.470088	0.103	0.101	1	ATXN1	6310
TM9SF3	0.735518	0.438183	0.206	0.221	1	TM9SF3	56889
HMGN1	0.735652	0.596786	0.28	0.375	1	HMGN1	3150
FOSL2	0.745746	0.579635	0.196	0.215	1	FOSL2	2355
ZNF638	0.74576	0.522872	0.103	0.124	1	ZNF638	27332
ATP1A1	0.746403	0.718614	0.215	0.28	1	ATP1A1	476
HACD3	0.747475	0.41686	0.093	0.112	1	HACD3	51495
VBP1	0.750233	0.434302	0.084	0.101	1	VBP1	7411
ST13	0.750471	0.337417	0.458	0.636	1	ST13	6767
CGGBP1	0.750753	0.699057	0.14	0.172	1	CGGBP1	8545
RPS17	0.750943	0.544214	0.346	0.43	1	RPS17	6218
CNN3	0.751247	0.513889	0.318	0.42	1	CNN3	1266
ELOVL5	0.752276	0.484728	0.112	0.113	1	ELOVL5	60481
RNF168	0.752389	0.341531	0.084	0.1	1	RNF168	165918
POLR3GL	0.754604	0.565815	0.103	0.125	1	POLR3GL	84265
COX4I1	0.755615	0.40568	0.411	0.595	1	COX4I1	1327
SPATS2L	0.756204	0.289266	0.159	0.191	1	SPATS2L	26010
RAP1A	0.758495	0.828972	0.14	0.148	1	RAP1A	5906
MIEN1	0.760184	0.494222	0.093	0.112	1	MIEN1	84299
BPTF	0.760699	0.35273	0.15	0.18	1	BPTF	2186
ARL2	0.765992	0.862615	0.206	0.266	1	ARL2	402
ANKRD11	0.766006	0.590368	0.121	0.146	1	ANKRD11	29123
UBQLN1	0.766682	0.581191	0.14	0.147	1	UBQLN1	29979
NCKAP1	0.768284	0.394788	0.15	0.18	1	NCKAP1	10787
MED13L	0.771498	0.502255	0.121	0.123	1	MED13L	23389
ESF1	0.771968	0.5883	0.121	0.144	1	ESF1	51575
PRDX3	0.772461	0.433337	0.103	0.122	1	PRDX3	10935
UBXN4	0.773505	0.61284	0.29	0.348	1	UBXN4	23190
PTPN11	0.774954	0.55172	0.131	0.136	1	PTPN11	5781
RAB5IF	0.777137	0.428049	0.084	0.1	1	RAB5IF	55969
MGMT	0.777171	0.413929	0.093	0.111	1	MGMT	4255
NBDY	0.777613	0.514697	0.187	0.233	1	NBDY	550643
VASP	0.778086	0.461182	0.112	0.113	1	VASP	7408
RNF11	0.778585	0.780423	0.15	0.183	1	RNF11	26994
SUPT16H	0.779878	0.52646	0.121	0.125	1	SUPT16H	11198
TMCO1	0.783872	0.530119	0.299	0.356	1	TMCO1	54499
MED4	0.784284	0.810833	0.15	0.181	1	MED4	29079
BCAP31	0.784845	0.518043	0.168	0.208	1	BCAP31	10134
CTTN	0.787975	0.423892	0.131	0.156	1	CTTN	2017
CFL2	0.795531	0.61881	0.112	0.115	1	CFL2	1073
COX5A	0.796718	0.512256	0.196	0.248	1	COX5A	9377
MBNL1	0.797295	0.596428	0.355	0.482	1	MBNL1	4154
ITGAV	0.804613	0.35246	0.103	0.103	1	ITGAV	3685
RAB3GAP1	0.804698	0.430683	0.112	0.132	1	RAB3GAP1	22930
UFL1	0.808639	0.313622	0.103	0.12	1	UFL1	23376
MRPL42	0.810371	0.388986	0.093	0.109	1	MRPL42	28977
CALU	0.818006	0.591205	0.318	0.397	1	CALU	813
CCDC25	0.820398	0.318061	0.093	0.107	1	CCDC25	55246
HNRNPL	0.821299	0.376543	0.131	0.154	1	HNRNPL	3191
DAZAP2	0.82244	0.586684	0.178	0.217	1	DAZAP2	9802
ATP5MG	0.822821	0.404433	0.43	0.604	1	ATP5MG	10632
DYRK1A	0.82404	0.499724	0.103	0.105	1	DYRK1A	1859
TIMM13	0.827242	0.274387	0.112	0.13	1	TIMM13	26517
ENAH	0.827252	0.330141	0.112	0.129	1	ENAH	55740
CSRNP1	0.828415	0.728023	0.178	0.196	1	CSRNP1	64651
SNHG9	0.83737	0.454639	0.411	0.526	1	SNHG9	735301
HNRNPR	0.837693	0.488525	0.196	0.242	1	HNRNPR	10236
ARHGDIA	0.838323	0.541974	0.14	0.166	1	ARHGDIA	396
RBBP4	0.840127	0.553389	0.15	0.16	1	RBBP4	5928
STMP1	0.840455	0.348063	0.224	0.27	1	STMP1	647087
NDUFS7	0.841826	0.4437	0.121	0.141	1	NDUFS7	374291
NDUFB10	0.84292	0.694092	0.234	0.275	1	NDUFB10	4716
DYNC1H1	0.845858	0.27501	0.093	0.106	1	DYNC1H1	1778
OXR1	0.849356	0.455939	0.121	0.141	1	OXR1	55074
ATP5PB	0.849789	0.552901	0.15	0.163	1	ATP5PB	515
MPG	0.854414	0.729779	0.112	0.118	1	MPG	4350
UGCG	0.856854	0.488662	0.14	0.15	1	UGCG	7357
KLF3	0.857378	0.59528	0.15	0.163	1	KLF3	51274
SRSF4	0.859804	0.402942	0.159	0.187	1	SRSF4	6429
SCOC	0.860541	0.825951	0.168	0.188	1	SCOC	60592
PCM1	0.864148	0.606533	0.187	0.21	1	PCM1	5108
PKN2	0.864622	0.511189	0.159	0.172	1	PKN2	5586
PHB2	0.86659	0.356671	0.112	0.117	1	PHB2	11331
GNAS	0.867014	0.350079	0.579	0.757	1	GNAS	2778
ARPP19	0.870431	0.632775	0.196	0.227	1	ARPP19	10776
TRA2B	0.870926	0.501553	0.402	0.543	1	TRA2B	6434
IER3	0.871364	0.479652	0.449	0.58	1	IER3	8870
SERPINB6	0.871729	0.51171	0.14	0.151	1	SERPINB6	5269
ZC3H15	0.874673	0.487453	0.29	0.377	1	ZC3H15	55854
PRKAR1A	0.875924	0.531066	0.243	0.302	1	PRKAR1A	5573
PDAP1	0.876801	0.649544	0.178	0.201	1	PDAP1	11333
BROX	0.87838	0.334171	0.093	0.106	1	BROX	148362
NDUFB1	0.880039	0.583518	0.318	0.397	1	NDUFB1	4707
NCL	0.880638	0.27669	0.514	0.664	1	NCL	4691
PET100	0.881495	0.60178	0.271	0.329	1	PET100	100131801
CAPZA1	0.881956	0.48779	0.168	0.186	1	CAPZA1	829
CDC42EP3	0.882496	0.469799	0.14	0.15	1	CDC42EP3	10602
ING2	0.88594	0.306438	0.14	0.149	1	ING2	3622
CAPRIN1	0.887578	0.496667	0.112	0.128	1	CAPRIN1	4076
ACTN1	0.88851	0.442357	0.15	0.172	1	ACTN1	87
EIF4G3	0.889185	0.403219	0.121	0.128	1	EIF4G3	8672
WDR45B	0.894441	0.46912	0.131	0.14	1	WDR45B	56270
ESD	0.898277	0.395379	0.168	0.198	1	ESD	2098
PNPLA8	0.90124	0.704206	0.14	0.154	1	PNPLA8	50640
EIF4E	0.902235	0.5794	0.206	0.239	1	EIF4E	1977
TMBIM6	0.90286	0.47898	0.402	0.536	1	TMBIM6	7009
PSMA7	0.904946	0.688479	0.355	0.487	1	PSMA7	5688
EIF2S2	0.910046	0.550348	0.308	0.406	1	EIF2S2	8894
PSMA3	0.911289	0.597139	0.196	0.24	1	PSMA3	5684
METAP2	0.91176	0.52538	0.308	0.388	1	METAP2	10988
GTF2H5	0.912377	0.450583	0.14	0.159	1	GTF2H5	404672
PPP1CC	0.913199	0.389193	0.131	0.15	1	PPP1CC	5501
AP2M1	0.916786	0.647924	0.15	0.177	1	AP2M1	1173
TMX1	0.918088	0.303172	0.093	0.103	1	TMX1	81542
PHIP	0.920267	0.2557	0.103	0.113	1	PHIP	55023
SLIRP	0.923281	0.52447	0.262	0.334	1	SLIRP	81892
NAMPT	0.92339	0.511851	0.196	0.234	1	NAMPT	10135
SF3B1	0.925684	0.513723	0.262	0.311	1	SF3B1	23451
VCL	0.927697	0.573763	0.121	0.138	1	VCL	7414
NFKBIZ	0.928364	0.399131	0.224	0.26	1	NFKBIZ	64332
NRP2	0.929062	0.462988	0.215	0.243	1	NRP2	8828
MIER1	0.931767	0.641814	0.215	0.264	1	MIER1	57708
YWHAH	0.933725	0.531256	0.271	0.348	1	YWHAH	7533
SPTAN1	0.934016	0.474535	0.196	0.231	1	SPTAN1	6709
CLTC	0.936482	0.456029	0.121	0.137	1	CLTC	1213
SMG1	0.937116	0.294204	0.093	0.103	1	SMG1	23049
TRAM1	0.937587	0.803772	0.271	0.346	1	TRAM1	23471
GAPDH	0.94328	0.274392	0.561	0.728	1	GAPDH	2597
MRPL52	0.944364	0.563544	0.187	0.223	1	MRPL52	122704
HCFC1R1	0.946178	0.50579	0.121	0.138	1	HCFC1R1	54985
BRD8	0.946278	0.432731	0.103	0.109	1	BRD8	10902
SNORD3A	0.946323	0.265186	0.103	0.111	1	SNORD3A	780851
ATP2B1	0.947687	0.564343	0.15	0.166	1	ATP2B1	490
DDAH2	0.94923	0.417613	0.121	0.137	1	DDAH2	23564
PFDN4	0.950653	0.51887	0.131	0.143	1	PFDN4	5203
PIN4	0.951488	0.622143	0.112	0.126	1	PIN4	5303
GDI2	0.951493	0.500826	0.168	0.195	1	GDI2	2665
CD109	0.952759	0.610334	0.168	0.189	1	CD109	135228
SNRPD2	0.953954	0.598309	0.346	0.468	1	SNRPD2	6633
PDK4	0.956498	0.815042	0.121	0.136	1	PDK4	5166
JMJD1C	0.956888	0.459909	0.318	0.416	1	JMJD1C	221037
TCEAL8	0.958875	0.391498	0.168	0.188	1	TCEAL8	90843
MAP7D3	0.960753	0.449023	0.112	0.125	1	MAP7D3	79649
TBC1D15	0.963513	0.356073	0.131	0.143	1	TBC1D15	64786
TRIM8	0.966238	0.367574	0.103	0.11	1	TRIM8	81603
TUT4	0.98033	0.346675	0.14	0.155	1	TUT4	23318
EIF5B	0.980447	0.61057	0.318	0.406	1	EIF5B	9669
SYNCRIP	0.981732	0.769129	0.168	0.196	1	SYNCRIP	10492
EBLN3P	0.983625	0.279852	0.093	0.101	1	EBLN3P	100506710
HSBP1	0.984094	0.578456	0.252	0.319	1	HSBP1	3281
TPR	0.988004	0.441405	0.15	0.167	1	TPR	7175
STAU1	0.988006	0.617951	0.187	0.223	1	STAU1	6780
PTP4A2	0.988553	0.656256	0.271	0.343	1	PTP4A2	8073
PPP1R15B	0.989505	0.520847	0.121	0.135	1	PPP1R15B	84919
FAM210B	0.992149	0.384656	0.093	0.1	1	FAM210B	116151
NUDT21	0.995125	0.513236	0.093	0.101	1	NUDT21	11051
CCDC12	0.996576	0.647836	0.103	0.113	1	CCDC12	151903
PPP6C	0.997038	0.351125	0.103	0.112	1	PPP6C	5537
DDIT4	0.999868	0.257424	0.262	0.302	1	DDIT4	54541

## Sheet: NPPC
p_val	avg_log2FC	pct.1	pct.2	p_val_adj	genes	entrezID
FN1	0	2.09689	0.949	0.806	0	FN1	2335
COL1A2	0	2.59465	0.519	0.124	0	COL1A2	1278
TNC	0	2.00387	0.29	0.033	0	TNC	3371
COL3A1	4.69101e-273	1.70405	0.328	0.067	1.23927e-268	COL3A1	1281
FTL	1.1473e-271	-1.08517	0.883	0.97	3.03093e-267	FTL	2512
LTBP1	5.16463e-262	1.60257	0.321	0.07	1.36439e-257	LTBP1	4052
CRYAB	1.13952e-248	-2.45046	0.424	0.787	3.01038e-244	CRYAB	1410
SERPINA1	7.96629e-246	-1.32059	0.552	0.88	2.10453e-241	SERPINA1	5265
SFRP4	6.42784e-210	2.03425	0.151	0.018	1.69811e-205	SFRP4	6424
COL12A1	2.63474e-203	1.17209	0.16	0.021	6.96046e-199	COL12A1	1303
CYTL1	1.54634e-195	-2.27152	0.6	0.844	4.08513e-191	CYTL1	54360
HSPA1A	2.8638e-194	-2.07079	0.479	0.781	7.56558e-190	HSPA1A	3303
CNMD	2.3393e-189	-1.27447	0.212	0.669	6.17997e-185	CNMD	11061
APOD	5.65958e-180	-1.29061	0.635	0.883	1.49515e-175	APOD	347
MEG3	1.32992e-173	-1.50759	0.094	0.52	3.51339e-169	MEG3	55384
UBC	2.87288e-171	-1.1631	0.707	0.885	7.58958e-167	UBC	7316
MMP13	1.20403e-170	1.82187	0.156	0.024	3.18082e-166	MMP13	4322
CLEC3A	5.81543e-170	-1.07131	0.246	0.688	1.53632e-165	CLEC3A	10143
ROCR	4.46586e-165	-1.40315	0.085	0.495	1.17979e-160	ROCR	102723505
LUM	1.92746e-163	0.867742	0.987	0.947	5.09197e-159	LUM	4060
FRZB	5.78155e-160	-2.34429	0.102	0.484	1.52737e-155	FRZB	2487
HSPA1B	1.04618e-159	-1.58399	0.397	0.73	2.7638e-155	HSPA1B	3304
MT1G	2.53306e-158	-2.07181	0.458	0.812	6.69183e-154	MT1G	4495
DNAJB1	2.64696e-153	-1.53303	0.296	0.659	6.99274e-149	DNAJB1	3337
SPP1	6.83139e-153	2.78131	0.541	0.278	1.80472e-148	SPP1	6696
ITM2C	1.50394e-151	-1.09502	0.135	0.535	3.9731e-147	ITM2C	81618
CTNNB1	6.53256e-150	1.44284	0.731	0.575	1.72577e-145	CTNNB1	1499
HSP90AB1	1.45288e-148	-0.934818	0.771	0.909	3.83822e-144	HSP90AB1	3326
RPL8	8.61095e-148	-0.72717	0.81	0.923	2.27484e-143	RPL8	6132
NDNF	3.97665e-146	0.947529	0.116	0.015	1.05055e-141	NDNF	79625
FGFBP2	5.29628e-145	-1.01816	0.72	0.895	1.39917e-140	FGFBP2	83888
HSP90AA1	7.12343e-145	-1.03828	0.729	0.894	1.88187e-140	HSP90AA1	3320
RPS3A	4.95286e-139	-0.627288	0.877	0.947	1.30845e-134	RPS3A	6189
CRTAC1	5.49086e-136	1.41531	0.258	0.077	1.45058e-131	CRTAC1	55118
ADAMTS6	7.72983e-133	1.34982	0.271	0.084	2.04207e-128	ADAMTS6	11174
RBP4	1.92741e-132	-1.04793	0.614	0.845	5.09184e-128	RBP4	5950
IL17B	7.66442e-132	-1.6758	0.083	0.422	2.02479e-127	IL17B	27190
SNORC	1.76988e-131	-0.804764	0.721	0.922	4.67568e-127	SNORC	389084
S100B	6.72433e-130	-0.876163	0.447	0.779	1.77643e-125	S100B	6285
LSP1	1.33978e-129	1.30303	0.302	0.106	3.53943e-125	LSP1	4046
RPS18	5.51054e-128	-0.550619	0.913	0.962	1.45577e-123	RPS18	6222
RPL18	2.42871e-127	-0.641779	0.822	0.926	6.41615e-123	RPL18	6141
SLC3A2	4.78417e-127	-1.10105	0.112	0.468	1.26388e-122	SLC3A2	6520
FBXO2	1.37373e-125	-0.923292	0.199	0.574	3.62912e-121	FBXO2	26232
HSPH1	9.14035e-118	-1.36955	0.172	0.518	2.4147e-113	HSPH1	10808
DDIT3	4.48582e-117	-1.07588	0.175	0.522	1.18506e-112	DDIT3	1649
FAP	1.37059e-115	0.701358	0.11	0.017	3.62082e-111	FAP	2191
CDH11	1.55541e-115	0.937611	0.18	0.043	4.10908e-111	CDH11	1009
FOS	1.44323e-114	0.841	0.923	0.848	3.81272e-110	FOS	2353
EIF1	3.17187e-113	-0.529312	0.921	0.961	8.37944e-109	EIF1	10209
NDUFA4L2	9.45628e-112	-0.965799	0.239	0.587	2.49816e-107	NDUFA4L2	56901
CP	6.90065e-111	-1.14907	0.128	0.461	1.82301e-106	CP	1356
EIF3H	1.24249e-109	-0.810872	0.43	0.753	3.28241e-105	EIF3H	8667
RPL9	7.31718e-109	-0.538444	0.849	0.941	1.93305e-104	RPL9	6133
COL1A1	1.27173e-108	1.8668	0.185	0.048	3.35965e-104	COL1A1	1277
BEX2	2.4277e-108	-0.942317	0.064	0.369	6.41349e-104	BEX2	84707
EEF1B2	2.37734e-107	-0.698058	0.605	0.837	6.28047e-103	EEF1B2	1933
CST3	4.18459e-107	-0.994672	0.811	0.915	1.10549e-102	CST3	1471
PTH1R	1.09123e-106	1.31983	0.26	0.093	2.8828e-102	PTH1R	5745
THUMPD3-AS1	1.33828e-106	-0.894451	0.153	0.489	3.53548e-102	THUMPD3-AS1	440944
COL5A2	1.27073e-105	1.17749	0.271	0.094	3.35703e-101	COL5A2	1290
COL9A3	1.76329e-105	-0.67661	0.282	0.641	4.65826e-101	COL9A3	1299
MAP1LC3B	6.02716e-105	-0.838688	0.4	0.709	1.59225e-100	MAP1LC3B	81631
CLU	3.2129e-104	0.880595	0.988	0.977	8.48784e-100	CLU	1191
RPL10	8.38539e-103	-0.470044	0.933	0.967	2.21525e-98	RPL10	6134
HSPB1	2.19708e-102	-1.32001	0.446	0.721	5.80426e-98	HSPB1	3315
EGR1	1.63316e-101	0.860628	0.822	0.688	4.31448e-97	EGR1	1958
RPS3	3.58438e-101	-0.58305	0.773	0.9	9.46922e-97	RPS3	6188
RPS9	4.20547e-100	-0.563769	0.75	0.896	1.111e-95	RPS9	6203
HSPA6	4.45966e-99	-2.11057	0.071	0.354	1.17815e-94	HSPA6	3310
PCOLCE	4.31371e-98	1.40686	0.378	0.189	1.13959e-93	PCOLCE	5118
RPL19	2.87163e-97	-0.521886	0.861	0.939	7.58628e-93	RPL19	6143
RPL23A	5.6382e-97	-0.535537	0.784	0.917	1.4895e-92	RPL23A	6147
COL10A1	1.16011e-95	2.20924	0.408	0.214	3.06478e-91	COL10A1	1300
RPL13	1.0899e-94	-0.456773	0.932	0.97	2.87929e-90	RPL13	6137
PDGFC	2.70176e-94	1.20451	0.302	0.127	7.13752e-90	PDGFC	56034
UBE2S	3.756e-94	-0.775285	0.134	0.442	9.92259e-90	UBE2S	27338
RPS6	2.18095e-92	-0.45851	0.888	0.946	5.76163e-88	RPS6	6194
DNAJA1	2.93253e-92	-0.757467	0.317	0.637	7.74716e-88	DNAJA1	3301
CAPS	5.78391e-92	-0.878522	0.129	0.428	1.52799e-87	CAPS	828
TUBB2B	9.31824e-91	-0.776583	0.104	0.398	2.46169e-86	TUBB2B	347733
IER5	2.58759e-90	-0.977269	0.236	0.544	6.83589e-86	IER5	51278
RPL7A	5.56195e-90	-0.519813	0.771	0.906	1.46936e-85	RPL7A	6130
CHRDL2	7.61702e-90	-1.45303	0.046	0.305	2.01226e-85	CHRDL2	25884
ODC1	3.39577e-89	-0.748751	0.166	0.476	8.97095e-85	ODC1	4953
TUBB4B	3.42345e-89	-0.738187	0.364	0.681	9.04406e-85	TUBB4B	10383
STMN1	5.59065e-89	-0.853993	0.111	0.4	1.47694e-84	STMN1	3925
CLIC3	2.4941e-88	1.46464	0.293	0.127	6.58892e-84	CLIC3	9022
CDKN1A	2.62627e-88	-0.832468	0.281	0.595	6.93807e-84	CDKN1A	1026
HSPE1	2.76673e-88	-0.825141	0.313	0.625	7.30916e-84	HSPE1	3336
SPINT2	4.90827e-88	-0.734151	0.202	0.512	1.29667e-83	SPINT2	10653
KCNMA1	5.21599e-87	-1.01088	0.25	0.557	1.37796e-82	KCNMA1	3778
NPM1	1.08672e-86	-0.63153	0.555	0.801	2.87089e-82	NPM1	4869
BAG3	1.46239e-86	-0.854833	0.12	0.407	3.86333e-82	BAG3	9531
EIF5	1.54258e-86	-0.758115	0.322	0.63	4.07518e-82	EIF5	1983
PRELP	2.91845e-86	-0.607085	0.657	0.88	7.70997e-82	PRELP	5549
RUNX2	1.02305e-85	1.17892	0.239	0.09	2.70269e-81	RUNX2	860
RPS27A	1.2547e-84	-0.387054	0.932	0.97	3.31468e-80	RPS27A	6233
FTH1	4.4466e-84	-0.369774	0.891	0.95	1.1747e-79	FTH1	2495
MARCKSL1	4.53471e-84	-0.759946	0.079	0.344	1.19798e-79	MARCKSL1	65108
TUBB2A	6.7492e-84	-0.682778	0.217	0.527	1.783e-79	TUBB2A	7280
RPS13	1.25323e-82	-0.470402	0.865	0.94	3.31079e-78	RPS13	6207
ITM2A	2.93699e-82	-0.665801	0.236	0.554	7.75893e-78	ITM2A	9452
CILP	6.98051e-82	-1.0111	0.243	0.535	1.84411e-77	CILP	8483
RGCC	1.04833e-81	-0.697148	0.597	0.816	2.76948e-77	RGCC	28984
TPT1	3.82484e-81	-0.410252	0.938	0.967	1.01045e-76	TPT1	7178
NRP1	4.11631e-81	0.89269	0.152	0.042	1.08745e-76	NRP1	8829
RPS14	1.60428e-80	-0.453744	0.854	0.934	4.23818e-76	RPS14	6208
CFH	9.01795e-80	0.849817	0.553	0.357	2.38236e-75	CFH	3075
RPS4X	1.11807e-79	-0.453042	0.843	0.924	2.95371e-75	RPS4X	6191
CHI3L2	2.1862e-78	1.45704	0.31	0.139	5.7755e-74	CHI3L2	1117
RPL11	2.58684e-78	-0.41339	0.913	0.958	6.83392e-74	RPL11	6135
FGF2	2.84829e-78	-0.949985	0.17	0.443	7.52462e-74	FGF2	2247
RPL30	3.53068e-78	-0.407016	0.919	0.965	9.32736e-74	RPL30	6156
RPL15	8.68197e-77	-0.416492	0.85	0.931	2.2936e-72	RPL15	6138
RPS20	1.04165e-76	-0.614469	0.614	0.828	2.75183e-72	RPS20	6224
GEM	2.26858e-76	-0.728626	0.245	0.544	5.99313e-72	GEM	2669
ARL6IP1	1.0052e-75	-0.641266	0.184	0.481	2.65555e-71	ARL6IP1	23204
FOSB	4.14899e-75	0.884625	0.769	0.705	1.09608e-70	FOSB	2354
NUPR1	6.64345e-74	-0.755821	0.309	0.594	1.75507e-69	NUPR1	26471
TCEAL2	1.00108e-73	-0.515729	0.194	0.496	2.64466e-69	TCEAL2	140597
TNFRSF12A	2.821e-73	-0.765118	0.211	0.483	7.45251e-69	TNFRSF12A	51330
ENHO	3.04229e-73	-0.702148	0.047	0.274	8.03713e-69	ENHO	375704
GAS5	3.21424e-73	-0.623866	0.323	0.629	8.49138e-69	GAS5	60674
CYCS	7.96281e-73	-0.585959	0.234	0.535	2.10361e-68	CYCS	54205
RPL23	9.73579e-73	-0.531481	0.739	0.884	2.572e-68	RPL23	9349
NLRP1	2.17556e-72	-0.605498	0.083	0.331	5.74738e-68	NLRP1	22861
SCRG1	2.30396e-72	-0.56038	0.803	0.936	6.0866e-68	SCRG1	11341
IBSP	8.8842e-72	2.32924	0.656	0.543	2.34703e-67	IBSP	3381
UBB	1.94939e-71	-0.629889	0.515	0.76	5.14989e-67	UBB	7314
ZFAS1	2.21476e-71	-0.576888	0.474	0.761	5.85095e-67	ZFAS1	441951
HMGB2	5.46727e-71	-0.620077	0.16	0.433	1.44434e-66	HMGB2	3148
HMOX1	7.72876e-71	-0.713912	0.105	0.352	2.04178e-66	HMOX1	3162
DCXR	5.66865e-70	-0.569789	0.111	0.363	1.49754e-65	DCXR	51181
S100A1	1.34224e-69	-0.461092	0.625	0.863	3.54592e-65	S100A1	6271
RPS16	4.11684e-69	-0.482277	0.732	0.892	1.08759e-64	RPS16	6217
JUNB	2.01078e-68	0.721332	0.803	0.731	5.31207e-64	JUNB	3726
NDRG2	4.54961e-67	-0.530847	0.104	0.355	1.20192e-62	NDRG2	57447
RPS25	6.64503e-67	-0.397145	0.865	0.938	1.75548e-62	RPS25	6230
RPS11	2.42855e-66	-0.485949	0.779	0.901	6.41575e-62	RPS11	6205
ATP5F1E	4.7631e-66	0.669389	0.771	0.774	1.25832e-61	ATP5F1E	514
C11orf96	6.95213e-66	-0.95224	0.55	0.763	1.83661e-61	C11orf96	387763
TUBA1C	2.33972e-65	-0.567287	0.177	0.444	6.18108e-61	TUBA1C	84790
SERPINI1	2.81501e-65	-0.686898	0.058	0.275	7.43668e-61	SERPINI1	5274
SNHG12	8.28594e-65	-0.581022	0.104	0.344	2.18898e-60	SNHG12	85028
RAN	1.15484e-64	-0.548094	0.269	0.556	3.05086e-60	RAN	5901
EPB41L4A-AS1	1.95841e-64	-0.519174	0.172	0.441	5.17373e-60	EPB41L4A-AS1	114915
ZFAND2A	7.36045e-64	-0.682584	0.048	0.256	1.94448e-59	ZFAND2A	90637
DNAJB6	9.5609e-64	-0.560182	0.191	0.46	2.5258e-59	DNAJB6	10049
AOC2	2.56737e-63	1.09915	0.193	0.075	6.78247e-59	AOC2	314
TCEAL6	4.37553e-63	-0.532827	0.05	0.26	1.15593e-58	TCEAL6	158931
HSPA8	4.68155e-63	-0.543962	0.225	0.497	1.23677e-58	HSPA8	3312
TNFRSF11B	8.72947e-63	-0.726738	0.154	0.398	2.30615e-58	TNFRSF11B	4982
COL6A3	1.75096e-62	1.2043	0.307	0.16	4.62568e-58	COL6A3	1293
NEU1	2.15974e-62	-0.561674	0.062	0.275	5.70561e-58	NEU1	4758
LRP1	3.50515e-62	1.09859	0.461	0.318	9.25991e-58	LRP1	4035
EFNA1	4.79002e-62	-0.564447	0.069	0.285	1.26543e-57	EFNA1	1942
PPP1R15A	1.45709e-61	-0.587848	0.392	0.656	3.84935e-57	PPP1R15A	23645
ITM2B	1.72679e-61	0.537326	0.865	0.875	4.56184e-57	ITM2B	9445
RHEB	1.83491e-61	-0.486228	0.186	0.451	4.84747e-57	RHEB	6009
PDPN	2.5444e-61	-0.648635	0.324	0.592	6.72181e-57	PDPN	10630
CUTA	6.34865e-61	-0.428348	0.223	0.499	1.67719e-56	CUTA	51596
HERPUD1	1.39805e-60	-0.561774	0.243	0.514	3.69338e-56	HERPUD1	9709
RPL36AL	2.72783e-60	-0.509564	0.436	0.72	7.20637e-56	RPL36AL	6166
RPS5	3.4849e-60	-0.45245	0.651	0.848	9.20642e-56	RPS5	6193
NUPR2	6.3094e-60	-0.521949	0.032	0.222	1.66682e-55	NUPR2	389493
CALD1	1.70197e-59	0.872363	0.481	0.336	4.49627e-55	CALD1	800
GSTP1	1.82304e-59	-0.528032	0.499	0.745	4.8161e-55	GSTP1	2950
CDK2AP2	1.90403e-59	-0.516582	0.082	0.297	5.03006e-55	CDK2AP2	10263
HSPD1	4.62268e-59	-0.63953	0.264	0.535	1.22122e-54	HSPD1	3329
ADM	9.87884e-59	-0.574894	0.08	0.292	2.60979e-54	ADM	133
RPS8	1.44217e-58	-0.359844	0.918	0.953	3.80993e-54	RPS8	6202
RPL3	3.09902e-58	-0.410169	0.715	0.86	8.18698e-54	RPL3	6122
SLC5A3	6.41651e-58	-0.618566	0.116	0.345	1.69511e-53	SLC5A3	6526
RPS23	7.25173e-58	-0.330354	0.921	0.962	1.91576e-53	RPS23	6228
SOX9-AS1	7.43736e-58	-0.520975	0.06	0.263	1.9648e-53	SOX9-AS1	400618
RPS7	9.88204e-58	-0.388861	0.794	0.902	2.61064e-53	RPS7	6201
BARX1	2.47004e-57	-0.46768	0.051	0.247	6.52535e-53	BARX1	56033
RARRES2	2.64142e-57	-0.706634	0.013	0.182	6.97811e-53	RARRES2	5919
IDI1	4.24399e-57	-0.458579	0.12	0.351	1.12118e-52	IDI1	3422
DNAJB9	4.57182e-57	-0.505981	0.126	0.355	1.20778e-52	DNAJB9	4189
MRPS6	6.57547e-57	-0.472171	0.117	0.345	1.73711e-52	MRPS6	64968
LDHB	9.01453e-57	-0.410901	0.131	0.368	2.38146e-52	LDHB	3945
COL11A2	1.26182e-56	-0.370202	0.18	0.443	3.33346e-52	COL11A2	1302
SQSTM1	1.5164e-56	-0.503296	0.375	0.653	4.00603e-52	SQSTM1	8878
SOD3	1.68138e-56	-0.553112	0.717	0.852	4.44187e-52	SOD3	6649
CCNI	2.43937e-56	-0.482993	0.483	0.739	6.44433e-52	CCNI	10983
PCSK1N	3.61795e-56	-0.567827	0.104	0.322	9.5579e-52	PCSK1N	27344
EIF1B	3.6916e-56	-0.501872	0.325	0.61	9.75247e-52	EIF1B	10289
RPL24	4.48493e-56	-0.326317	0.902	0.952	1.18483e-51	RPL24	6152
PNP	1.59178e-55	-0.470271	0.098	0.313	4.20518e-51	PNP	4860
RPL5	1.72243e-55	-0.381447	0.796	0.904	4.55033e-51	RPL5	6125
HLA-B	2.09294e-55	-0.442337	0.357	0.645	5.52914e-51	HLA-B	3106
RPL7	3.16768e-55	-0.512006	0.556	0.78	8.36837e-51	RPL7	6129
FTH1P10	4.27427e-55	-0.359799	0.103	0.322	1.12918e-50	FTH1P10	2502
BEX4	5.82845e-55	-0.383236	0.151	0.398	1.53976e-50	BEX4	56271
BNIP3	1.14345e-54	-0.445018	0.1	0.316	3.02077e-50	BNIP3	664
WFDC2	2.58972e-54	-0.622885	0.026	0.197	6.84152e-50	WFDC2	10406
TIMP1	3.29241e-54	0.917017	0.858	0.866	8.6979e-50	TIMP1	7076
RPL27A	6.79967e-54	-0.445097	0.65	0.836	1.79634e-49	RPL27A	6157
SERPINE2	1.35061e-53	1.13738	0.584	0.496	3.56804e-49	SERPINE2	5270
HMGA1	1.38799e-53	-0.524297	0.057	0.244	3.66679e-49	HMGA1	3159
MAFF	2.33902e-53	-0.384898	0.183	0.432	6.17922e-49	MAFF	23764
MELTF	2.73101e-53	-0.415848	0.133	0.364	7.21478e-49	MELTF	4241
RPS4Y1	3.63702e-53	-0.443254	0.405	0.673	9.60827e-49	RPS4Y1	6192
MT1X	4.88442e-53	-0.76661	0.799	0.924	1.29036e-48	MT1X	4501
RPL26	5.37406e-53	-0.347721	0.859	0.941	1.41972e-48	RPL26	6154
SELENOM	6.76553e-53	-0.422154	0.584	0.794	1.78732e-48	SELENOM	140606
RPL10A	7.45449e-53	-0.393362	0.716	0.872	1.96933e-48	RPL10A	4736
FABP5	7.501e-53	-0.695973	0.111	0.322	1.98161e-48	FABP5	2171
RPLP0	9.60876e-53	-0.433392	0.64	0.832	2.53844e-48	RPLP0	6175
SNHG8	3.74714e-52	-0.439401	0.465	0.738	9.89919e-48	SNHG8	100093630
SLC25A33	3.81989e-52	-0.464998	0.046	0.225	1.00914e-47	SLC25A33	84275
SRSF7	6.95612e-52	-0.459387	0.24	0.497	1.83767e-47	SRSF7	6432
SELENOK	1.17478e-51	-0.483971	0.392	0.657	3.10354e-47	SELENOK	58515
MEF2A	2.82853e-51	1.1659	0.469	0.364	7.47241e-47	MEF2A	4205
TSPYL2	5.54438e-51	-0.40315	0.178	0.415	1.46471e-46	TSPYL2	64061
ISG20	9.11465e-51	-0.518126	0.051	0.228	2.40791e-46	ISG20	3669
DYNLL1	1.19144e-50	-0.556912	0.504	0.725	3.14754e-46	DYNLL1	8655
MEF2C	1.31811e-50	1.14846	0.411	0.286	3.48218e-46	MEF2C	4208
SMOC2	3.62244e-50	0.781373	0.135	0.047	9.56977e-46	SMOC2	64094
TGIF1	8.36819e-50	-0.38746	0.1	0.304	2.21071e-45	TGIF1	7050
LGALS3	1.25777e-49	-0.498141	0.538	0.747	3.32279e-45	LGALS3	3958
PITHD1	1.4594e-49	-0.396764	0.108	0.315	3.85545e-45	PITHD1	57095
PIM3	2.56336e-49	-0.426228	0.125	0.337	6.77187e-45	PIM3	415116
CITED4	4.02388e-49	-0.435567	0.121	0.332	1.06303e-44	CITED4	163732
PRDX1	4.25033e-49	-0.436462	0.437	0.7	1.12285e-44	PRDX1	5052
DANCR	5.371e-49	-0.32359	0.218	0.469	1.41891e-44	DANCR	57291
ETNK1	5.48209e-49	-0.409933	0.122	0.332	1.44826e-44	ETNK1	55500
SNHG7	1.06365e-48	-0.364935	0.124	0.337	2.80996e-44	SNHG7	84973
RPL32	1.11621e-48	-0.286761	0.934	0.962	2.94881e-44	RPL32	6161
CHD2	1.15395e-48	-0.443851	0.149	0.37	3.04851e-44	CHD2	1106
RPL31	1.43587e-48	-0.43491	0.463	0.721	3.79327e-44	RPL31	6160
RPL29	1.49631e-48	-0.372919	0.779	0.888	3.95296e-44	RPL29	6159
GTF2B	1.94176e-48	-0.425811	0.122	0.33	5.12975e-44	GTF2B	2959
FXYD6	2.03798e-48	-0.350444	0.243	0.5	5.38394e-44	FXYD6	53826
COX7A2L	2.47429e-48	-0.365061	0.175	0.41	6.53658e-44	COX7A2L	9167
MPC2	4.90231e-48	-0.328098	0.15	0.372	1.29509e-43	MPC2	25874
COL9A2	7.5824e-48	-0.282914	0.25	0.51	2.00312e-43	COL9A2	1298
N4BP2L1	8.29271e-48	-0.394474	0.073	0.256	2.19077e-43	N4BP2L1	90634
ILF2	8.88432e-48	-0.367824	0.124	0.335	2.34706e-43	ILF2	3608
SULF1	1.13808e-47	1.082	0.293	0.166	3.00657e-43	SULF1	23213
DMKN	1.32304e-47	-0.318795	0.125	0.338	3.49522e-43	DMKN	93099
LCN2	3.64806e-47	-0.540782	0.02	0.168	9.63744e-43	LCN2	3934
KRT18	1.58016e-46	-0.466476	0.059	0.231	4.17446e-42	KRT18	3875
CHPT1	1.60045e-46	-0.309273	0.09	0.283	4.22807e-42	CHPT1	56994
OTOS	2.46419e-46	-0.504571	0.012	0.154	6.50991e-42	OTOS	150677
BTG3	2.5325e-46	-0.363973	0.234	0.476	6.69035e-42	BTG3	10950
GAS6	2.65644e-46	-0.408488	0.083	0.27	7.01779e-42	GAS6	2621
PRDX6	2.68801e-46	-0.300205	0.236	0.486	7.10117e-42	PRDX6	9588
RPL37A	4.01105e-46	-0.303872	0.908	0.948	1.05964e-41	RPL37A	6168
HNRNPA1	4.29496e-46	-0.405404	0.533	0.767	1.13464e-41	HNRNPA1	3178
BTF3	5.78308e-46	-0.408191	0.528	0.755	1.52777e-41	BTF3	689
DDIT4L	6.44016e-46	-0.522968	0.055	0.222	1.70136e-41	DDIT4L	115265
PNRC1	8.82332e-46	-0.416782	0.65	0.829	2.33095e-41	PNRC1	10957
SOX4	1.09027e-45	1.07403	0.334	0.206	2.88028e-41	SOX4	6659
IRS2	1.25532e-45	-0.393168	0.07	0.247	3.31631e-41	IRS2	8660
CKS2	1.50521e-45	-0.39065	0.066	0.238	3.97645e-41	CKS2	1164
RPL13A	1.64033e-45	-0.428777	0.664	0.835	4.33343e-41	RPL13A	23521
HLA-C	2.07078e-45	-0.373291	0.367	0.631	5.47058e-41	HLA-C	3107
PEBP1	3.17234e-45	-0.363658	0.327	0.589	8.3807e-41	PEBP1	5037
AZGP1	3.34529e-45	-0.694699	0.006	0.138	8.8376e-41	AZGP1	563
RPL21	3.75343e-45	-0.302194	0.876	0.939	9.91582e-41	RPL21	6144
AHSA1	4.14627e-45	-0.341577	0.079	0.261	1.09536e-40	AHSA1	10598
OSER1	5.84584e-45	-0.341217	0.08	0.263	1.54435e-40	OSER1	51526
ATP1B3	1.31899e-44	-0.354267	0.116	0.315	3.48452e-40	ATP1B3	483
RPL35A	2.36164e-44	-0.285224	0.863	0.936	6.23897e-40	RPL35A	6165
UAP1	6.82301e-44	-0.362052	0.127	0.327	1.8025e-39	UAP1	6675
VDAC2	7.54478e-44	-0.2863	0.149	0.363	1.99318e-39	VDAC2	7417
RBM8A	8.65013e-44	-0.344372	0.266	0.523	2.28519e-39	RBM8A	9939
RPL18A	1.12947e-43	-0.326705	0.837	0.927	2.98383e-39	RPL18A	6142
SBDS	1.37038e-43	-0.395625	0.373	0.627	3.62027e-39	SBDS	51119
S100A10	1.40909e-43	-0.317634	0.715	0.857	3.72254e-39	S100A10	6281
PDGFRA	1.61631e-43	0.774322	0.189	0.084	4.26996e-39	PDGFRA	5156
RPS12	2.06833e-43	-0.260443	0.956	0.974	5.46412e-39	RPS12	6206
TCF4	3.03653e-43	0.947716	0.343	0.215	8.02191e-39	TCF4	6925
CFAP20	3.47679e-43	-0.352473	0.099	0.285	9.18498e-39	CFAP20	29105
TPI1	3.74196e-43	-0.374259	0.231	0.466	9.88551e-39	TPI1	7167
HMGN2	4.32851e-43	-0.353523	0.321	0.574	1.14351e-38	HMGN2	3151
SRSF5	8.77076e-43	-0.372156	0.462	0.718	2.31706e-38	SRSF5	6430
CCT4	1.06443e-42	-0.306355	0.15	0.356	2.81202e-38	CCT4	10575
METRNL	1.13213e-42	-0.346561	0.134	0.333	2.99086e-38	METRNL	284207
TAF7	1.51573e-42	-0.282187	0.19	0.421	4.00425e-38	TAF7	6879
NACA	2.41994e-42	-0.31352	0.817	0.909	6.39301e-38	NACA	4666
SERP1	4.27121e-42	-0.352519	0.271	0.516	1.12837e-37	SERP1	27230
NKX3-1	4.37281e-42	-0.38209	0.072	0.24	1.15521e-37	NKX3-1	4824
SNHG16	5.49161e-42	-0.338391	0.096	0.278	1.45077e-37	SNHG16	100507246
CDR1	6.46086e-42	-0.476783	0.139	0.333	1.70683e-37	CDR1	1038
ALDH1A2	1.02527e-41	-0.435767	0.02	0.155	2.70855e-37	ALDH1A2	8854
SFN	2.79812e-41	-0.551071	0.013	0.141	7.39208e-37	SFN	2810
DPH3	3.70269e-41	-0.33905	0.097	0.276	9.78176e-37	DPH3	285381
LARP6	3.78974e-41	-0.3629	0.206	0.429	1.00117e-36	LARP6	55323
BEX5	4.06991e-41	-0.328323	0.082	0.255	1.07519e-36	BEX5	340542
OAZ1	5.62636e-41	-0.372341	0.48	0.705	1.48637e-36	OAZ1	4946
PHLDA2	5.67677e-41	-0.485746	0.303	0.529	1.49969e-36	PHLDA2	7262
TUBA1A	8.71613e-41	-0.376568	0.195	0.408	2.30263e-36	TUBA1A	7846
CDO1	9.45055e-41	-0.408732	0.147	0.342	2.49665e-36	CDO1	1036
CD9	1.37461e-40	-0.359136	0.422	0.678	3.63145e-36	CD9	928
SNHG5	1.70793e-40	-0.335398	0.205	0.426	4.512e-36	SNHG5	387066
RPL14	1.84748e-40	-0.309895	0.82	0.911	4.88068e-36	RPL14	9045
ANKRD37	3.24444e-40	-0.435044	0.072	0.232	8.57116e-36	ANKRD37	353322
SPTSSA	3.45144e-40	-0.32595	0.106	0.287	9.11801e-36	SPTSSA	171546
ATP6V0E1	3.96234e-40	-0.266785	0.219	0.453	1.04677e-35	ATP6V0E1	8992
TMEM243	5.17692e-40	-0.304493	0.092	0.266	1.36764e-35	TMEM243	79161
DDIT4	6.88485e-40	-0.678676	0.128	0.312	1.81884e-35	DDIT4	54541
LRRFIP1	6.93966e-40	-0.406473	0.226	0.448	1.83332e-35	LRRFIP1	9208
HNRNPA2B1	7.91315e-40	-0.370747	0.473	0.723	2.0905e-35	HNRNPA2B1	3181
ATF4	1.22155e-39	-0.306587	0.238	0.469	3.22709e-35	ATF4	468
BCAS2	1.39036e-39	-0.272653	0.113	0.295	3.67305e-35	BCAS2	10286
CYSTM1	1.78384e-39	-0.294232	0.16	0.36	4.71256e-35	CYSTM1	84418
RGS10	2.36297e-39	-0.353827	0.082	0.248	6.24251e-35	RGS10	6001
CTH	3.22867e-39	-0.36045	0.024	0.155	8.52949e-35	CTH	1491
UFC1	6.79839e-39	-0.269577	0.241	0.473	1.796e-34	UFC1	51506
MT1H	6.92108e-39	-1.00947	0.074	0.228	1.82841e-34	MT1H	4496
SERTAD1	7.78572e-39	-0.352704	0.242	0.465	2.05683e-34	SERTAD1	29950
GSTO1	1.17915e-38	-0.276885	0.151	0.347	3.11508e-34	GSTO1	9446
UQCRH	1.208e-38	-0.329934	0.391	0.647	3.19129e-34	UQCRH	7388
CLCF1	1.36156e-38	-0.335239	0.042	0.183	3.59696e-34	CLCF1	23529
SLC14A1	1.43794e-38	-0.280186	0.213	0.437	3.79875e-34	SLC14A1	6563
MYDGF	1.65829e-38	-0.285776	0.223	0.445	4.38088e-34	MYDGF	56005
LDLR	3.01907e-38	-0.383224	0.082	0.244	7.97577e-34	LDLR	3949
MAFG	3.20424e-38	-0.320734	0.047	0.19	8.46495e-34	MAFG	4097
ELF3	3.77297e-38	-0.518105	0.009	0.125	9.96743e-34	ELF3	1999
CPVL	3.84174e-38	-0.378873	0.015	0.135	1.01491e-33	CPVL	54504
SOCS3	6.048e-38	0.840387	0.469	0.362	1.59776e-33	SOCS3	9021
IGFBP7	6.53995e-38	0.540364	0.416	0.296	1.72772e-33	IGFBP7	3490
BUD31	7.09231e-38	-0.253315	0.155	0.353	1.87365e-33	BUD31	8896
SESN2	7.1608e-38	-0.367035	0.023	0.149	1.89174e-33	SESN2	83667
SS18L2	8.89619e-38	-0.310862	0.063	0.214	2.3502e-33	SS18L2	51188
HMGB1	9.02346e-38	0.514151	0.799	0.831	2.38382e-33	HMGB1	3146
BUD23	1.04462e-37	-0.275938	0.108	0.282	2.75967e-33	BUD23	114049
TGFBR3L	1.08985e-37	-0.344601	0.024	0.151	2.87918e-33	TGFBR3L	100507588
CHAC1	1.24298e-37	-0.428807	0.012	0.129	3.28371e-33	CHAC1	79094
SNHG6	1.59086e-37	-0.325804	0.409	0.657	4.20272e-33	SNHG6	641638
HSPA9	2.14341e-37	-0.325375	0.137	0.322	5.66247e-33	HSPA9	3313
HNRNPC	2.18826e-37	-0.343133	0.382	0.635	5.78094e-33	HNRNPC	3183
ERP29	2.3138e-37	-0.271557	0.138	0.324	6.1126e-33	ERP29	10961
AKIRIN2	3.03656e-37	-0.283657	0.076	0.232	8.02198e-33	AKIRIN2	55122
TUBA1B	3.07386e-37	-0.265899	0.287	0.525	8.12052e-33	TUBA1B	10376
SOD1	3.09866e-37	-0.354837	0.498	0.731	8.18603e-33	SOD1	6647
SNHG1	3.88585e-37	-0.283978	0.077	0.234	1.02656e-32	SNHG1	23642
LTBP2	4.6596e-37	0.521491	0.104	0.036	1.23097e-32	LTBP2	4053
EIF4A3	5.59555e-37	-0.304382	0.106	0.278	1.47823e-32	EIF4A3	9775
MT1E	6.09791e-37	-0.817884	0.732	0.881	1.61095e-32	MT1E	4493
POLR1D	6.26036e-37	-0.256743	0.115	0.293	1.65386e-32	POLR1D	51082
SERPINA5	7.61565e-37	-0.36403	0.111	0.284	2.0119e-32	SERPINA5	5104
CSRP2	1.03443e-36	-0.447057	0.028	0.155	2.73276e-32	CSRP2	1466
MANF	1.06966e-36	-0.282346	0.092	0.256	2.82584e-32	MANF	7873
HAX1	1.92224e-36	-0.269018	0.085	0.245	5.07817e-32	HAX1	10456
DSTN	2.13396e-36	0.39939	0.886	0.906	5.63749e-32	DSTN	11034
FNIP1	2.53421e-36	-0.345034	0.087	0.247	6.69486e-32	FNIP1	96459
PRDX4	4.12058e-36	-0.287055	0.282	0.514	1.08857e-31	PRDX4	10549
ERN1	5.0235e-36	-0.273272	0.05	0.19	1.32711e-31	ERN1	2081
WEE1	8.16685e-36	-0.361031	0.096	0.258	2.15752e-31	WEE1	7465
TAF9	9.75176e-36	-0.267748	0.048	0.186	2.57622e-31	TAF9	6880
RASD1	9.92251e-36	-0.349529	0.133	0.312	2.62133e-31	RASD1	51655
SLC1A5	1.09299e-35	-0.306498	0.087	0.245	2.88747e-31	SLC1A5	6510
ARG2	1.28063e-35	-0.300884	0.033	0.161	3.38318e-31	ARG2	384
MXD1	1.30004e-35	-0.30188	0.083	0.239	3.43445e-31	MXD1	4084
SAP18	2.91405e-35	-0.284755	0.376	0.621	7.69834e-31	SAP18	10284
EEF1D	2.9676e-35	-0.294311	0.491	0.721	7.8398e-31	EEF1D	1936
MIR22HG	3.91252e-35	-0.295527	0.128	0.305	1.03361e-30	MIR22HG	84981
BGN	5.46856e-35	0.743914	0.674	0.684	1.44468e-30	BGN	633
RRAD	9.97598e-35	-0.495999	0.064	0.206	2.63545e-30	RRAD	6236
ETS2	1.01954e-34	-0.284947	0.09	0.247	2.69342e-30	ETS2	2114
RIN2	1.04646e-34	0.684594	0.134	0.056	2.76455e-30	RIN2	54453
TACC3	1.05034e-34	-0.406823	0.02	0.135	2.77478e-30	TACC3	10460
ANKH	1.10864e-34	1.07147	0.42	0.336	2.9288e-30	ANKH	56172
TCEAL5	1.32165e-34	-0.390386	0.02	0.136	3.49154e-30	TCEAL5	340543
DNAJB4	1.46737e-34	-0.353021	0.118	0.285	3.8765e-30	DNAJB4	11080
YWHAH	1.48259e-34	-0.262829	0.167	0.358	3.9167e-30	YWHAH	7533
LPIN2	1.50511e-34	-0.29467	0.067	0.212	3.97621e-30	LPIN2	9663
UBE2D1	1.60365e-34	-0.323635	0.082	0.233	4.23653e-30	UBE2D1	7321
BEX3	2.34707e-34	-0.275424	0.357	0.609	6.20049e-30	BEX3	27018
RHOBTB3	2.87274e-34	-0.264429	0.154	0.343	7.5892e-30	RHOBTB3	22836
GJA1	2.96398e-34	0.751412	0.137	0.059	7.83024e-30	GJA1	2697
AHNAK	4.37748e-34	0.969759	0.451	0.377	1.15644e-29	AHNAK	79026
SAT1	4.4712e-34	-0.398321	0.553	0.769	1.1812e-29	SAT1	6303
PLIN2	4.65869e-34	-0.342599	0.066	0.208	1.23073e-29	PLIN2	123
SLC25A5	5.18325e-34	-0.272591	0.143	0.321	1.36931e-29	SLC25A5	292
FXYD2	8.18901e-34	-0.475416	0.012	0.12	2.16337e-29	FXYD2	486
PDGFA	8.3152e-34	0.823517	0.191	0.099	2.19671e-29	PDGFA	5154
UBE2H	8.71078e-34	-0.28767	0.079	0.228	2.30121e-29	UBE2H	7328
ARID5B	1.18486e-33	-0.39884	0.163	0.344	3.13017e-29	ARID5B	84159
MRPL18	1.33368e-33	-0.29305	0.071	0.214	3.52332e-29	MRPL18	29074
PNN	1.77775e-33	-0.26381	0.258	0.482	4.69645e-29	PNN	5411
TAF1D	1.78964e-33	-0.312388	0.212	0.413	4.72788e-29	TAF1D	79101
CSTB	1.99329e-33	-0.289106	0.303	0.532	5.26588e-29	CSTB	1476
S100A6	2.3065e-33	-0.258933	0.944	0.967	6.09331e-29	S100A6	6277
FRMD6	3.00486e-33	0.714798	0.154	0.071	7.93824e-29	FRMD6	122786
CHORDC1	3.03895e-33	-0.324491	0.079	0.227	8.0283e-29	CHORDC1	26973
CKB	3.18607e-33	-0.325565	0.089	0.239	8.41696e-29	CKB	1152
LAYN	5.0945e-33	-0.293765	0.023	0.136	1.34587e-28	LAYN	143903
HEXIM1	5.32914e-33	-0.26654	0.106	0.265	1.40785e-28	HEXIM1	10614
SLC38A1	5.87546e-33	-0.391845	0.036	0.158	1.55218e-28	SLC38A1	81539
WBP2	1.15648e-32	-0.255316	0.093	0.245	3.05518e-28	WBP2	23558
UBE2D3	1.38045e-32	-0.27725	0.317	0.55	3.64687e-28	UBE2D3	7323
TMEM106C	1.62836e-32	-0.252576	0.053	0.184	4.30179e-28	TMEM106C	79022
NMB	1.6385e-32	-0.365394	0.151	0.322	4.3286e-28	NMB	4828
EIF3E	1.75067e-32	-0.278316	0.383	0.621	4.62491e-28	EIF3E	3646
ANG	3.07291e-32	-0.280562	0.047	0.174	8.11801e-28	ANG	283
LGALSL	4.29948e-32	-0.319669	0.068	0.206	1.13584e-27	LGALSL	29094
PAPSS2	5.2028e-32	-0.271556	0.18	0.367	1.37448e-27	PAPSS2	9060
PEA15	5.27226e-32	-0.269054	0.044	0.17	1.39283e-27	PEA15	8682
CSRP1	5.37792e-32	-0.260058	0.07	0.209	1.42074e-27	CSRP1	1465
TMEM98	7.25388e-32	-0.266872	0.054	0.184	1.91633e-27	TMEM98	26022
C4orf48	8.28729e-32	0.657139	0.172	0.086	2.18934e-27	C4orf48	401115
WSB1	8.92879e-32	-0.271914	0.308	0.542	2.35881e-27	WSB1	26118
FNDC4	1.10104e-31	-0.256547	0.05	0.177	2.90873e-27	FNDC4	64838
AEBP1	1.17924e-31	0.983217	0.51	0.462	3.11531e-27	AEBP1	165
MT1A	1.61908e-31	-0.574433	0.079	0.218	4.27729e-27	MT1A	4489
OMD	1.64772e-31	0.99111	0.409	0.309	4.35295e-27	OMD	4958
GCLM	5.64613e-31	-0.292137	0.049	0.174	1.49159e-26	GCLM	2730
RPS27AP16	8.23458e-31	-0.250654	0.059	0.188	2.17541e-26	RPS27AP16	643358
RPS21	1.06668e-30	-0.297352	0.77	0.906	2.81797e-26	RPS21	6227
SRSF3	1.0941e-30	-0.29312	0.386	0.613	2.89039e-26	SRSF3	6428
SOCS1	1.94488e-30	-0.289498	0.04	0.157	5.13799e-26	SOCS1	8651
TOMM7	2.21327e-30	-0.29836	0.667	0.847	5.84703e-26	TOMM7	54543
SRSF2	2.73664e-30	-0.255965	0.244	0.446	7.22967e-26	SRSF2	6427
RYBP	3.24592e-30	-0.255936	0.092	0.235	8.57506e-26	RYBP	23429
CEBPG	3.51554e-30	-0.282338	0.055	0.179	9.28735e-26	CEBPG	1054
C11orf1	1.03824e-29	-0.254945	0.041	0.156	2.74283e-25	C11orf1	64776
PTTG1	1.50493e-29	-0.275445	0.052	0.173	3.97572e-25	PTTG1	9232
RPS2	2.89329e-29	-0.27984	0.743	0.86	7.6435e-25	RPS2	6187
CRLF1	3.2663e-29	0.553201	0.1	0.039	8.62891e-25	CRLF1	9244
TRPS1	3.38679e-29	0.864493	0.411	0.329	8.94722e-25	TRPS1	7227
ERF	5.02275e-29	-0.251209	0.068	0.196	1.32691e-24	ERF	2077
GNPDA1	6.08242e-29	-0.2578	0.027	0.131	1.60685e-24	GNPDA1	10007
DUSP14	1.58095e-28	-0.273239	0.071	0.199	4.17656e-24	DUSP14	11072
PRRX1	1.71417e-28	0.797026	0.223	0.132	4.52851e-24	PRRX1	5396
MT1F	2.07744e-28	-0.302776	0.261	0.46	5.48819e-24	MT1F	4494
MAFB	5.5121e-28	0.847158	0.229	0.14	1.45619e-23	MAFB	9935
LGALS1	5.83462e-28	0.802885	0.65	0.659	1.54139e-23	LGALS1	3956
FHL1	7.51459e-28	-0.288042	0.138	0.292	1.9852e-23	FHL1	2273
GNAS	1.06912e-27	-0.281834	0.575	0.766	2.82441e-23	GNAS	2778
RPSA	1.26548e-27	-0.274553	0.551	0.743	3.34316e-23	RPSA	3921
S100A4	1.54536e-27	0.813448	0.646	0.633	4.08253e-23	S100A4	6275
S100A2	1.56363e-27	-0.281876	0.022	0.119	4.13079e-23	S100A2	6273
MATN3	4.75343e-27	-0.305206	0.045	0.156	1.25576e-22	MATN3	4148
ACAN	6.87608e-27	-0.385667	0.781	0.921	1.81652e-22	ACAN	176
CIRBP	1.96577e-26	-0.274902	0.51	0.707	5.19316e-22	CIRBP	1153
NRP2	2.71277e-26	0.90991	0.325	0.239	7.1666e-22	NRP2	8828
CHCHD2	1.70916e-25	-0.293977	0.529	0.726	4.51525e-21	CHCHD2	51142
IER3	3.39749e-25	0.555828	0.615	0.577	8.97548e-21	IER3	8870
GPRC5A	4.73571e-25	-0.370205	0.074	0.189	1.25108e-20	GPRC5A	9052
ITGA11	6.58782e-25	0.606555	0.106	0.047	1.74037e-20	ITGA11	22801
NUCKS1	6.72224e-25	0.58017	0.603	0.607	1.77588e-20	NUCKS1	64710
TRIB1	1.14649e-24	-0.251617	0.137	0.28	3.0288e-20	TRIB1	10221
KCNQ1OT1	1.68575e-24	-0.326061	0.158	0.307	4.45342e-20	KCNQ1OT1	10984
RACK1	2.01459e-24	-0.257042	0.529	0.727	5.32216e-20	RACK1	10399
NT5E	2.93489e-24	0.632731	0.115	0.054	7.75339e-20	NT5E	4907
CREB5	3.5454e-24	-0.251999	0.102	0.229	9.36623e-20	CREB5	9586
PEG3	9.41973e-24	-0.317185	0.049	0.151	2.48851e-19	PEG3	5178
SLC30A1	2.29024e-23	-0.316499	0.047	0.145	6.05035e-19	SLC30A1	7779
ABHD5	2.57413e-23	-0.257933	0.059	0.165	6.80035e-19	ABHD5	51099
MT1L	8.34497e-23	-0.283661	0.202	0.362	2.20458e-18	MT1L	4500
GABPB1-AS1	2.00684e-22	-0.279138	0.087	0.202	5.30168e-18	GABPB1-AS1	100129387
TM4SF1	4.06996e-22	-0.266675	0.28	0.455	1.0752e-17	TM4SF1	4071
SLC26A2	4.29315e-22	-0.257805	0.125	0.253	1.13416e-17	SLC26A2	1836
COL6A1	4.76691e-22	0.884452	0.429	0.388	1.25932e-17	COL6A1	1291
DLC1	4.88035e-22	0.553806	0.132	0.068	1.28929e-17	DLC1	10395
ELK3	1.77546e-21	0.559284	0.143	0.077	4.69041e-17	ELK3	2004
PLA2G2A	2.93647e-21	-1.04814	0.055	0.146	7.75756e-17	PLA2G2A	5320
BCL6	3.73646e-21	-0.251945	0.194	0.343	9.87099e-17	BCL6	604
PPIC	4.04781e-21	0.738348	0.286	0.212	1.06935e-16	PPIC	5480
A2M	4.27584e-21	0.743815	0.357	0.281	1.12959e-16	A2M	2
PTX3	5.98882e-21	-0.433218	0.023	0.1	1.58213e-16	PTX3	5806
COL11A1	7.92128e-21	1.33119	0.466	0.454	2.09264e-16	COL11A1	1301
DUSP2	8.89863e-21	-0.265887	0.049	0.14	2.35084e-16	DUSP2	1844
DKK1	2.15339e-20	-0.311413	0.106	0.22	5.68882e-16	DKK1	22943
HBB	2.73143e-20	1.05416	0.148	0.079	7.21589e-16	HBB	3043
NFKBIZ	7.54013e-20	0.742353	0.33	0.256	1.99195e-15	NFKBIZ	64332
MIR29B2CHG	8.67702e-20	-0.271212	0.028	0.105	2.29229e-15	MIR29B2CHG	100128537
PHLDA1	1.31323e-18	0.741204	0.251	0.18	3.4693e-14	PHLDA1	22822
BHLHE40	1.3498e-18	0.678716	0.428	0.38	3.56589e-14	BHLHE40	8553
MAP7D3	2.45495e-18	0.588036	0.191	0.121	6.48549e-14	MAP7D3	79649
TMSB4X	2.67927e-18	0.37627	0.437	0.393	7.0781e-14	TMSB4X	7114
IFITM2	3.75644e-18	0.595624	0.519	0.504	9.92376e-14	IFITM2	10581
ZFHX4	6.53561e-18	0.786584	0.151	0.089	1.72658e-13	ZFHX4	79776
G0S2	7.91331e-18	-0.333703	0.055	0.139	2.09054e-13	G0S2	50486
BOC	1.1156e-17	-0.292633	0.037	0.113	2.94719e-13	BOC	91653
HBA2	1.91336e-17	0.67326	0.11	0.055	5.05471e-13	HBA2	3040
ACKR3	2.43778e-17	0.609354	0.112	0.059	6.44013e-13	ACKR3	57007
DCN	2.53588e-17	-0.309446	0.988	0.978	6.69929e-13	DCN	1634
MARCKS	2.93363e-17	0.451939	0.262	0.186	7.75007e-13	MARCKS	4082
GNG11	3.65189e-17	0.620988	0.224	0.156	9.64757e-13	GNG11	2791
COL6A2	3.69113e-17	0.766986	0.449	0.426	9.75123e-13	COL6A2	1292
CD83	4.78127e-17	-0.255498	0.052	0.133	1.26312e-12	CD83	9308
CHI3L1	5.15925e-17	-0.514255	0.111	0.209	1.36297e-12	CHI3L1	1116
SOX5	1.88739e-16	0.68405	0.249	0.182	4.98611e-12	SOX5	6660
MAML2	2.37832e-16	0.531256	0.171	0.106	6.28305e-12	MAML2	84441
SLC29A1	3.73615e-16	0.795475	0.367	0.324	9.87017e-12	SLC29A1	2030
CLEC11A	4.27095e-16	0.773217	0.302	0.244	1.1283e-11	CLEC11A	6320
ITGB1	5.83117e-16	0.604055	0.413	0.376	1.54048e-11	ITGB1	3688
IFITM3	7.40165e-16	0.49473	0.612	0.662	1.95537e-11	IFITM3	10410
CLMP	2.88947e-15	0.625268	0.138	0.084	7.6334e-11	CLMP	79827
ATP5ME	4.19443e-15	0.620342	0.528	0.556	1.10808e-10	ATP5ME	521
IER2	5.82281e-15	0.69782	0.547	0.548	1.53827e-10	IER2	9592
DYNC1I2	5.93911e-15	0.657614	0.239	0.177	1.56899e-10	DYNC1I2	1781
MRC2	9.69581e-15	0.730132	0.27	0.212	2.56144e-10	MRC2	9902
MXRA8	1.61462e-14	0.738109	0.286	0.229	4.2655e-10	MXRA8	54587
FOXP1	3.67613e-14	0.639023	0.234	0.173	9.7116e-10	FOXP1	27086
SIPA1L1	4.02619e-14	0.570888	0.146	0.091	1.06364e-09	SIPA1L1	26037
RUNX3	4.33144e-14	0.572654	0.106	0.059	1.14428e-09	RUNX3	864
SCARA3	4.6296e-14	0.715502	0.191	0.135	1.22305e-09	SCARA3	51435
PPP1CB	1.23925e-13	0.63679	0.517	0.544	3.27384e-09	PPP1CB	5500
ZFP36	1.24125e-13	0.459794	0.548	0.55	3.27913e-09	ZFP36	7538
ZFP36L1	1.36922e-13	0.511345	0.425	0.398	3.61721e-09	ZFP36L1	677
ARL6IP5	1.61675e-13	0.692254	0.415	0.403	4.27113e-09	ARL6IP5	10550
ACTB	1.62764e-13	0.374793	0.756	0.803	4.2999e-09	ACTB	60
TBL1XR1	2.06251e-13	0.750864	0.253	0.199	5.44875e-09	TBL1XR1	79718
EDIL3	2.31805e-13	0.701435	0.364	0.328	6.12384e-09	EDIL3	10085
PLS3	7.27234e-13	0.567508	0.136	0.086	1.92121e-08	PLS3	5358
EPB41L2	9.03875e-13	0.635898	0.257	0.204	2.38786e-08	EPB41L2	2037
TIMP3	1.21394e-12	1.02258	0.484	0.512	3.207e-08	TIMP3	7078
CRIP1	2.99442e-12	0.791332	0.173	0.119	7.91065e-08	CRIP1	1396
SMAD7	3.03919e-12	0.513418	0.127	0.078	8.02894e-08	SMAD7	4092
FAT1	3.37121e-12	0.555339	0.109	0.065	8.90607e-08	FAT1	2195
LTBP3	3.54203e-12	0.787409	0.248	0.199	9.35733e-08	LTBP3	4054
SLPI	4.14389e-12	0.647967	0.672	0.717	1.09473e-07	SLPI	6590
ATL3	1.38459e-11	0.416841	0.112	0.068	3.65782e-07	ATL3	25923
KCTD12	2.85737e-11	0.529512	0.116	0.072	7.5486e-07	KCTD12	115207
NNMT	3.22115e-11	0.459644	0.506	0.498	8.50963e-07	NNMT	4837
VMP1	7.01166e-11	0.481795	0.205	0.153	1.85234e-06	VMP1	81671
MT1M	8.09133e-11	-0.381232	0.378	0.514	2.13757e-06	MT1M	4499
TLN1	8.19494e-11	0.599465	0.179	0.13	2.16494e-06	TLN1	7094
IRF2BP2	1.26012e-10	0.656834	0.221	0.172	3.32899e-06	IRF2BP2	359948
FGFR1	1.70472e-10	0.775923	0.455	0.475	4.50354e-06	FGFR1	2260
LAMB2	2.69925e-10	0.54959	0.17	0.123	7.13088e-06	LAMB2	3913
ZFP36L2	3.91202e-10	0.729546	0.285	0.246	1.03348e-05	ZFP36L2	678
COLEC12	4.89657e-10	0.614888	0.181	0.136	1.29358e-05	COLEC12	81035
SHC4	5.11375e-10	0.527258	0.105	0.066	1.35095e-05	SHC4	399694
ADIRF	6.56728e-10	0.396787	0.669	0.733	1.73494e-05	ADIRF	10974
TFPI	7.1064e-10	0.377701	0.118	0.075	1.87737e-05	TFPI	7035
TGFBR1	9.04584e-10	0.598519	0.132	0.091	2.38973e-05	TGFBR1	7046
SCUBE1	2.01581e-09	0.589981	0.124	0.085	5.32536e-05	SCUBE1	80274
DDR2	2.02118e-09	0.606047	0.275	0.235	5.33956e-05	DDR2	4921
WWTR1	3.96212e-09	0.623947	0.326	0.303	0.000104671	WWTR1	25937
DPYSL2	3.97847e-09	0.505526	0.148	0.104	0.000105103	DPYSL2	1808
ARL4A	7.93046e-09	0.619309	0.168	0.127	0.000209507	ARL4A	10124
SMOC1	1.06488e-08	0.472974	0.11	0.073	0.00028132	SMOC1	64093
AKAP9	1.26165e-08	0.512749	0.311	0.278	0.000333303	AKAP9	10142
HES1	1.55779e-08	0.50361	0.378	0.349	0.000411536	HES1	3280
OST4	1.77984e-08	0.287876	0.687	0.761	0.000470198	OST4	100128731
KLF10	4.48625e-08	0.588723	0.385	0.372	0.00118518	KLF10	7071
KRTCAP2	4.70439e-08	0.550211	0.405	0.412	0.00124281	KRTCAP2	200185
TSPAN2	7.92385e-08	0.513899	0.143	0.105	0.00209332	TSPAN2	10100
CPQ	1.11054e-07	0.572583	0.268	0.235	0.00293382	CPQ	10404
CD109	1.32717e-07	0.580627	0.223	0.187	0.00350612	CD109	135228
IRF2BPL	1.35383e-07	0.399214	0.1	0.067	0.00357655	IRF2BPL	64207
ECM2	1.44387e-07	0.503373	0.128	0.091	0.00381443	ECM2	1842
SGK1	1.61017e-07	0.482276	0.209	0.168	0.00425374	SGK1	6446
RFTN2	1.97458e-07	0.416353	0.108	0.074	0.00521644	RFTN2	130132
CD164	5.15776e-07	0.673074	0.314	0.305	0.0136258	CD164	8763
SKAP2	5.95158e-07	0.457392	0.137	0.102	0.0157229	SKAP2	8935
LNPEP	7.03664e-07	0.449193	0.125	0.091	0.0185894	LNPEP	4012
SKIL	7.80332e-07	0.643657	0.41	0.434	0.0206148	SKIL	6498
TGFBR2	9.84835e-07	0.54239	0.215	0.182	0.0260174	TGFBR2	7048
SEC62	1.23256e-06	0.410294	0.579	0.659	0.0325618	SEC62	7095
TCEAL4	1.26169e-06	0.537944	0.429	0.456	0.0333312	TCEAL4	79921
JAG1	1.3158e-06	0.444149	0.13	0.096	0.0347609	JAG1	182
PLOD2	1.32047e-06	0.480271	0.459	0.486	0.0348843	PLOD2	5352
DNAJC15	2.33015e-06	0.534519	0.182	0.15	0.0615579	DNAJC15	29103
FZD8	2.59438e-06	0.356765	0.1	0.07	0.0685382	FZD8	8325
SRGN	3.09364e-06	0.524865	0.264	0.24	0.0817278	SRGN	5552
MAF	4.52756e-06	0.623436	0.303	0.291	0.119609	MAF	4094
ARPC1B	5.20867e-06	0.466527	0.151	0.12	0.137603	ARPC1B	10095
FLNA	7.0849e-06	0.458018	0.106	0.076	0.187169	FLNA	2316
EMILIN1	8.67873e-06	0.350101	0.109	0.08	0.229275	EMILIN1	11117
NDUFB1	1.34065e-05	0.536561	0.382	0.397	0.354174	NDUFB1	4707
PLEC	1.3576e-05	0.549763	0.144	0.115	0.35865	PLEC	5339
CST6	1.37168e-05	0.489115	0.119	0.09	0.362372	CST6	1474
MT2A	1.62618e-05	-0.271648	0.943	0.976	0.429603	MT2A	4502
CAMK2D	1.66119e-05	0.471965	0.139	0.11	0.438854	CAMK2D	817
RBPJ	2.25554e-05	0.543907	0.17	0.143	0.595868	RBPJ	3516
RGS16	2.28031e-05	0.58461	0.322	0.312	0.602412	RGS16	6004
PICALM	2.57387e-05	0.490457	0.124	0.096	0.679964	PICALM	8301
CCPG1	3.91604e-05	0.461493	0.136	0.108	1	CCPG1	9236
DTWD1	4.12235e-05	0.468219	0.136	0.109	1	DTWD1	56986
HNRNPH1	5.89316e-05	0.259671	0.635	0.713	1	HNRNPH1	3187
HIP1	7.4057e-05	0.489138	0.156	0.13	1	HIP1	3092
SNORD3A	7.79111e-05	0.375337	0.138	0.109	1	SNORD3A	780851
C12orf75	8.56763e-05	0.487756	0.135	0.11	1	C12orf75	387882
AP3S1	8.76707e-05	0.250386	0.216	0.305	1	AP3S1	1176
RBMS1	0.000111512	0.484335	0.165	0.14	1	RBMS1	5937
CIB1	0.000122521	0.254742	0.234	0.326	1	CIB1	10519
TSPAN4	0.000128062	0.266536	0.116	0.169	1	TSPAN4	7106
TLE4	0.000142738	0.555457	0.367	0.382	1	TLE4	7091
ENAH	0.000233456	0.522124	0.151	0.127	1	ENAH	55740
ITGA10	0.000257594	0.505263	0.277	0.27	1	ITGA10	8515
UQCR11	0.000303714	0.464331	0.412	0.453	1	UQCR11	10975
RDX	0.000316317	0.494733	0.241	0.226	1	RDX	5962
IFI16	0.000337055	0.444616	0.172	0.148	1	IFI16	3428
DST	0.000384058	0.319602	0.39	0.404	1	DST	667
SPTBN1	0.000384352	0.478001	0.135	0.113	1	SPTBN1	6711
ANAPC16	0.000478093	0.262464	0.279	0.385	1	ANAPC16	119504
RSRC1	0.000493492	0.369224	0.106	0.083	1	RSRC1	51319
PPP3CA	0.000508748	0.511005	0.347	0.359	1	PPP3CA	5530
MAGED2	0.000552341	0.272675	0.212	0.291	1	MAGED2	10916
MATN4	0.000575312	1.02792	0.175	0.154	1	MATN4	8785
CDC42	0.000638152	0.466786	0.437	0.496	1	CDC42	998
UQCRQ	0.000651852	0.516463	0.362	0.391	1	UQCRQ	27089
HTRA1	0.000746577	0.52317	0.456	0.514	1	HTRA1	5654
IFITM1	0.000753263	0.396234	0.167	0.144	1	IFITM1	8519
WLS	0.000767095	0.423924	0.131	0.11	1	WLS	79971
KLF6	0.000810704	0.476545	0.334	0.341	1	KLF6	1316
NET1	0.000824436	0.503272	0.186	0.168	1	NET1	10276
BANF1	0.000828199	0.253987	0.224	0.303	1	BANF1	8815
TNRC6B	0.000855924	0.45151	0.179	0.159	1	TNRC6B	23112
COX7A1	0.000917801	0.558196	0.344	0.365	1	COX7A1	1346
NME3	0.0010611	0.259987	0.226	0.308	1	NME3	4832
PREX1	0.00106578	0.413619	0.126	0.105	1	PREX1	57580
TXNIP	0.00106903	0.579212	0.255	0.244	1	TXNIP	10628
GLDN	0.00122636	0.407631	0.14	0.12	1	GLDN	342035
SIL1	0.00151754	0.435754	0.168	0.149	1	SIL1	64374
UBL5	0.00157934	0.333481	0.552	0.655	1	UBL5	59286
RNF19A	0.00182123	0.29187	0.18	0.243	1	RNF19A	25897
TUSC3	0.00211155	0.46345	0.162	0.146	1	TUSC3	7991
ANGPTL2	0.00231831	0.483161	0.103	0.085	1	ANGPTL2	23452
CHMP5	0.00232729	0.27088	0.164	0.219	1	CHMP5	51510
GSN	0.0023624	0.496797	0.448	0.511	1	GSN	2934
MYCBP2	0.00249871	0.459322	0.133	0.115	1	MYCBP2	23077
RBX1	0.00254205	0.274585	0.284	0.382	1	RBX1	9978
ARPC5	0.00270009	0.269364	0.147	0.197	1	ARPC5	10092
CTSD	0.00273362	0.28106	0.272	0.362	1	CTSD	1509
NEAT1	0.00275457	-0.365936	0.786	0.897	1	NEAT1	283131
FAM43A	0.00282706	0.391405	0.14	0.121	1	FAM43A	131583
CILP2	0.00322479	0.598657	0.141	0.125	1	CILP2	148113
PRKDC	0.00376424	0.33104	0.105	0.087	1	PRKDC	5591
SESN3	0.00383787	0.54126	0.112	0.095	1	SESN3	143686
NOTCH2	0.00452371	0.348989	0.119	0.101	1	NOTCH2	4853
LOX	0.00629574	0.430068	0.134	0.176	1	LOX	4015
BLOC1S1	0.00645821	0.363518	0.14	0.124	1	BLOC1S1	2647
ZNHIT1	0.00681977	0.298675	0.225	0.296	1	ZNHIT1	10467
CD81	0.00711856	0.276918	0.615	0.708	1	CD81	975
CPNE3	0.0075644	0.287499	0.143	0.188	1	CPNE3	8895
ARCN1	0.00862285	0.252003	0.129	0.17	1	ARCN1	372
TIMP2	0.0093161	0.37454	0.538	0.635	1	TIMP2	7077
YWHAE	0.00951157	0.285765	0.581	0.688	1	YWHAE	7531
HIPK1	0.0098891	0.496975	0.201	0.194	1	HIPK1	204851
SH3GLB1	0.0101686	0.272795	0.228	0.298	1	SH3GLB1	51100
RAPH1	0.0102191	0.533311	0.262	0.268	1	RAPH1	65059
ATRX	0.0113791	0.463022	0.198	0.188	1	ATRX	546
COPZ2	0.0132675	0.315856	0.212	0.279	1	COPZ2	51226
RAB2A	0.0133931	0.261081	0.354	0.472	1	RAB2A	5862
TMEM123	0.0138138	0.269524	0.13	0.169	1	TMEM123	114908
LUZP1	0.013905	0.250675	0.102	0.133	1	LUZP1	7798
SERPING1	0.0139107	0.311085	0.57	0.677	1	SERPING1	710
NOP10	0.0151585	0.32738	0.207	0.27	1	NOP10	55505
SERINC1	0.015411	0.26828	0.275	0.357	1	SERINC1	57515
MED13L	0.0154423	0.398787	0.136	0.123	1	MED13L	23389
NR3C1	0.0162696	0.305643	0.238	0.309	1	NR3C1	2908
TMEM50A	0.0164532	0.285077	0.179	0.231	1	TMEM50A	23585
NBDY	0.0165718	0.306871	0.182	0.235	1	NBDY	550643
EIF4G2	0.0171588	0.298971	0.301	0.392	1	EIF4G2	1982
TPM4	0.0174581	0.409353	0.178	0.17	1	TPM4	7171
NFIL3	0.0176019	0.269937	0.204	0.261	1	NFIL3	4783
CYBRD1	0.0182427	0.288205	0.226	0.291	1	CYBRD1	79901
TM9SF2	0.0189602	0.445113	0.188	0.182	1	TM9SF2	9375
APP	0.0190722	0.277029	0.205	0.262	1	APP	351
PDS5B	0.0202214	0.391609	0.124	0.111	1	PDS5B	23047
NDUFC1	0.0210823	0.373166	0.466	0.542	1	NDUFC1	4717
POLR2L	0.0213707	0.419815	0.448	0.526	1	POLR2L	5441
SNHG9	0.022378	0.449098	0.456	0.53	1	SNHG9	735301
MORF4L1	0.0239842	0.303087	0.547	0.659	1	MORF4L1	10933
STMP1	0.0240527	0.54192	0.261	0.271	1	STMP1	647087
MACF1	0.0244912	0.350608	0.142	0.13	1	MACF1	23499
SDCCAG8	0.0249863	0.341282	0.112	0.099	1	SDCCAG8	10806
NEDD8	0.0250781	0.284601	0.285	0.374	1	NEDD8	4738
HNRNPM	0.0263834	0.293302	0.293	0.383	1	HNRNPM	4670
PDAP1	0.0282062	0.271326	0.161	0.203	1	PDAP1	11333
GTF3A	0.0287928	0.270321	0.104	0.133	1	GTF3A	2971
DPM3	0.0299	0.448919	0.205	0.202	1	DPM3	54344
TMCO1	0.0300785	0.476662	0.325	0.358	1	TMCO1	54499
SNRPD3	0.0318097	0.295925	0.213	0.27	1	SNRPD3	6634
MYL12B	0.0322667	0.270931	0.367	0.486	1	MYL12B	103910
GPC6	0.0342776	0.2867	0.142	0.13	1	GPC6	10082
FRMD4B	0.0361159	0.318276	0.116	0.104	1	FRMD4B	23150
UACA	0.0366573	0.44522	0.232	0.233	1	UACA	55075
ADK	0.0371785	0.351276	0.191	0.244	1	ADK	132
PKD2	0.0376595	0.36571	0.103	0.091	1	PKD2	5311
CBX1	0.041747	0.276637	0.2	0.25	1	CBX1	10951
URI1	0.0429495	0.25726	0.114	0.144	1	URI1	8725
CD99	0.0458057	0.285441	0.547	0.651	1	CD99	4267
BBX	0.0467447	0.431126	0.146	0.138	1	BBX	56987
SGCB	0.0470124	0.348811	0.132	0.123	1	SGCB	6443
THBS1	0.0477134	0.69359	0.164	0.157	1	THBS1	7057
ARF6	0.0494786	0.273388	0.208	0.26	1	ARF6	382
PRMT2	0.0517745	0.264413	0.148	0.183	1	PRMT2	3275
APLP2	0.055383	0.305182	0.23	0.289	1	APLP2	334
SCARB2	0.0555456	0.306619	0.135	0.168	1	SCARB2	950
METAP2	0.0567608	0.28014	0.309	0.392	1	METAP2	10988
KLF9	0.0610504	0.329608	0.192	0.187	1	KLF9	687
SYNE1	0.0610621	0.310888	0.214	0.267	1	SYNE1	23345
GOLIM4	0.0611877	0.333465	0.289	0.3	1	GOLIM4	27333
SREK1	0.0612646	0.28662	0.2	0.248	1	SREK1	140890
GPX8	0.0612771	0.313688	0.114	0.105	1	GPX8	493869
SERBP1	0.0613206	0.408513	0.367	0.417	1	SERBP1	26135
CSNK2A1	0.0644425	0.29303	0.103	0.093	1	CSNK2A1	1457
LIMCH1	0.0647377	0.348464	0.111	0.101	1	LIMCH1	22998
CCNL1	0.0679636	0.388902	0.437	0.505	1	CCNL1	57018
HSBP1	0.0681692	0.306585	0.253	0.322	1	HSBP1	3281
ITPR2	0.0706724	0.335741	0.115	0.106	1	ITPR2	3709
DAB2	0.0712117	0.336694	0.115	0.106	1	DAB2	1601
CYBA	0.0717773	0.332147	0.215	0.272	1	CYBA	1535
LMO4	0.0754346	0.339512	0.32	0.408	1	LMO4	8543
MRPL57	0.0760381	0.271518	0.233	0.291	1	MRPL57	78988
NDUFB4	0.0769868	0.315596	0.356	0.46	1	NDUFB4	4710
NCK2	0.0771778	0.313301	0.098	0.122	1	NCK2	8440
KTN1	0.0784205	0.47213	0.325	0.359	1	KTN1	3895
TCEA1	0.0788314	0.265892	0.242	0.301	1	TCEA1	6917
PTPRA	0.0797397	0.423828	0.148	0.143	1	PTPRA	5786
ATP5PF	0.0800926	0.282396	0.382	0.498	1	ATP5PF	522
SERINC3	0.0801779	0.346758	0.178	0.22	1	SERINC3	10955
BCL2	0.0824291	0.25913	0.11	0.135	1	BCL2	596
ZBTB20	0.0849755	0.471762	0.258	0.27	1	ZBTB20	26137
R3HDM2	0.0853999	0.388623	0.157	0.153	1	R3HDM2	22864
TPR	0.0866604	0.278584	0.138	0.168	1	TPR	7175
NFE2L2	0.0907635	0.31039	0.198	0.244	1	NFE2L2	4780
INTU	0.0996387	0.387827	0.112	0.104	1	INTU	27152
CSPG4	0.100231	0.455501	0.13	0.124	1	CSPG4	1464
FBXW11	0.102362	0.32158	0.146	0.178	1	FBXW11	23291
MBNL2	0.104122	0.3854	0.114	0.107	1	MBNL2	10150
QKI	0.104145	0.306118	0.206	0.252	1	QKI	9444
HNRNPK	0.108354	0.353322	0.443	0.526	1	HNRNPK	3190
CMPK1	0.108902	0.339988	0.242	0.303	1	CMPK1	51727
CPE	0.112434	0.546764	0.333	0.375	1	CPE	1363
FAM20C	0.112928	0.35998	0.11	0.103	1	FAM20C	56975
ARHGDIB	0.113277	0.253116	0.121	0.147	1	ARHGDIB	397
ID2	0.113457	0.401674	0.333	0.369	1	ID2	3398
ETS1	0.113952	0.44477	0.202	0.206	1	ETS1	2113
RAB3GAP1	0.11579	0.27589	0.109	0.133	1	RAB3GAP1	22930
ARID1B	0.11794	0.330218	0.14	0.135	1	ARID1B	57492
XRCC5	0.125821	0.330859	0.174	0.212	1	XRCC5	7520
CFAP97	0.13086	0.426321	0.199	0.205	1	CFAP97	57587
VPS4B	0.132038	0.254296	0.108	0.131	1	VPS4B	9525
ACAP2	0.132801	0.374397	0.147	0.144	1	ACAP2	23527
TMX1	0.138837	0.27507	0.109	0.102	1	TMX1	81542
SREK1IP1	0.140847	0.278107	0.176	0.211	1	SREK1IP1	285672
FERMT2	0.141922	0.306777	0.199	0.24	1	FERMT2	10979
ZNF503	0.143029	0.325906	0.158	0.154	1	ZNF503	84858
MAGI2-AS3	0.144229	0.346105	0.226	0.279	1	MAGI2-AS3	100505881
ZEB1	0.146974	0.32222	0.121	0.116	1	ZEB1	6935
TPM1	0.152183	0.375449	0.239	0.253	1	TPM1	7168
CHMP3	0.154375	0.303259	0.172	0.208	1	CHMP3	51652
UBXN4	0.154845	0.320649	0.283	0.352	1	UBXN4	23190
FOXO3	0.156043	0.500307	0.204	0.213	1	FOXO3	2309
ESD	0.156976	0.286017	0.165	0.2	1	ESD	2098
HP1BP3	0.159394	0.30587	0.306	0.384	1	HP1BP3	50809
ATP5IF1	0.160303	0.273835	0.393	0.505	1	ATP5IF1	93974
AP2B1	0.16042	0.324001	0.142	0.138	1	AP2B1	163
BOLA3	0.161238	0.320153	0.143	0.14	1	BOLA3	388962
PRRC2C	0.16261	0.257319	0.346	0.437	1	PRRC2C	23215
TM9SF3	0.163509	0.417693	0.212	0.222	1	TM9SF3	56889
COX17	0.168256	0.283516	0.311	0.389	1	COX17	10063
CLIC4	0.168758	0.350692	0.213	0.261	1	CLIC4	25932
ACTR2	0.171894	0.262018	0.148	0.176	1	ACTR2	10097
NDUFB2	0.173717	0.417642	0.368	0.433	1	NDUFB2	4708
FOXC2	0.17967	0.445935	0.239	0.256	1	FOXC2	2303
NFE2L1	0.182709	0.282277	0.114	0.136	1	NFE2L1	4779
FNDC3B	0.186854	0.300474	0.268	0.33	1	FNDC3B	64778
PTTG1IP	0.188481	0.475339	0.293	0.331	1	PTTG1IP	754
CRNDE	0.190074	0.52999	0.317	0.365	1	CRNDE	643911
LMAN1	0.195818	0.327397	0.196	0.238	1	LMAN1	3998
UQCC2	0.197266	0.36084	0.139	0.138	1	UQCC2	84300
CBX5	0.215882	0.254296	0.166	0.197	1	CBX5	23468
PODNL1	0.217157	0.398276	0.129	0.127	1	PODNL1	79883
PPFIBP1	0.218924	0.366602	0.152	0.152	1	PPFIBP1	8496
GALNT1	0.219304	0.271596	0.152	0.181	1	GALNT1	2589
SLTM	0.221006	0.314911	0.168	0.2	1	SLTM	79811
ABI2	0.230026	0.254373	0.237	0.286	1	ABI2	10152
ATP5MF	0.232874	0.441648	0.278	0.31	1	ATP5MF	9551
SRRM1	0.232944	0.371171	0.396	0.469	1	SRRM1	10250
TMEM30A	0.233153	0.34475	0.175	0.179	1	TMEM30A	55754
PHF3	0.239743	0.278968	0.186	0.22	1	PHF3	23469
NSRP1	0.240202	0.267301	0.213	0.251	1	NSRP1	84081
NFIA	0.247635	0.419861	0.245	0.262	1	NFIA	4774
FSTL1	0.247879	0.411833	0.145	0.146	1	FSTL1	11167
COL27A1	0.252019	0.387962	0.213	0.255	1	COL27A1	85301
ACTN1	0.259075	0.423	0.167	0.172	1	ACTN1	87
MMP3	0.261968	0.315436	0.14	0.159	1	MMP3	4314
ID1	0.270275	0.336096	0.314	0.338	1	ID1	3397
MAP4	0.279072	0.266441	0.128	0.149	1	MAP4	4134
WDR45B	0.281544	0.269848	0.122	0.141	1	WDR45B	56270
CANX	0.281938	0.346081	0.261	0.315	1	CANX	821
SKI	0.282145	0.406457	0.134	0.134	1	SKI	6497
XRN2	0.282878	0.377639	0.166	0.169	1	XRN2	22803
NFIC	0.295873	0.309668	0.255	0.309	1	NFIC	4782
ITPRIPL2	0.306832	0.283797	0.13	0.151	1	ITPRIPL2	162073
EMP2	0.306981	0.396785	0.306	0.382	1	EMP2	2013
LARP7	0.308918	0.343929	0.146	0.171	1	LARP7	51574
PSME1	0.311308	0.323953	0.146	0.17	1	PSME1	5720
HAPLN1	0.317035	0.474109	0.461	0.597	1	HAPLN1	1404
RPS27L	0.319631	0.253736	0.397	0.501	1	RPS27L	51065
ASPH	0.320096	0.273429	0.157	0.184	1	ASPH	444
TSC22D3	0.325662	0.432022	0.313	0.384	1	TSC22D3	1831
SLC20A1	0.329301	0.376229	0.195	0.204	1	SLC20A1	6574
PFN1	0.333809	0.346746	0.325	0.407	1	PFN1	5216
DIXDC1	0.357884	0.393271	0.126	0.127	1	DIXDC1	85458
CD47	0.365797	0.429188	0.202	0.215	1	CD47	961
EMP1	0.372421	0.300743	0.507	0.596	1	EMP1	2012
TCEAL8	0.374672	0.279347	0.164	0.189	1	TCEAL8	90843
CCDC88A	0.375647	0.406448	0.33	0.377	1	CCDC88A	55704
ARGLU1	0.38467	0.363229	0.36	0.42	1	ARGLU1	55082
SF3B1	0.39317	0.318744	0.261	0.314	1	SF3B1	23451
RRBP1	0.3972	0.280114	0.469	0.567	1	RRBP1	6238
COL2A1	0.401328	2.15738	0.431	0.526	1	COL2A1	1280
FOXC1	0.403707	0.32569	0.362	0.45	1	FOXC1	2296
BOD1L1	0.411837	0.33822	0.143	0.165	1	BOD1L1	259282
TGFB1	0.414184	0.40606	0.197	0.234	1	TGFB1	7040
ZFHX3	0.42191	0.316301	0.279	0.332	1	ZFHX3	463
MYL12A	0.424881	0.292782	0.356	0.443	1	MYL12A	10627
AKAP13	0.433365	0.324285	0.191	0.223	1	AKAP13	11214
RFC1	0.434432	0.380964	0.145	0.149	1	RFC1	5981
GLG1	0.434659	0.26007	0.141	0.16	1	GLG1	2734
GRN	0.445922	0.364505	0.115	0.116	1	GRN	2896
SELENOP	0.453358	0.433076	0.237	0.26	1	SELENOP	6414
DDX46	0.459351	0.299123	0.202	0.233	1	DDX46	9879
NR1D2	0.460255	0.302757	0.099	0.112	1	NR1D2	9975
VAMP5	0.466254	0.306474	0.131	0.149	1	VAMP5	10791
IFI6	0.469333	0.286414	0.101	0.114	1	IFI6	2537
ACTR3	0.474303	0.328425	0.127	0.144	1	ACTR3	10096
LMBRD1	0.475053	0.302901	0.104	0.104	1	LMBRD1	55788
NDUFAF2	0.483144	0.284362	0.194	0.222	1	NDUFAF2	91942
COX6C	0.486138	0.273548	0.424	0.534	1	COX6C	1345
LUC7L	0.487694	0.25118	0.1	0.113	1	LUC7L	55692
SEC31A	0.489015	0.421313	0.254	0.283	1	SEC31A	22872
CEBPB	0.505662	0.320182	0.498	0.6	1	CEBPB	1051
PKIG	0.511521	0.294028	0.122	0.139	1	PKIG	11142
TUT4	0.513023	0.375023	0.149	0.155	1	TUT4	23318
IK	0.519773	0.37861	0.247	0.274	1	IK	3550
VEZF1	0.521782	0.314818	0.12	0.122	1	VEZF1	7716
PLAGL1	0.524543	0.251529	0.11	0.111	1	PLAGL1	5325
SPCS3	0.530272	0.267361	0.172	0.195	1	SPCS3	60559
DYNC1H1	0.53361	0.28242	0.106	0.106	1	DYNC1H1	1778
TMEM106B	0.537685	0.261263	0.115	0.116	1	TMEM106B	54664
MDM4	0.538896	0.266507	0.148	0.167	1	MDM4	4194
CAMSAP2	0.540779	0.261173	0.102	0.114	1	CAMSAP2	23271
C1orf56	0.548523	0.270601	0.248	0.286	1	C1orf56	54964
RBM17	0.548656	0.278797	0.115	0.129	1	RBM17	84991
UGCG	0.563785	0.33974	0.144	0.15	1	UGCG	7357
NDUFA13	0.574525	0.378182	0.333	0.394	1	NDUFA13	51079
TTC3	0.575512	0.366586	0.306	0.351	1	TTC3	7267
BCAT1	0.579941	0.38409	0.207	0.24	1	BCAT1	586
BCLAF1	0.585806	0.418578	0.268	0.301	1	BCLAF1	9774
CAPRIN1	0.586434	0.365455	0.124	0.128	1	CAPRIN1	4076
NDUFB3	0.591967	0.378485	0.178	0.191	1	NDUFB3	4709
ATP6AP2	0.594486	0.360437	0.144	0.152	1	ATP6AP2	10159
SERPINE1	0.594905	0.356538	0.197	0.225	1	SERPINE1	5054
RYK	0.607478	0.287802	0.106	0.117	1	RYK	6259
MBNL1	0.614762	0.300092	0.41	0.485	1	MBNL1	4154
RTF1	0.61592	0.298465	0.32	0.383	1	RTF1	23168
GTF2H5	0.61944	0.297565	0.142	0.16	1	GTF2H5	404672
SON	0.620463	0.260095	0.498	0.629	1	SON	6651
STAG2	0.625162	0.340882	0.144	0.151	1	STAG2	10735
ELOB	0.628669	0.270122	0.46	0.588	1	ELOB	6923
B4GALT1	0.640041	0.335721	0.108	0.111	1	B4GALT1	2683
SHOC2	0.646995	0.298578	0.143	0.16	1	SHOC2	8036
GOLGA2	0.66462	0.337399	0.174	0.186	1	GOLGA2	2801
TWSG1	0.666155	0.333502	0.154	0.163	1	TWSG1	57045
OSBPL8	0.671073	0.278338	0.141	0.157	1	OSBPL8	114882
ESF1	0.673961	0.359152	0.138	0.144	1	ESF1	51575
ARPC2	0.674734	0.355069	0.317	0.384	1	ARPC2	10109
TPD52L1	0.675002	0.392714	0.205	0.225	1	TPD52L1	7164
CCND2	0.675438	0.355356	0.128	0.134	1	CCND2	894
IL6ST	0.684607	0.318667	0.228	0.263	1	IL6ST	3572
RAB14	0.690819	0.374306	0.21	0.241	1	RAB14	51552
CD44	0.693006	0.316846	0.199	0.227	1	CD44	960
UPF2	0.700833	0.303206	0.189	0.213	1	UPF2	26019
SPARC	0.704998	1.183	0.533	0.663	1	SPARC	6678
KIF22	0.711231	0.26196	0.124	0.136	1	KIF22	3835
ANKRD28	0.716649	0.327597	0.302	0.354	1	ANKRD28	23243
PRKAR1A	0.724516	0.402894	0.257	0.304	1	PRKAR1A	5573
CAST	0.730594	0.41256	0.298	0.347	1	CAST	831
OSMR	0.763691	0.28062	0.102	0.106	1	OSMR	9180
CAPZB	0.764961	0.292113	0.111	0.115	1	CAPZB	832
CBX3	0.767931	0.348152	0.277	0.316	1	CBX3	11335
SSPN	0.778617	0.406175	0.235	0.272	1	SSPN	8082
MFGE8	0.786388	0.278413	0.52	0.644	1	MFGE8	4240
CLTC	0.804151	0.321002	0.13	0.137	1	CLTC	1213
SPECC1	0.809051	0.27506	0.116	0.127	1	SPECC1	92521
NMT1	0.812636	0.257013	0.153	0.168	1	NMT1	4836
SEM1	0.825903	0.307554	0.458	0.566	1	SEM1	7979
C5orf15	0.83132	0.375782	0.12	0.128	1	C5orf15	56951
GMDS	0.833886	0.329538	0.15	0.167	1	GMDS	2762
PAM	0.834641	0.32668	0.155	0.171	1	PAM	5066
RSBN1L	0.840071	0.25902	0.103	0.107	1	RSBN1L	222194
CCDC80	0.858003	0.255269	0.409	0.487	1	CCDC80	151887
PTBP3	0.865438	0.322031	0.125	0.136	1	PTBP3	9991
ARRDC3	0.871675	0.358787	0.272	0.313	1	ARRDC3	57561
SMAD5	0.881114	0.37244	0.182	0.199	1	SMAD5	4090
IL1R1	0.882901	0.363465	0.203	0.226	1	IL1R1	3554
DDX1	0.884693	0.269158	0.112	0.121	1	DDX1	1653
PDCD6IP	0.890217	0.298024	0.108	0.116	1	PDCD6IP	10015
ACTN4	0.894698	0.383563	0.195	0.222	1	ACTN4	81
CYP20A1	0.900726	0.274133	0.095	0.101	1	CYP20A1	57404
PET100	0.901412	0.409977	0.28	0.332	1	PET100	100131801
TMEM45A	0.903295	0.406738	0.192	0.213	1	TMEM45A	55076
PMEPA1	0.9035	0.388185	0.368	0.44	1	PMEPA1	56937
YWHAB	0.903879	0.407801	0.221	0.25	1	YWHAB	7529
ENPP1	0.906341	0.456311	0.372	0.454	1	ENPP1	5167
SEC23A	0.908334	0.293958	0.106	0.114	1	SEC23A	10484
SSR1	0.931161	0.301263	0.21	0.232	1	SSR1	6745
LINC-PINT	0.937604	0.285938	0.269	0.308	1	LINC-PINT	378805
INHBA	0.948831	0.263448	0.168	0.179	1	INHBA	3624
NKTR	0.955792	0.311533	0.178	0.194	1	NKTR	4820
NDUFS8	0.958145	0.266133	0.096	0.101	1	NDUFS8	4728
EIF2S2	0.96148	0.303592	0.343	0.409	1	EIF2S2	8894
ISLR	0.967558	0.539148	0.247	0.288	1	ISLR	3671
RBBP4	0.975751	0.310296	0.148	0.16	1	RBBP4	5928
PFDN1	0.975934	0.367011	0.162	0.177	1	PFDN1	5201
RETREG1	0.977319	0.311626	0.111	0.118	1	RETREG1	54463
TCF7L2	0.979466	0.43514	0.203	0.228	1	TCF7L2	6934
PDXDC1	0.981661	0.282315	0.151	0.165	1	PDXDC1	23042
ATP2B1	0.982214	0.436871	0.152	0.167	1	ATP2B1	490
DDX17	0.988985	0.404142	0.306	0.363	1	DDX17	10521
SMIM14	0.990704	0.383433	0.16	0.175	1	SMIM14	201895
RND3	0.990784	0.332657	0.26	0.294	1	RND3	390
CHD9	0.99607	0.328818	0.299	0.348	1	CHD9	80205

## Sheet: Smooth muscle
p_val	avg_log2FC	pct.1	pct.2	p_val_adj	genes	entrezID
HES4	0	2.95014	0.527	0.025	0	HES4	57801
TINAGL1	0	1.70091	0.244	0.011	0	TINAGL1	64129
GJA4	0	1.64403	0.222	0.002	0	GJA4	2701
CASQ2	0	0.907447	0.106	0	0	CASQ2	845
ADAMTS4	0	1.84304	0.23	0.002	0	ADAMTS4	9507
RGS5	0	5.07446	0.854	0.007	0	RGS5	8490
ZEB2	0	2.09295	0.399	0.029	0	ZEB2	9839
IGFBP7	0	3.71394	0.92	0.29	0	IGFBP7	3490
SPARCL1	0	4.57639	0.798	0.013	0	SPARCL1	8404
EDNRA	0	1.87579	0.321	0.015	0	EDNRA	1909
RCAN2	0	1.69654	0.21	0.007	0	RCAN2	10231
PLN	0	1.65949	0.194	0.001	0	PLN	5350
IL6	0	1.89773	0.138	0.002	0	IL6	3569
OLFML2A	0	1.6493	0.2	0.004	0	OLFML2A	169611
TAGLN	0	3.73678	0.647	0.06	0	TAGLN	6876
MCAM	0	2.51133	0.421	0.003	0	MCAM	4162
ACTA2	0	2.54572	0.293	0.003	0	ACTA2	59
ITGA7	0	1.0104	0.126	0.002	0	ITGA7	3679
EDNRB	0	0.869375	0.124	0	0	EDNRB	1910
COL4A1	0	2.71979	0.353	0.011	0	COL4A1	1282
COL4A2	0	2.37267	0.343	0.008	0	COL4A2	1284
GJC1	0	1.43081	0.228	0.006	0	GJC1	10052
TBX2	0	1.25577	0.154	0.003	0	TBX2	6909
MYL9	0	2.78614	0.511	0.074	0	MYL9	10398
NOTCH3	0	2.10804	0.341	0.008	0	NOTCH3	4854
PPP1R14A	0	1.1559	0.144	0.002	0	PPP1R14A	94274
COL18A1	0	2.22067	0.327	0.015	0	COL18A1	80781
SLIT3	8.0102e-297	0.931401	0.112	0.002	2.11613e-292	SLIT3	6586
ADGRA2	9.2456e-297	1.13726	0.14	0.004	2.4425e-292	ADGRA2	25960
KCNE4	1.62308e-287	1.71528	0.244	0.016	4.28784e-283	KCNE4	23704
MYH11	1.95531e-278	1.53135	0.194	0.01	5.16555e-274	MYH11	4629
GUCY1B1	1.15559e-269	1.00338	0.134	0.004	3.05284e-265	GUCY1B1	2983
MYO1B	2.74256e-266	1.5957	0.246	0.018	7.24529e-262	MYO1B	4430
FILIP1L	3.47317e-266	1.81639	0.244	0.017	9.17541e-262	FILIP1L	11259
CALD1	1.28168e-262	3.13291	0.854	0.333	3.38595e-258	CALD1	800
ESAM	7.1416e-251	0.881428	0.116	0.003	1.88667e-246	ESAM	90952
PTN	1.49877e-233	1.32404	0.174	0.01	3.95945e-229	PTN	5764
LRRC32	1.96738e-230	0.738909	0.1	0.003	5.19743e-226	LRRC32	2615
LZTS1	4.85097e-230	0.946915	0.112	0.004	1.28153e-225	LZTS1	11178
COL14A1	1.35666e-228	1.37155	0.176	0.01	3.58401e-224	COL14A1	7373
IGFBP4	1.85093e-228	1.62277	0.273	0.026	4.88978e-224	IGFBP4	3487
EPAS1	1.60567e-200	2.15348	0.479	0.095	4.24185e-196	EPAS1	2034
EBF1	2.06875e-200	1.36456	0.226	0.02	5.46523e-196	EBF1	1879
ANGPT2	2.88366e-198	1.78007	0.234	0.022	7.61807e-194	ANGPT2	285
MAP1B	4.13683e-187	2.1848	0.471	0.099	1.09287e-182	MAP1B	4131
ADIRF	5.05034e-172	2.38195	0.926	0.726	1.3342e-167	ADIRF	10974
THY1	1.319e-170	2.45558	0.269	0.034	3.48454e-166	THY1	7070
TMSB4X	1.99039e-170	2.51195	0.798	0.388	5.25821e-166	TMSB4X	7114
CRIP1	4.50236e-165	2.26893	0.481	0.115	1.18943e-160	CRIP1	1396
ZFP36L1	2.04499e-160	2.42169	0.78	0.392	5.40246e-156	ZFP36L1	677
LAMA4	1.56753e-154	1.55647	0.271	0.037	4.1411e-150	LAMA4	3910
PRKG1	1.94773e-154	1.17474	0.168	0.014	5.14551e-150	PRKG1	5592
PDE5A	9.17696e-145	0.81697	0.102	0.005	2.42437e-140	PDE5A	8654
NR2F2	3.16017e-140	1.86207	0.321	0.058	8.34854e-136	NR2F2	7026
ADAMTS1	9.79418e-133	1.90875	0.375	0.082	2.58743e-128	ADAMTS1	9510
ITGA1	7.9663e-128	1.46565	0.21	0.027	2.10454e-123	ITGA1	3672
LGALS1	1.44634e-124	1.82518	0.848	0.655	3.82094e-120	LGALS1	3956
PDGFRB	1.72345e-123	1.81303	0.267	0.044	4.55301e-119	PDGFRB	5159
SLC2A3	1.38128e-121	1.74244	0.321	0.064	3.64905e-117	SLC2A3	6515
C1orf54	1.54473e-120	1.03999	0.158	0.016	4.08087e-116	C1orf54	79630
NGF	3.17346e-120	0.960491	0.126	0.01	8.38365e-116	NGF	4803
PTMA	4.39106e-120	0.970952	0.996	0.964	1.16003e-115	PTMA	5757
IGFBP5	2.52054e-117	1.70189	0.255	0.042	6.65877e-113	IGFBP5	3488
NRARP	7.86365e-116	0.863379	0.102	0.007	2.07742e-111	NRARP	441478
MYLK	1.14125e-113	1.42259	0.204	0.029	3.01496e-109	MYLK	4638
JAG1	1.89596e-106	1.68631	0.367	0.092	5.00875e-102	JAG1	182
B2M	3.45542e-103	1.13598	0.946	0.902	9.12853e-99	B2M	567
SLCO3A1	5.51247e-101	1.38838	0.2	0.03	1.45628e-96	SLCO3A1	28232
CYTOR	1.09842e-95	2.17728	0.453	0.158	2.90182e-91	CYTOR	112597
SORBS2	1.45987e-95	1.18566	0.184	0.027	3.85668e-91	SORBS2	8470
PLEKHO1	4.59718e-94	1.5661	0.263	0.055	1.21448e-89	PLEKHO1	51177
LHFPL6	1.60593e-92	1.53598	0.236	0.045	4.24254e-88	LHFPL6	10186
MALAT1	1.09451e-90	0.672028	1	0.999	2.89148e-86	MALAT1	378938
ITGB1	7.10547e-87	2.14546	0.637	0.373	1.87712e-82	ITGB1	3688
TPM1	2.2486e-86	2.10689	0.537	0.247	5.94034e-82	TPM1	7168
C11orf96	4.29356e-84	1.371	0.912	0.749	1.13427e-79	C11orf96	387763
ARID5B	2.13214e-79	2.22175	0.599	0.329	5.6327e-75	ARID5B	84159
VMP1	3.10816e-79	1.73793	0.421	0.151	8.21113e-75	VMP1	81671
MIR4435-2HG	2.00116e-77	1.4311	0.253	0.059	5.28665e-73	MIR4435-2HG	541471
MARCKS	8.05405e-76	1.74517	0.465	0.185	2.12772e-71	MARCKS	4082
CYGB	1.08462e-75	1.18379	0.15	0.023	2.86534e-71	CYGB	114757
ARHGEF17	2.93133e-73	1.1204	0.156	0.025	7.74398e-69	ARHGEF17	9828
ARHGEF7	4.19314e-72	1.00496	0.148	0.023	1.10774e-67	ARHGEF7	8874
SPRY1	3.22292e-71	0.730197	0.106	0.012	8.51431e-67	SPRY1	10252
MYL6	4.52692e-68	1.32813	0.774	0.694	1.19592e-63	MYL6	4637
AHR	4.21331e-64	1.05274	0.162	0.03	1.11307e-59	AHR	196
MAP3K20	6.00613e-64	1.12537	0.186	0.039	1.5867e-59	MAP3K20	51776
MYH9	1.22229e-62	1.38284	0.255	0.069	3.22904e-58	MYH9	4627
PDGFA	4.40777e-62	1.4829	0.311	0.1	1.16444e-57	PDGFA	5154
IFITM3	5.41576e-59	1.29224	0.76	0.657	1.43074e-54	IFITM3	10410
SLC7A2	6.14224e-59	1.41461	0.224	0.058	1.62266e-54	SLC7A2	6542
CRISPLD2	2.2301e-58	1.46753	0.259	0.075	5.89148e-54	CRISPLD2	83716
RABGAP1	1.20007e-57	1.16285	0.172	0.036	3.17034e-53	RABGAP1	23637
PDK4	3.38296e-57	2.40405	0.343	0.132	8.9371e-53	PDK4	5166
RPL39	2.65709e-56	0.639623	0.976	0.952	7.01949e-52	RPL39	6170
COL1A1	3.74419e-54	0.775133	0.21	0.052	9.8914e-50	COL1A1	1277
PPP1R12A	1.26416e-53	1.66243	0.315	0.115	3.33967e-49	PPP1R12A	4659
KIRREL1	3.82158e-53	0.598195	0.1	0.014	1.00958e-48	KIRREL1	55243
TNFAIP3	4.01273e-53	1.64362	0.21	0.055	1.06008e-48	TNFAIP3	7128
TPM2	2.06519e-52	1.83681	0.609	0.456	5.45583e-48	TPM2	7169
TMSB10	1.13988e-51	1.29652	0.768	0.684	3.01134e-47	TMSB10	9168
IFI16	6.7517e-51	1.67239	0.355	0.145	1.78366e-46	IFI16	3428
INAFM1	1.2985e-50	1.1885	0.208	0.056	3.43038e-46	INAFM1	255783
S1PR3	4.45106e-49	0.749475	0.11	0.018	1.17588e-44	S1PR3	1903
FAM107B	4.63714e-49	1.8331	0.483	0.279	1.22504e-44	FAM107B	83641
RPS27	5.953e-49	0.568085	0.99	0.977	1.57266e-44	RPS27	6232
DSTN	1.31689e-48	1.12639	0.91	0.905	3.47897e-44	DSTN	11034
PGF	2.94963e-48	1.03129	0.15	0.033	7.79232e-44	PGF	5228
TFPI	1.71468e-46	1.1265	0.24	0.074	4.52984e-42	TFPI	7035
TPM4	5.61982e-46	1.49107	0.367	0.166	1.48464e-41	TPM4	7171
NFE2L2	7.25673e-45	1.70332	0.437	0.237	1.91708e-40	NFE2L2	4780
ECE1	1.69864e-42	0.812329	0.118	0.023	4.48748e-38	ECE1	1889
LAMC1	1.74817e-42	0.824997	0.12	0.024	4.6183e-38	LAMC1	3915
PRSS23	3.20065e-41	1.15106	0.156	0.039	8.45549e-37	PRSS23	11098
DLC1	7.95431e-41	1.09432	0.216	0.068	2.10137e-36	DLC1	10395
ZNF331	2.22786e-40	1.55332	0.236	0.083	5.88555e-36	ZNF331	55422
RPS24	4.71003e-40	0.522704	0.978	0.959	1.2443e-35	RPS24	6229
RBPMS	1.73288e-39	0.871622	0.124	0.027	4.57793e-35	RBPMS	11030
APOLD1	2.09807e-39	0.70123	0.1	0.018	5.54269e-35	APOLD1	81575
APOE	2.89416e-38	0.835167	0.17	0.045	7.6458e-34	APOE	348
B3GNT2	2.77464e-37	1.28383	0.238	0.088	7.33004e-33	B3GNT2	10678
FAU	3.4014e-37	0.614279	0.946	0.926	8.98582e-33	FAU	2197
BCAM	4.84058e-37	0.832825	0.12	0.027	1.27879e-32	BCAM	4059
CREM	1.05939e-36	1.68458	0.246	0.096	2.7987e-32	CREM	1390
EPS8	1.60898e-36	1.54134	0.425	0.253	4.2506e-32	EPS8	2059
SSTR2	7.81228e-36	1.18569	0.208	0.071	2.06385e-31	SSTR2	6752
PHLDA1	8.2779e-36	1.46405	0.357	0.18	2.18686e-31	PHLDA1	22822
TWIST1	9.86209e-36	0.611339	0.11	0.023	2.60537e-31	TWIST1	7291
TLN1	1.48258e-35	1.27796	0.297	0.13	3.91667e-31	TLN1	7094
ID3	1.9511e-35	1.72992	0.507	0.344	5.15443e-31	ID3	3399
ANGPTL4	5.58423e-35	1.13557	0.202	0.068	1.47524e-30	ANGPTL4	51129
SYNE2	3.17225e-34	1.07139	0.144	0.039	8.38045e-30	SYNE2	23224
KANK2	5.21355e-32	1.0338	0.17	0.053	1.37732e-27	KANK2	25959
ZFHX3	3.06087e-30	1.39473	0.473	0.327	8.0862e-26	ZFHX3	463
RPS19	5.94084e-28	0.475447	0.956	0.932	1.56945e-23	RPS19	6223
TNS1	1.12466e-27	0.805767	0.128	0.037	2.97113e-23	TNS1	7145
UTRN	1.20283e-27	1.14932	0.226	0.093	3.17764e-23	UTRN	7402
COL3A1	2.93875e-27	1.25738	0.206	0.078	7.76358e-23	COL3A1	1281
FLNA	2.99271e-27	1.01995	0.198	0.075	7.90615e-23	FLNA	2316
NR4A1	8.22916e-27	1.43814	0.445	0.306	2.17398e-22	NR4A1	3164
STOM	1.48585e-26	1.28835	0.273	0.134	3.92531e-22	STOM	2040
NRP1	2.05868e-26	0.815818	0.146	0.046	5.43863e-22	NRP1	8829
LIMA1	5.86529e-26	0.851209	0.142	0.045	1.54949e-21	LIMA1	51474
PEAK1	8.58949e-26	0.800869	0.124	0.036	2.26917e-21	PEAK1	79834
TGFB1I1	5.08418e-24	0.736287	0.126	0.039	1.34314e-19	TGFB1I1	7041
PALLD	1.54331e-23	1.06879	0.188	0.076	4.07713e-19	PALLD	23022
KLF9	2.05081e-23	1.19948	0.327	0.185	5.41784e-19	KLF9	687
STEAP4	3.76525e-23	1.08075	0.12	0.037	9.94703e-19	STEAP4	79689
GMFG	2.34511e-22	0.709116	0.1	0.028	6.19531e-18	GMFG	9535
AKAP12	3.45573e-22	1.23781	0.218	0.1	9.12934e-18	AKAP12	9590
LGI4	6.51109e-22	0.833179	0.106	0.031	1.7201e-17	LGI4	163175
RPS8	1.21783e-20	0.34035	0.978	0.95	3.21727e-16	RPS8	6202
PTPRG	1.21715e-19	0.824755	0.132	0.047	3.21546e-15	PTPRG	5793
CHSY1	1.23015e-19	1.00997	0.192	0.087	3.2498e-15	CHSY1	22856
UBA2	2.63192e-19	1.04209	0.204	0.097	6.953e-15	UBA2	10054
DDX21	2.63261e-19	1.25728	0.461	0.374	6.95482e-15	DDX21	9188
RNF152	4.30335e-19	1.05198	0.2	0.093	1.13686e-14	RNF152	220441
PAWR	1.26674e-18	0.810429	0.136	0.051	3.34647e-14	PAWR	5074
CPM	8.76133e-18	0.932121	0.13	0.05	2.31457e-13	CPM	1368
ACTB	1.54454e-17	0.769796	0.737	0.802	4.08036e-13	ACTB	60
MSRB3	1.60617e-17	0.738094	0.122	0.045	4.24317e-13	MSRB3	253827
PSME1	4.39531e-17	1.22415	0.277	0.167	1.16115e-12	PSME1	5720
ETS1	4.87652e-17	1.03352	0.323	0.203	1.28828e-12	ETS1	2113
PTEN	4.68234e-16	0.983233	0.206	0.106	1.23698e-11	PTEN	5728
NUDT4	4.76495e-16	1.12294	0.317	0.209	1.2588e-11	NUDT4	11163
ROCK2	1.41972e-15	0.796079	0.174	0.082	3.75061e-11	ROCK2	9475
ISG15	2.13818e-15	0.999354	0.122	0.048	5.64864e-11	ISG15	9636
SOCS2	2.26596e-15	0.717996	0.104	0.037	5.98621e-11	SOCS2	8835
GEM	2.26603e-15	1.26278	0.545	0.528	5.98639e-11	GEM	2669
CAV1	2.62991e-15	1.22227	0.387	0.301	6.9477e-11	CAV1	857
PRKAR1A	6.80725e-15	1.10846	0.383	0.3	1.79834e-10	PRKAR1A	5573
FOSL2	7.66636e-15	1.13018	0.315	0.213	2.0253e-10	FOSL2	2355
LMNA	8.01366e-15	0.859277	0.603	0.595	2.11705e-10	LMNA	4000
RBMS3	1.02813e-14	0.657663	0.108	0.04	2.71613e-10	RBMS3	27303
ANO6	1.19097e-14	0.727271	0.102	0.037	3.14632e-10	ANO6	196527
JAK1	1.20978e-14	1.04913	0.251	0.149	3.196e-10	JAK1	3716
DUSP5	7.69187e-14	0.844876	0.164	0.08	2.03204e-09	DUSP5	1847
LTBP1	2.93509e-13	0.78404	0.166	0.081	7.75391e-09	LTBP1	4052
AXL	3.52598e-13	0.917979	0.184	0.098	9.31492e-09	AXL	558
S100A4	4.81547e-13	0.668748	0.659	0.634	1.27215e-08	S100A4	6275
CDC42	1.03824e-12	0.926464	0.513	0.492	2.74283e-08	CDC42	998
HNRNPH1	1.15322e-12	0.757596	0.665	0.71	3.04657e-08	HNRNPH1	3187
ROCK1	1.24011e-12	1.03062	0.263	0.171	3.27613e-08	ROCK1	6093
CCDC102B	1.31954e-12	0.839492	0.122	0.053	3.48596e-08	CCDC102B	79839
CDH11	1.50913e-12	0.547631	0.118	0.049	3.98683e-08	CDH11	1009
HLA-B	4.82175e-12	0.736209	0.595	0.63	1.27381e-07	HLA-B	3106
ATP2B4	6.14944e-12	0.759729	0.138	0.066	1.62456e-07	ATP2B4	493
UACA	6.29321e-12	1.34259	0.315	0.231	1.66254e-07	UACA	55075
RPL27	8.64175e-12	0.519168	0.709	0.794	2.28298e-07	RPL27	6155
RPL29	9.93889e-12	0.356992	0.88	0.883	2.62566e-07	RPL29	6159
FOXP1	1.10497e-11	0.987854	0.267	0.175	2.9191e-07	FOXP1	27086
TXN	1.26256e-11	0.996395	0.581	0.615	3.33544e-07	TXN	7295
IFITM2	1.64101e-11	0.906586	0.513	0.505	4.33522e-07	IFITM2	10581
ATP5F1E	2.16443e-11	0.633731	0.673	0.776	5.71799e-07	ATP5F1E	514
ZBTB38	2.24992e-11	0.909261	0.194	0.111	5.94383e-07	ZBTB38	253461
MTUS1	2.64655e-11	1.12074	0.218	0.134	6.99165e-07	MTUS1	57509
VCL	3.01447e-11	0.833648	0.222	0.136	7.96364e-07	VCL	7414
PLXND1	4.00028e-11	0.669642	0.102	0.043	1.05679e-06	PLXND1	23129
YWHAZ	4.22565e-11	0.731281	0.571	0.601	1.11633e-06	YWHAZ	7534
ACTN4	4.55008e-11	1.04304	0.301	0.219	1.20204e-06	ACTN4	81
KLF6	5.32705e-11	0.857865	0.409	0.34	1.4073e-06	KLF6	1316
FAT1	8.24545e-11	0.713165	0.134	0.066	2.17828e-06	FAT1	2195
RPL35A	1.78754e-10	0.304136	0.932	0.932	4.72232e-06	RPL35A	6165
RPL38	1.90338e-10	0.359924	0.87	0.908	5.02835e-06	RPL38	6169
HEY2	2.30855e-10	0.791467	0.122	0.059	6.09874e-06	HEY2	23493
COL1A2	3.72746e-10	0.4731	0.23	0.143	9.84721e-06	COL1A2	1278
JUND	4.35571e-10	0.433745	0.926	0.937	1.15069e-05	JUND	3727
IRF2BP2	5.03071e-10	0.893325	0.257	0.173	1.32901e-05	IRF2BP2	359948
PPIA	5.76111e-10	0.587358	0.631	0.713	1.52197e-05	PPIA	5478
RPS15A	6.7122e-10	0.265834	0.926	0.935	1.77323e-05	RPS15A	6210
LINC00205	8.86293e-10	0.57529	0.102	0.046	2.34141e-05	LINC00205	642852
ARID1A	8.86521e-10	0.682152	0.122	0.06	2.34201e-05	ARID1A	8289
KCTD20	3.22114e-09	0.571766	0.104	0.049	8.50961e-05	KCTD20	222658
TNS3	4.15343e-09	0.67028	0.128	0.067	0.000109725	TNS3	64759
LPP	5.01983e-09	0.835958	0.303	0.229	0.000132614	LPP	4026
RPL18A	5.91826e-09	0.289383	0.91	0.922	0.000156349	RPL18A	6142
FOSB	1.02937e-08	0.67405	0.661	0.71	0.000271939	FOSB	2354
NT5DC2	1.09019e-08	0.622981	0.116	0.059	0.000288006	NT5DC2	64943
HLA-E	1.2058e-08	0.98038	0.391	0.353	0.000318548	HLA-E	3133
SH3BGRL	1.27301e-08	1.01859	0.335	0.284	0.000336303	SH3BGRL	6451
OPTN	1.34224e-08	0.857874	0.21	0.14	0.000354592	OPTN	10133
COL5A2	2.12841e-08	0.632363	0.174	0.102	0.000562284	COL5A2	1290
RPS2	2.24384e-08	0.351394	0.794	0.855	0.000592777	RPS2	6187
RPS29	3.49213e-08	0.250167	0.914	0.936	0.000922551	RPS29	6235
RPS15	4.2204e-08	0.26585	0.924	0.93	0.00111494	RPS15	6209
ABL2	5.69055e-08	0.637535	0.132	0.073	0.00150333	ABL2	27
ZFP36	9.17592e-08	1.05236	0.529	0.551	0.0024241	ZFP36	7538
TCF4	1.24711e-07	0.664136	0.295	0.22	0.00329462	TCF4	6925
COL6A1	1.2607e-07	1.03142	0.411	0.39	0.00333051	COL6A1	1291
RIT1	1.27088e-07	0.599089	0.112	0.06	0.00335742	RIT1	6016
HNRNPDL	1.30284e-07	0.617737	0.577	0.66	0.00344185	HNRNPDL	9987
NBEAL1	1.33018e-07	0.793213	0.174	0.111	0.00351408	NBEAL1	65065
ZNF503	1.98175e-07	1.0194	0.218	0.153	0.0052354	ZNF503	84858
NUCKS1	2.31049e-07	0.655678	0.553	0.608	0.00610386	NUCKS1	64710
REV3L	2.80556e-07	0.656828	0.122	0.068	0.00741174	REV3L	5980
NR4A3	3.40593e-07	0.617597	0.1	0.052	0.00899779	NR4A3	8013
ARHGEF12	6.13629e-07	0.554206	0.118	0.066	0.0162109	ARHGEF12	23365
RPS16	7.2574e-07	0.294758	0.858	0.884	0.0191726	RPS16	6217
SLC25A5	8.41557e-07	0.996701	0.343	0.311	0.0222322	SLC25A5	292
CFL1	9.172e-07	0.682716	0.539	0.587	0.0242306	CFL1	1072
PTMS	1.04003e-06	0.633617	0.571	0.647	0.0274754	PTMS	5763
MAPRE2	1.07491e-06	0.856124	0.194	0.137	0.028397	MAPRE2	10982
RPS5	1.23655e-06	0.330027	0.782	0.839	0.0326671	RPS5	6193
STARD13	1.63193e-06	0.549925	0.118	0.068	0.0431123	STARD13	90627
MAML2	1.77901e-06	0.561677	0.168	0.108	0.046998	MAML2	84441
SLC12A2	1.8499e-06	0.719471	0.11	0.062	0.0488706	SLC12A2	6558
CCL2	2.13937e-06	0.785911	0.12	0.069	0.056518	CCL2	6347
PHLDA2	2.73276e-06	0.659729	0.519	0.517	0.072194	PHLDA2	7262
LBH	3.04152e-06	0.857481	0.17	0.115	0.0803509	LBH	81606
SET	3.35353e-06	0.648925	0.523	0.59	0.0885936	SET	6418
ABCF1	3.41186e-06	0.844156	0.228	0.169	0.0901344	ABCF1	23
MEF2C	4.06944e-06	1.03474	0.329	0.292	0.107506	MEF2C	4208
HIPK2	4.45346e-06	0.515868	0.132	0.081	0.117652	HIPK2	28996
SPEN	5.34458e-06	0.812611	0.226	0.171	0.141193	SPEN	23013
SASH1	5.58293e-06	0.632028	0.136	0.085	0.14749	SASH1	23328
SPTBN1	5.61094e-06	0.677393	0.168	0.113	0.14823	SPTBN1	6711
GLRX5	6.71215e-06	0.884382	0.212	0.16	0.177321	GLRX5	51218
RBM6	7.22763e-06	0.576474	0.118	0.07	0.19094	RBM6	10180
ALKBH7	7.48584e-06	0.268617	0.174	0.295	0.197761	ALKBH7	84266
SPATS2L	7.83926e-06	0.92876	0.238	0.19	0.207097	SPATS2L	26010
TMOD3	8.52532e-06	0.507904	0.104	0.06	0.225222	TMOD3	29766
GLRX	9.14527e-06	0.915654	0.164	0.113	0.2416	GLRX	2745
RPL22	1.6111e-05	0.297827	0.794	0.874	0.42562	RPL22	6146
KMT2E	1.73785e-05	0.884225	0.347	0.321	0.459106	KMT2E	55904
ITGAV	1.83611e-05	0.657157	0.152	0.102	0.485065	ITGAV	3685
GAPDH	1.85748e-05	0.443455	0.655	0.729	0.490709	GAPDH	2597
RAB8B	2.16362e-05	0.519861	0.114	0.07	0.571586	RAB8B	51762
RAPGEF2	2.72015e-05	0.682959	0.164	0.116	0.718609	RAPGEF2	9693
CSNK1E	2.83158e-05	0.644515	0.152	0.104	0.748047	CSNK1E	1454
INHBA	3.01107e-05	1.27063	0.228	0.178	0.795465	INHBA	3624
CCND2	3.10267e-05	0.797513	0.182	0.132	0.819663	CCND2	894
IRF2BPL	4.06294e-05	0.542965	0.11	0.068	1	IRF2BPL	64207
PFN1	4.42346e-05	0.768295	0.393	0.402	1	PFN1	5216
RBM39	4.55765e-05	0.623675	0.527	0.602	1	RBM39	9584
NOL7	4.67289e-05	0.310467	0.202	0.326	1	NOL7	51406
ATP1B2	5.07386e-05	0.681285	0.138	0.093	1	ATP1B2	482
KMT2A	5.1982e-05	0.760088	0.242	0.196	1	KMT2A	4297
FAM126A	5.41653e-05	0.557924	0.1	0.06	1	FAM126A	84668
EEA1	5.83131e-05	0.56937	0.136	0.09	1	EEA1	8411
CYBA	5.97261e-05	0.315935	0.164	0.271	1	CYBA	1535
YWHAB	8.41617e-05	0.823295	0.283	0.248	1	YWHAB	7529
BTBD7	0.000100348	0.512751	0.1	0.061	1	BTBD7	55727
MPRIP	0.000101838	0.603253	0.12	0.079	1	MPRIP	23164
DYNC1I2	0.000105407	0.760118	0.224	0.179	1	DYNC1I2	1781
MAT2A	0.000110829	0.258632	0.178	0.288	1	MAT2A	4144
MAFK	0.000136464	0.508108	0.102	0.064	1	MAFK	7975
ATP5PD	0.000138359	0.295839	0.224	0.358	1	ATP5PD	10476
MIR22HG	0.000159369	1.08114	0.309	0.295	1	MIR22HG	84981
YWHAG	0.000190447	0.853199	0.313	0.295	1	YWHAG	7532
PPIG	0.000194347	0.277727	0.192	0.302	1	PPIG	9360
APEX1	0.000201518	0.599872	0.126	0.086	1	APEX1	328
DPYSL2	0.000214656	0.643543	0.148	0.106	1	DPYSL2	1808
AAK1	0.000217849	0.67955	0.172	0.129	1	AAK1	22848
CEBPD	0.00021929	0.795476	0.509	0.551	1	CEBPD	1052
RAC1	0.000226065	0.721359	0.473	0.538	1	RAC1	5879
CALM2	0.000246299	0.374658	0.719	0.809	1	CALM2	805
TERF2IP	0.000280127	0.251374	0.228	0.356	1	TERF2IP	54386
CHURC1	0.000283749	0.256603	0.226	0.348	1	CHURC1	91612
PRRX1	0.000291714	0.607347	0.18	0.136	1	PRRX1	5396
ZSWIM6	0.000303447	0.539642	0.118	0.079	1	ZSWIM6	57688
PLIN2	0.000312018	0.385529	0.122	0.202	1	PLIN2	123
NR4A2	0.000328881	0.821486	0.279	0.246	1	NR4A2	4929
CHCHD10	0.000344593	0.815062	0.234	0.2	1	CHCHD10	400916
GATAD2A	0.000380304	0.61516	0.132	0.093	1	GATAD2A	54815
SUGT1	0.000413092	0.288893	0.154	0.245	1	SUGT1	10910
ARPC5	0.000414023	0.713962	0.228	0.194	1	ARPC5	10092
PTPN1	0.000431456	0.554204	0.134	0.094	1	PTPN1	5770
GNB1	0.000442946	0.756242	0.194	0.154	1	GNB1	2782
MLF1	0.000452483	0.316661	0.182	0.285	1	MLF1	4291
NDUFB9	0.000483334	0.264182	0.206	0.314	1	NDUFB9	4715
SNHG9	0.000531099	0.816092	0.469	0.527	1	SNHG9	735301
TUBB	0.000537607	0.773303	0.295	0.275	1	TUBB	203068
HIVEP2	0.000566662	0.494958	0.104	0.069	1	HIVEP2	3097
MRFAP1	0.00062819	0.278578	0.271	0.416	1	MRFAP1	93621
GPBP1	0.000653976	0.761944	0.309	0.291	1	GPBP1	65056
CHMP5	0.000684514	0.273759	0.136	0.218	1	CHMP5	51510
PCBP1	0.000690307	0.25585	0.279	0.42	1	PCBP1	5093
CREBRF	0.000737775	0.86071	0.299	0.282	1	CREBRF	153222
NSRP1	0.000751491	0.257095	0.162	0.251	1	NSRP1	84081
RAD23A	0.000841999	0.282341	0.154	0.238	1	RAD23A	5886
JUN	0.00086274	0.709879	0.671	0.752	1	JUN	3725
RPL3	0.000919297	0.26514	0.78	0.854	1	RPL3	6122
COBLL1	0.00102873	0.662266	0.122	0.087	1	COBLL1	22837
CSNK1A1	0.00106252	0.252669	0.158	0.244	1	CSNK1A1	1452
BAZ2A	0.00108591	0.425897	0.104	0.07	1	BAZ2A	11176
NAP1L1	0.00121532	0.525054	0.539	0.647	1	NAP1L1	4673
PTP4A2	0.00124663	0.306374	0.228	0.345	1	PTP4A2	8073
HMGB1	0.00131932	0.339769	0.713	0.831	1	HMGB1	3146
PLEKHA4	0.00133869	0.686409	0.12	0.086	1	PLEKHA4	57664
HOOK3	0.00134195	0.564104	0.138	0.102	1	HOOK3	84376
COL6A2	0.00136162	0.766692	0.403	0.428	1	COL6A2	1292
BTF3	0.00136598	0.334667	0.657	0.744	1	BTF3	689
GABARAP	0.00146684	0.287433	0.176	0.267	1	GABARAP	11337
SOX4	0.00147773	0.786756	0.242	0.212	1	SOX4	6659
TMEM47	0.00148083	0.53931	0.118	0.084	1	TMEM47	83604
METAP2	0.0016431	0.257866	0.269	0.39	1	METAP2	10988
SRGN	0.00168702	1.03569	0.263	0.241	1	SRGN	5552
PSMB3	0.00173732	0.270814	0.168	0.251	1	PSMB3	5691
ANKRD11	0.00176566	0.701536	0.18	0.146	1	ANKRD11	29123
CAP1	0.00191434	0.561288	0.134	0.1	1	CAP1	10487
ERF	0.00197637	0.276245	0.12	0.191	1	ERF	2077
ETS2	0.00197649	0.316353	0.158	0.241	1	ETS2	2114
ATF4	0.00198194	0.279668	0.309	0.46	1	ATF4	468
PABPC1	0.0020243	0.705284	0.433	0.492	1	PABPC1	26986
ATP5PF	0.00203029	0.283415	0.331	0.495	1	ATP5PF	522
PPP2R5E	0.00214158	0.661709	0.13	0.097	1	PPP2R5E	5529
POR	0.00215644	0.468713	0.1	0.068	1	POR	5447
SNHG16	0.00227932	0.31296	0.178	0.27	1	SNHG16	100507246
MT1A	0.00240269	1.38324	0.236	0.211	1	MT1A	4489
FAM133B	0.00241926	0.2503	0.265	0.376	1	FAM133B	257415
KLF13	0.00255127	0.274945	0.084	0.139	1	KLF13	51621
NCL	0.00259311	0.538811	0.563	0.666	1	NCL	4691
NDUFA6	0.00260346	0.358333	0.202	0.306	1	NDUFA6	4700
NDUFA2	0.00278573	0.274573	0.18	0.267	1	NDUFA2	4695
VEGFA	0.00280209	0.259895	0.176	0.26	1	VEGFA	7422
FAM241A	0.00285762	0.564645	0.132	0.101	1	FAM241A	132720
RBMS1	0.00292877	0.608494	0.174	0.141	1	RBMS1	5937
CEBPB	0.00295107	0.663286	0.507	0.596	1	CEBPB	1051
BOLA3	0.00296612	0.272657	0.086	0.141	1	BOLA3	388962
SERINC1	0.00305194	0.276622	0.244	0.355	1	SERINC1	57515
COQ10B	0.00317754	0.287819	0.186	0.276	1	COQ10B	80219
SOCS3	0.00374553	0.746431	0.363	0.367	1	SOCS3	9021
YBX1	0.00400691	0.394916	0.565	0.67	1	YBX1	4904
SP100	0.00404183	0.408524	0.126	0.094	1	SP100	6672
MIER1	0.00425154	0.278535	0.18	0.266	1	MIER1	57708
EIF1AX	0.0043077	0.376516	0.331	0.485	1	EIF1AX	1964
NUFIP2	0.00432818	0.259322	0.255	0.368	1	NUFIP2	57532
ENAH	0.0044973	0.617388	0.158	0.128	1	ENAH	55740
MAF	0.00456404	0.301294	0.204	0.294	1	MAF	4094
PTP4A1	0.00459348	0.272488	0.196	0.288	1	PTP4A1	7803
ATXN2	0.00480723	0.540867	0.126	0.095	1	ATXN2	6311
CPEB4	0.00485251	0.254894	0.222	0.319	1	CPEB4	80315
CYCS	0.00485477	0.841403	0.443	0.52	1	CYCS	54205
EIF3G	0.00488199	0.310052	0.166	0.245	1	EIF3G	8666
PCNP	0.00515136	0.299302	0.172	0.25	1	PCNP	57092
ZBTB7A	0.00515974	0.608288	0.142	0.112	1	ZBTB7A	51341
ARHGAP29	0.00540466	0.604686	0.142	0.112	1	ARHGAP29	9411
IFITM1	0.00597344	0.65241	0.174	0.145	1	IFITM1	8519
EIF3F	0.0060309	0.274145	0.194	0.279	1	EIF3F	8665
OGA	0.00606238	0.416949	0.13	0.098	1	OGA	10724
OAZ2	0.00615236	0.58632	0.104	0.077	1	OAZ2	4947
DKK3	0.00621278	0.584433	0.104	0.077	1	DKK3	27122
FBXW11	0.00637509	0.267626	0.118	0.177	1	FBXW11	23291
ANKRD12	0.00638458	0.753846	0.357	0.368	1	ANKRD12	23253
WDR82	0.00657339	0.461315	0.112	0.084	1	WDR82	80335
TFAM	0.00669594	0.265042	0.112	0.171	1	TFAM	7019
PDS5B	0.00671648	0.481053	0.142	0.111	1	PDS5B	23047
COX7B	0.00680573	0.662817	0.423	0.488	1	COX7B	1349
CTSL	0.0068396	0.403939	0.248	0.363	1	CTSL	1514
FOXC1	0.00713017	0.251891	0.309	0.448	1	FOXC1	2296
SNRPB	0.00732553	0.359591	0.244	0.36	1	SNRPB	6628
TAF1D	0.00764727	0.256557	0.279	0.404	1	TAF1D	79101
HNRNPH3	0.00829371	0.673879	0.371	0.407	1	HNRNPH3	3189
MRPL47	0.00830011	0.271576	0.134	0.199	1	MRPL47	57129
CAMK2N1	0.00836522	0.794585	0.24	0.227	1	CAMK2N1	55450
ATP5F1A	0.00862563	0.280112	0.11	0.165	1	ATP5F1A	498
CD151	0.00865681	0.291643	0.198	0.285	1	CD151	977
GGNBP2	0.00866607	0.264619	0.166	0.241	1	GGNBP2	79893
RHOQ	0.00871351	0.280143	0.198	0.283	1	RHOQ	23433
PLS3	0.00888891	0.51265	0.116	0.088	1	PLS3	5358
HNRNPM	0.00891326	0.301935	0.269	0.38	1	HNRNPM	4670
AEBP2	0.0115809	0.511829	0.114	0.088	1	AEBP2	121536
PSMD12	0.0116295	0.34711	0.172	0.246	1	PSMD12	5718
ELF2	0.012503	0.256863	0.122	0.178	1	ELF2	1998
DUSP14	0.0125909	0.262525	0.134	0.193	1	DUSP14	11072
UBE2L3	0.0127109	0.349877	0.132	0.192	1	UBE2L3	7332
ACTN1	0.0129702	0.548478	0.194	0.171	1	ACTN1	87
SELENOW	0.0131055	0.383672	0.317	0.455	1	SELENOW	6415
LDHA	0.013133	0.310298	0.399	0.572	1	LDHA	3939
MCL1	0.013297	0.377213	0.236	0.331	1	MCL1	4170
OSBPL8	0.0138598	0.301602	0.106	0.157	1	OSBPL8	114882
RPS10	0.0139359	0.252558	0.784	0.859	1	RPS10	6204
SUMO2	0.0139967	0.510847	0.529	0.645	1	SUMO2	6613
CUX1	0.0144426	0.35353	0.108	0.081	1	CUX1	1523
HIPK1	0.0146106	0.643901	0.214	0.194	1	HIPK1	204851
PA2G4	0.0146242	0.682411	0.317	0.329	1	PA2G4	5036
SNORD3A	0.0146567	0.600031	0.138	0.11	1	SNORD3A	780851
SLC25A6	0.015661	0.643422	0.377	0.423	1	SLC25A6	293
FYTTD1	0.0157614	0.285321	0.124	0.18	1	FYTTD1	84248
A2M	0.0157841	0.466826	0.303	0.285	1	A2M	2
NDUFB1	0.0159416	0.357711	0.283	0.399	1	NDUFB1	4707
UBR5	0.016394	0.442346	0.126	0.1	1	UBR5	51366
RYBP	0.0166786	0.313707	0.162	0.229	1	RYBP	23429
TAOK1	0.016877	0.432157	0.106	0.081	1	TAOK1	57551
CDV3	0.0171437	0.341101	0.287	0.41	1	CDV3	55573
MGMT	0.0172921	0.268181	0.072	0.112	1	MGMT	4255
UBB	0.0173335	0.333194	0.663	0.749	1	UBB	7314
BGN	0.0173754	0.462217	0.587	0.685	1	BGN	633
HSPA9	0.0176373	0.261788	0.226	0.314	1	HSPA9	3313
RAB13	0.017751	0.344044	0.182	0.255	1	RAB13	5872
SH3GLB1	0.0180553	0.287088	0.21	0.296	1	SH3GLB1	51100
ARPP19	0.0182039	0.285065	0.162	0.228	1	ARPP19	10776
KDM6B	0.0183246	0.638099	0.222	0.204	1	KDM6B	23135
RBM8A	0.018909	0.282216	0.363	0.512	1	RBM8A	9939
COX6C	0.0191017	0.671843	0.445	0.53	1	COX6C	1345
KIAA0040	0.0194936	0.359651	0.206	0.29	1	KIAA0040	9674
PTPN12	0.0195318	0.438487	0.116	0.091	1	PTPN12	5782
TNFRSF1A	0.0196922	0.489025	0.126	0.101	1	TNFRSF1A	7132
WTAP	0.0197117	0.318414	0.389	0.551	1	WTAP	9589
PCBP2	0.0200678	0.292999	0.349	0.492	1	PCBP2	5094
EIF3A	0.0201773	0.618791	0.24	0.227	1	EIF3A	8661
EIF1B	0.0202164	0.26864	0.425	0.599	1	EIF1B	10289
UBE2A	0.0204293	0.40074	0.168	0.236	1	UBE2A	7319
HCFC1R1	0.0209031	0.706238	0.16	0.138	1	HCFC1R1	54985
FKBP1A	0.0212208	0.483226	0.162	0.139	1	FKBP1A	2280
MAFG	0.0220956	0.283112	0.128	0.183	1	MAFG	4097
WBP11	0.02253	0.251888	0.17	0.236	1	WBP11	51729
CTNNA1	0.0225966	0.52521	0.158	0.134	1	CTNNA1	1495
ZC3HAV1	0.0228083	0.291935	0.11	0.159	1	ZC3HAV1	56829
PTK2	0.0234687	0.543607	0.11	0.087	1	PTK2	5747
BTG2	0.0260437	0.371709	0.279	0.383	1	BTG2	7832
TUBA1A	0.0274419	0.716074	0.369	0.398	1	TUBA1A	7846
CMC2	0.0280036	0.33604	0.154	0.214	1	CMC2	56942
GCC2	0.0288672	0.295603	0.178	0.244	1	GCC2	9648
DYNC1H1	0.028932	0.363463	0.13	0.106	1	DYNC1H1	1778
MGST3	0.0291354	0.715046	0.375	0.42	1	MGST3	4259
TSEN34	0.0298146	0.265026	0.078	0.115	1	TSEN34	79042
YY1	0.0303583	0.729898	0.281	0.289	1	YY1	7528
FOXO3	0.03089	0.283528	0.154	0.214	1	FOXO3	2309
QKI	0.0312827	0.256847	0.184	0.251	1	QKI	9444
PABPN1	0.0314724	0.297269	0.158	0.218	1	PABPN1	8106
UBE2N	0.0320676	0.382427	0.162	0.226	1	UBE2N	7334
GNL1	0.0321596	0.261334	0.098	0.139	1	GNL1	2794
KMT5A	0.0338022	0.252771	0.088	0.128	1	KMT5A	387893
CYSTM1	0.0344995	0.770574	0.319	0.35	1	CYSTM1	84418
MAP4K4	0.0349271	0.479872	0.116	0.095	1	MAP4K4	9448
IST1	0.0359587	0.30391	0.158	0.216	1	IST1	9798
ID1	0.0377135	0.315945	0.257	0.338	1	ID1	3397
MYL12A	0.0381781	0.750037	0.381	0.44	1	MYL12A	10627
UPF2	0.0397839	0.351267	0.154	0.213	1	UPF2	26019
TCF25	0.040713	0.296849	0.267	0.363	1	TCF25	22980
HNRNPAB	0.0410449	0.340188	0.287	0.398	1	HNRNPAB	3182
UGCG	0.0419197	0.702491	0.166	0.149	1	UGCG	7357
NAA50	0.0453689	0.433739	0.11	0.155	1	NAA50	80218
WASF2	0.0456204	0.31606	0.174	0.239	1	WASF2	10163
NDUFB11	0.0467753	0.359008	0.311	0.423	1	NDUFB11	54539
GCLM	0.0468641	0.255651	0.122	0.168	1	GCLM	2730
VAMP2	0.049777	0.402902	0.257	0.351	1	VAMP2	6844
ZNF644	0.0502092	0.291173	0.164	0.223	1	ZNF644	84146
HNRNPA0	0.0503906	0.430626	0.22	0.302	1	HNRNPA0	10949
NASP	0.0511099	0.392858	0.234	0.321	1	NASP	4678
DNAJC8	0.0513523	0.361592	0.255	0.343	1	DNAJC8	22826
SOCS5	0.0514878	0.501335	0.114	0.095	1	SOCS5	9655
HP1BP3	0.0524653	0.278943	0.285	0.382	1	HP1BP3	50809
ING1	0.0525847	0.308534	0.132	0.179	1	ING1	3621
APP	0.0528291	0.25476	0.194	0.26	1	APP	351
ANP32E	0.0546098	0.471404	0.158	0.215	1	ANP32E	81611
CSRP2	0.055822	0.552077	0.164	0.148	1	CSRP2	1466
MAFB	0.0559283	0.277126	0.108	0.146	1	MAFB	9935
DDX5	0.0572761	0.257808	0.719	0.835	1	DDX5	1655
PSMC6	0.0581028	0.284764	0.14	0.188	1	PSMC6	5706
LARP7	0.0588158	0.324359	0.126	0.171	1	LARP7	51574
NET1	0.0590697	0.272831	0.126	0.17	1	NET1	10276
USP10	0.0616638	0.496293	0.102	0.084	1	USP10	9100
COTL1	0.062179	0.57409	0.122	0.106	1	COTL1	23406
PUM1	0.062269	0.476681	0.164	0.148	1	PUM1	9698
EIF4A3	0.0632572	0.522963	0.198	0.271	1	EIF4A3	9775
CELF1	0.064911	0.418121	0.124	0.105	1	CELF1	10658
COPS2	0.065912	0.421424	0.21	0.282	1	COPS2	9318
RALBP1	0.0685541	0.420531	0.128	0.174	1	RALBP1	10928
TACC1	0.0702068	0.555001	0.146	0.129	1	TACC1	6867
IER3	0.0711497	0.622739	0.515	0.58	1	IER3	8870
ARGLU1	0.0731112	0.32704	0.313	0.419	1	ARGLU1	55082
POLR2L	0.0746415	0.277863	0.393	0.524	1	POLR2L	5441
ATP5F1C	0.0754062	0.275817	0.134	0.179	1	ATP5F1C	509
SLC25A3	0.0756452	0.330238	0.297	0.404	1	SLC25A3	5250
FKBP4	0.0764272	0.319354	0.098	0.133	1	FKBP4	2288
ZEB1	0.0765645	0.485537	0.132	0.116	1	ZEB1	6935
PPP4R2	0.077547	0.340263	0.124	0.166	1	PPP4R2	151987
SPAG9	0.0800468	0.336182	0.309	0.418	1	SPAG9	9043
FAM120A	0.0807469	0.352483	0.11	0.092	1	FAM120A	23196
AGO2	0.0807982	0.603508	0.164	0.15	1	AGO2	27161
NCK2	0.0814494	0.543214	0.136	0.12	1	NCK2	8440
MACF1	0.0821071	0.378051	0.148	0.13	1	MACF1	23499
BBX	0.0846928	0.585577	0.152	0.138	1	BBX	56987
PSME2	0.0847451	0.329438	0.118	0.158	1	PSME2	5721
IFRD1	0.087438	0.391983	0.279	0.375	1	IFRD1	3475
CEBPZ	0.0896298	0.635932	0.218	0.213	1	CEBPZ	10153
TRMT10C	0.0911708	0.323683	0.106	0.142	1	TRMT10C	54931
SRRM2	0.0921355	0.259677	0.357	0.479	1	SRRM2	23524
MYC	0.092939	0.266084	0.17	0.219	1	MYC	4609
HMGN2	0.0944331	0.299256	0.415	0.563	1	HMGN2	3151
CAVIN3	0.0973309	0.78374	0.269	0.282	1	CAVIN3	112464
CDK4	0.0997803	0.280003	0.082	0.112	1	CDK4	1019
COX6A1	0.100289	0.56743	0.437	0.536	1	COX6A1	1337
CAV2	0.100315	0.74467	0.188	0.182	1	CAV2	858
PFDN2	0.100561	0.735993	0.335	0.385	1	PFDN2	5202
ASH1L	0.100791	0.504933	0.206	0.196	1	ASH1L	55870
CTBP2	0.101315	0.444853	0.13	0.116	1	CTBP2	1488
TMED5	0.102525	0.350887	0.162	0.212	1	TMED5	50999
ATP5F1B	0.102951	0.605186	0.23	0.232	1	ATP5F1B	506
DYRK1A	0.103611	0.276373	0.078	0.105	1	DYRK1A	1859
IL6ST	0.103849	0.601684	0.257	0.261	1	IL6ST	3572
BRD2	0.105512	0.375682	0.307	0.41	1	BRD2	6046
DLGAP4	0.105913	0.364126	0.11	0.094	1	DLGAP4	22839
RACK1	0.1092	0.312893	0.587	0.719	1	RACK1	10399
CSKMT	0.109202	0.28521	0.088	0.117	1	CSKMT	751071
CD40	0.109699	0.28565	0.076	0.103	1	CD40	958
PDLIM5	0.110286	0.358481	0.236	0.311	1	PDLIM5	10611
ATRX	0.111302	0.493272	0.198	0.189	1	ATRX	546
SGK1	0.111905	0.257276	0.132	0.171	1	SGK1	6446
ZC3H15	0.113227	0.340922	0.285	0.378	1	ZC3H15	55854
CTNNB1	0.114446	0.325056	0.505	0.584	1	CTNNB1	1499
CPE	0.118802	0.305825	0.285	0.375	1	CPE	1363
FXR1	0.120072	0.412632	0.234	0.305	1	FXR1	8087
CSRP1	0.12057	0.432686	0.152	0.203	1	CSRP1	1465
CHP1	0.12488	0.336472	0.108	0.141	1	CHP1	11261
ARHGDIA	0.126022	0.309063	0.128	0.167	1	ARHGDIA	396
STAT3	0.126669	0.332909	0.242	0.315	1	STAT3	6774
EIF4E	0.127867	0.777425	0.234	0.239	1	EIF4E	1977
G3BP1	0.12949	0.265017	0.186	0.239	1	G3BP1	10146
KHDRBS1	0.12986	0.396936	0.234	0.305	1	KHDRBS1	10657
BCL6	0.132856	0.288381	0.261	0.337	1	BCL6	604
NDUFA4L2	0.133705	0.617773	0.485	0.57	1	NDUFA4L2	56901
HLA-A	0.134005	0.265693	0.439	0.615	1	HLA-A	3105
BAZ1A	0.13463	0.487401	0.166	0.217	1	BAZ1A	11177
DNTTIP2	0.136192	0.378211	0.17	0.221	1	DNTTIP2	30836
ATP5ME	0.137515	0.513708	0.455	0.556	1	ATP5ME	521
CMTM6	0.137938	0.496394	0.144	0.133	1	CMTM6	54918
CAPZB	0.138314	0.477155	0.128	0.115	1	CAPZB	832
ATP5MG	0.139855	0.525483	0.479	0.605	1	ATP5MG	10632
ATP1B3	0.140098	0.515963	0.228	0.306	1	ATP1B3	483
EMD	0.141377	0.280155	0.118	0.153	1	EMD	2010
SUPT5H	0.143489	0.313446	0.092	0.119	1	SUPT5H	6829
PCM1	0.145004	0.495979	0.212	0.21	1	PCM1	5108
RANBP1	0.149032	0.489516	0.182	0.239	1	RANBP1	5902
LRRC75A	0.149872	0.364998	0.202	0.257	1	LRRC75A	388341
PTBP3	0.152465	0.391623	0.148	0.135	1	PTBP3	9991
JOSD1	0.152757	0.256901	0.104	0.133	1	JOSD1	9929
CAVIN1	0.155333	0.686957	0.257	0.274	1	CAVIN1	284119
ANKRD10	0.156815	0.265206	0.13	0.165	1	ANKRD10	55608
RSF1	0.157572	0.579561	0.174	0.166	1	RSF1	51773
SELENOF	0.158789	0.327516	0.154	0.196	1	SELENOF	9403
PCMTD1	0.162911	0.310708	0.14	0.177	1	PCMTD1	115294
PICALM	0.163587	0.433719	0.11	0.097	1	PICALM	8301
LIMS1	0.163671	0.598766	0.21	0.212	1	LIMS1	3987
TENT5A	0.165675	0.376721	0.22	0.281	1	TENT5A	55603
WDR43	0.166598	0.423387	0.128	0.116	1	WDR43	23160
PSMC3	0.168808	0.26458	0.144	0.184	1	PSMC3	5702
TRIM28	0.17087	0.521303	0.104	0.092	1	TRIM28	10155
SF1	0.172762	0.339542	0.236	0.303	1	SF1	7536
YWHAE	0.172835	0.318466	0.551	0.685	1	YWHAE	7531
CCDC47	0.172841	0.430612	0.17	0.217	1	CCDC47	57003
CCT3	0.176477	0.312549	0.152	0.192	1	CCT3	7203
ATP6V0D1	0.180243	0.341467	0.09	0.117	1	ATP6V0D1	9114
RTF1	0.181965	0.44833	0.289	0.381	1	RTF1	23168
NR3C1	0.183091	0.307315	0.238	0.307	1	NR3C1	2908
CALM1	0.187561	0.272563	0.713	0.822	1	CALM1	801
MAP4	0.192178	0.46748	0.156	0.148	1	MAP4	4134
PPP1R15A	0.19386	0.360875	0.557	0.643	1	PPP1R15A	23645
SLAIN2	0.194651	0.271713	0.098	0.125	1	SLAIN2	57606
NDUFB2	0.194874	0.477157	0.321	0.432	1	NDUFB2	4708
GADD45GIP1	0.195392	0.452245	0.184	0.236	1	GADD45GIP1	90480
BNIP3L	0.196453	0.747176	0.287	0.319	1	BNIP3L	665
HDGF	0.197136	0.285667	0.118	0.149	1	HDGF	3068
VASN	0.200258	0.61121	0.23	0.305	1	VASN	114990
NXF1	0.204474	0.261348	0.088	0.112	1	NXF1	10482
SUB1	0.204527	0.318725	0.423	0.578	1	SUB1	10923
SKAP2	0.208311	0.499385	0.114	0.103	1	SKAP2	8935
EFHD1	0.209712	0.409771	0.144	0.182	1	EFHD1	80303
ARL4A	0.210311	0.51676	0.138	0.129	1	ARL4A	10124
MAP7D3	0.212873	0.436268	0.134	0.125	1	MAP7D3	79649
ATN1	0.213775	0.259534	0.118	0.146	1	ATN1	1822
XRCC5	0.214906	0.351485	0.168	0.211	1	XRCC5	7520
HIPK3	0.215224	0.305205	0.116	0.146	1	HIPK3	10114
EIF4G2	0.21992	0.578366	0.339	0.388	1	EIF4G2	1982
SLC38A2	0.226711	0.516818	0.405	0.473	1	SLC38A2	54407
DRAP1	0.228392	0.411439	0.204	0.262	1	DRAP1	10589
PRRX2	0.230188	0.357242	0.126	0.158	1	PRRX2	51450
ING2	0.231792	0.324416	0.12	0.149	1	ING2	3622
BRD4	0.232251	0.506548	0.176	0.173	1	BRD4	23476
NDUFB10	0.235982	0.459912	0.216	0.276	1	NDUFB10	4716
SNHG15	0.238987	0.501948	0.164	0.207	1	SNHG15	285958
SELENOP	0.24087	0.640155	0.246	0.259	1	SELENOP	6414
MSN	0.241349	0.589157	0.196	0.201	1	MSN	4478
TBCA	0.25176	0.446136	0.365	0.487	1	TBCA	6902
NDUFA12	0.252251	0.415877	0.146	0.183	1	NDUFA12	55967
FOS	0.259646	0.467061	0.733	0.854	1	FOS	2353
RAP1B	0.2646	0.635561	0.283	0.319	1	RAP1B	5908
ARF6	0.264624	0.586451	0.242	0.258	1	ARF6	382
HES1	0.270557	0.598339	0.325	0.351	1	HES1	3280
PSMA7	0.274736	0.313365	0.369	0.488	1	PSMA7	5688
RHOB	0.275917	0.374174	0.405	0.466	1	RHOB	388
PEA15	0.276278	0.329642	0.132	0.164	1	PEA15	8682
PAK2	0.276552	0.441495	0.194	0.241	1	PAK2	5062
VASP	0.278425	0.441116	0.12	0.113	1	VASP	7408
TMEM165	0.280322	0.348935	0.128	0.158	1	TMEM165	55858
ARID4B	0.280414	0.646756	0.251	0.27	1	ARID4B	51742
HNRNPL	0.280724	0.298411	0.126	0.154	1	HNRNPL	3191
ACYP1	0.287	0.609678	0.136	0.133	1	ACYP1	97
SORBS3	0.295948	0.33692	0.104	0.129	1	SORBS3	10174
RSBN1L	0.296073	0.438975	0.114	0.106	1	RSBN1L	222194
MIDN	0.297419	0.671366	0.285	0.315	1	MIDN	90007
APLP2	0.301827	0.550904	0.263	0.286	1	APLP2	334
C5orf24	0.302924	0.475922	0.16	0.157	1	C5orf24	134553
THOC2	0.30479	0.308606	0.104	0.096	1	THOC2	57187
USP8	0.306503	0.296814	0.108	0.132	1	USP8	9101
VEZF1	0.306863	0.465339	0.128	0.122	1	VEZF1	7716
CGGBP1	0.308776	0.38521	0.142	0.172	1	CGGBP1	8545
NUTF2	0.313448	0.29789	0.118	0.144	1	NUTF2	10204
NMT1	0.314161	0.281417	0.14	0.167	1	NMT1	4836
MEF2D	0.31534	0.503828	0.132	0.127	1	MEF2D	4209
RAB21	0.316534	0.660833	0.297	0.337	1	RAB21	23011
RASD1	0.317723	0.506187	0.24	0.304	1	RASD1	51655
TMEM30A	0.322149	0.250544	0.148	0.179	1	TMEM30A	55754
SYNCRIP	0.322214	0.386579	0.16	0.197	1	SYNCRIP	10492
WDR26	0.33383	0.280612	0.1	0.092	1	WDR26	80232
CRIM1	0.333934	0.508724	0.192	0.239	1	CRIM1	51232
SKI	0.334183	0.458135	0.138	0.134	1	SKI	6497
COX7A2	0.335539	0.453	0.483	0.618	1	COX7A2	1347
RGS16	0.337264	0.60019	0.251	0.313	1	RGS16	6004
MRPL32	0.337497	0.592	0.144	0.141	1	MRPL32	64983
PNPLA8	0.342002	0.287401	0.128	0.155	1	PNPLA8	50640
HIGD2A	0.347013	0.48772	0.16	0.16	1	HIGD2A	192286
DYNC1LI1	0.347344	0.351103	0.128	0.156	1	DYNC1LI1	51143
UTP11	0.368503	0.466612	0.11	0.105	1	UTP11	51118
SRRM1	0.371876	0.500069	0.395	0.467	1	SRRM1	10250
FUS	0.372216	0.376881	0.385	0.497	1	FUS	2521
CCNL1	0.372952	0.342376	0.393	0.504	1	CCNL1	57018
MXI1	0.373007	0.366035	0.134	0.161	1	MXI1	4601
CLIC1	0.377077	0.577874	0.351	0.416	1	CLIC1	1192
SON	0.379411	0.438937	0.485	0.625	1	SON	6651
NCOR1	0.380289	0.413121	0.112	0.106	1	NCOR1	9611
DDX3X	0.380607	0.414842	0.329	0.426	1	DDX3X	1654
TJP1	0.382282	0.38504	0.106	0.1	1	TJP1	7082
CDK12	0.382639	0.37516	0.112	0.106	1	CDK12	51755
ATP2B1	0.38356	0.275411	0.138	0.167	1	ATP2B1	490
IK	0.391244	0.467439	0.224	0.274	1	IK	3550
HNRNPU	0.398826	0.510626	0.407	0.482	1	HNRNPU	3192
MAPKAPK2	0.40286	0.396903	0.122	0.149	1	MAPKAPK2	9261
ARIH1	0.404902	0.497054	0.168	0.172	1	ARIH1	25820
DDX18	0.407011	0.370067	0.255	0.307	1	DDX18	8886
RLF	0.407246	0.410278	0.13	0.157	1	RLF	6018
MSL1	0.408005	0.27386	0.086	0.103	1	MSL1	339287
HNRNPR	0.409682	0.386608	0.2	0.243	1	HNRNPR	10236
TBC1D15	0.412343	0.367893	0.146	0.143	1	TBC1D15	64786
RAB11A	0.412591	0.389965	0.112	0.133	1	RAB11A	8766
PRRC2C	0.413149	0.562429	0.365	0.433	1	PRRC2C	23215
CNOT2	0.417856	0.307972	0.114	0.134	1	CNOT2	4848
TPR	0.418292	0.475705	0.166	0.167	1	TPR	7175
RBPJ	0.419124	0.372676	0.146	0.144	1	RBPJ	3516
KPNB1	0.424552	0.351616	0.126	0.149	1	KPNB1	3837
THAP2	0.425694	0.425291	0.088	0.106	1	THAP2	83591
SQSTM1	0.429244	0.489484	0.511	0.641	1	SQSTM1	8878
CHD4	0.431268	0.573509	0.186	0.194	1	CHD4	1108
AKAP13	0.4323	0.354774	0.186	0.222	1	AKAP13	11214
FOXC2	0.433302	0.750582	0.234	0.256	1	FOXC2	2303
PMEPA1	0.437117	0.655999	0.359	0.438	1	PMEPA1	56937
AFF4	0.44011	0.364487	0.232	0.281	1	AFF4	27125
RNF5	0.443935	0.436024	0.106	0.126	1	RNF5	6048
SERBP1	0.445956	0.570626	0.347	0.415	1	SERBP1	26135
KPNA2	0.447446	0.388931	0.098	0.117	1	KPNA2	3838
YAF2	0.450492	0.428343	0.124	0.122	1	YAF2	10138
PPP1R10	0.455427	0.52338	0.238	0.255	1	PPP1R10	5514
UQCRQ	0.460996	0.527059	0.333	0.39	1	UQCRQ	27089
FTH1	0.464371	0.367667	0.92	0.948	1	FTH1	2495
YPEL2	0.468622	0.349403	0.102	0.097	1	YPEL2	388403
ARHGAP5	0.469015	0.28287	0.138	0.162	1	ARHGAP5	394
NDUFS5	0.472214	0.362009	0.403	0.536	1	NDUFS5	4725
C16orf72	0.473944	0.467424	0.118	0.116	1	C16orf72	29035
RBM17	0.479361	0.289781	0.11	0.129	1	RBM17	84991
NFKBIZ	0.481273	0.278213	0.224	0.261	1	NFKBIZ	64332
ACTR2	0.48519	0.495819	0.168	0.175	1	ACTR2	10097
C1QBP	0.485597	0.268567	0.122	0.143	1	C1QBP	708
PLSCR1	0.488383	0.414136	0.146	0.173	1	PLSCR1	5359
LUZP1	0.488443	0.344826	0.112	0.132	1	LUZP1	7798
FBXO32	0.492492	0.405675	0.128	0.127	1	FBXO32	114907
SMAD5	0.492856	0.331596	0.17	0.199	1	SMAD5	4090
EEF2	0.496395	0.321372	0.415	0.56	1	EEF2	1938
PURB	0.498324	0.277359	0.106	0.123	1	PURB	5814
KIF5B	0.501201	0.575767	0.194	0.207	1	KIF5B	3799
DHX15	0.501763	0.347334	0.11	0.107	1	DHX15	1665
UBXN1	0.50329	0.482686	0.228	0.284	1	UBXN1	51035
CLTC	0.509849	0.310793	0.138	0.137	1	CLTC	1213
RAB10	0.510003	0.417396	0.104	0.102	1	RAB10	10890
AHCYL1	0.512481	0.439017	0.152	0.154	1	AHCYL1	10768
RBM25	0.516488	0.503513	0.341	0.406	1	RBM25	58517
STRN3	0.51741	0.291439	0.1	0.096	1	STRN3	29966
BACH1	0.519903	0.335463	0.108	0.105	1	BACH1	571
PELI1	0.522095	0.422048	0.174	0.207	1	PELI1	57162
ARHGAP21	0.522349	0.267466	0.09	0.104	1	ARHGAP21	57584
COL6A3	0.525433	0.519793	0.164	0.168	1	COL6A3	1293
CSDE1	0.526607	0.402922	0.287	0.357	1	CSDE1	7812
MOB1A	0.531031	0.323248	0.122	0.142	1	MOB1A	55233
BPTF	0.531775	0.302937	0.156	0.18	1	BPTF	2186
PLEC	0.537085	0.296968	0.102	0.117	1	PLEC	5339
AP2S1	0.538974	0.399567	0.138	0.162	1	AP2S1	1175
PRMT1	0.543771	0.444689	0.122	0.123	1	PRMT1	3276
CDKN1B	0.5475	0.405502	0.108	0.107	1	CDKN1B	1027
TOPORS	0.548004	0.390181	0.132	0.155	1	TOPORS	10210
BRAF	0.548269	0.259346	0.092	0.106	1	BRAF	673
SHOC2	0.549939	0.412085	0.138	0.16	1	SHOC2	8036
COX7C	0.550257	0.267779	0.599	0.768	1	COX7C	1350
ELOB	0.552988	0.482417	0.451	0.584	1	ELOB	6923
CEP350	0.555604	0.266096	0.092	0.106	1	CEP350	9857
ARID1B	0.559455	0.340609	0.136	0.135	1	ARID1B	57492
SLK	0.564225	0.261519	0.096	0.109	1	SLK	9748
RSRC2	0.565692	0.353691	0.407	0.52	1	RSRC2	65117
CAST	0.567874	0.573707	0.303	0.345	1	CAST	831
MED13L	0.568377	0.324748	0.108	0.124	1	MED13L	23389
CHD1	0.575868	0.404964	0.174	0.205	1	CHD1	1105
CLIP1	0.576846	0.371514	0.108	0.125	1	CLIP1	6249
RHOA	0.580476	0.50901	0.361	0.438	1	RHOA	387
TRA2B	0.582452	0.506745	0.437	0.544	1	TRA2B	6434
GYPC	0.591434	0.343719	0.104	0.12	1	GYPC	2995
TRIM44	0.592902	0.292478	0.108	0.124	1	TRIM44	54765
HNRNPUL1	0.594324	0.339285	0.13	0.149	1	HNRNPUL1	11100
AHNAK	0.594366	0.45233	0.311	0.382	1	AHNAK	79026
SYF2	0.59488	0.619282	0.347	0.42	1	SYF2	25949
FNIP2	0.594958	0.460885	0.15	0.156	1	FNIP2	57600
SERPINH1	0.601458	0.638099	0.164	0.172	1	SERPINH1	871
DNAJB4	0.603263	0.550294	0.228	0.277	1	DNAJB4	11080
ARHGAP10	0.604627	0.447375	0.132	0.134	1	ARHGAP10	79658
ATP2A2	0.608641	0.339795	0.1	0.098	1	ATP2A2	488
LUC7L	0.609717	0.290803	0.114	0.112	1	LUC7L	55692
PKIG	0.613635	0.455955	0.134	0.138	1	PKIG	11142
ACTR3	0.614577	0.375496	0.14	0.143	1	ACTR3	10096
DYNC1LI2	0.617565	0.325564	0.102	0.117	1	DYNC1LI2	1783
PPP1R14B	0.621091	0.437225	0.168	0.196	1	PPP1R14B	26472
REEP3	0.621521	0.347561	0.144	0.167	1	REEP3	221035
RAB9A	0.621649	0.288023	0.094	0.107	1	RAB9A	9367
CCDC107	0.62367	0.580057	0.14	0.147	1	CCDC107	203260
PPP1R15B	0.629171	0.410724	0.118	0.136	1	PPP1R15B	84919
TXNRD1	0.634253	0.469939	0.13	0.15	1	TXNRD1	7296
MAPRE1	0.635324	0.383356	0.13	0.148	1	MAPRE1	22919
R3HDM2	0.641694	0.385317	0.134	0.154	1	R3HDM2	22864
PPP1CC	0.643794	0.354387	0.13	0.15	1	PPP1CC	5501
NCKAP1	0.643832	0.344909	0.158	0.181	1	NCKAP1	10787
MECP2	0.644057	0.28551	0.11	0.124	1	MECP2	4204
WDR45B	0.645193	0.433224	0.136	0.141	1	WDR45B	56270
CTSZ	0.647255	0.377046	0.128	0.147	1	CTSZ	1522
EIF3J	0.648493	0.580453	0.331	0.397	1	EIF3J	8669
GNG12	0.666401	0.258651	0.106	0.118	1	GNG12	55970
PDE4B	0.674975	0.620906	0.14	0.16	1	PDE4B	5142
CHRAC1	0.679821	0.416166	0.108	0.11	1	CHRAC1	54108
NSD3	0.681789	0.418932	0.148	0.153	1	NSD3	54904
REL	0.701454	0.485941	0.136	0.156	1	REL	5966
XRN2	0.705212	0.447213	0.16	0.169	1	XRN2	22803
IPO7	0.712257	0.403775	0.162	0.171	1	IPO7	10527
RB1CC1	0.714088	0.253417	0.15	0.168	1	RB1CC1	9821
ZFP36L2	0.724854	0.559491	0.224	0.249	1	ZFP36L2	678
CCDC82	0.726417	0.296729	0.106	0.118	1	CCDC82	79780
ATF3	0.727064	0.562493	0.473	0.586	1	ATF3	467
COX7A1	0.727285	0.549747	0.307	0.365	1	COX7A1	1346
EIF5A	0.731397	0.556331	0.293	0.346	1	EIF5A	1984
ZMIZ1	0.733969	0.392896	0.122	0.137	1	ZMIZ1	57178
RUNX1	0.736775	0.555383	0.248	0.297	1	RUNX1	861
ZFYVE16	0.73719	0.398106	0.106	0.109	1	ZFYVE16	9765
SLC40A1	0.740958	0.306232	0.112	0.114	1	SLC40A1	30061
PRPF4B	0.741149	0.360236	0.261	0.304	1	PRPF4B	8899
EIF5B	0.753101	0.336657	0.333	0.407	1	EIF5B	9669
DNAJA1	0.756524	0.318613	0.497	0.623	1	DNAJA1	3301
CRIP2	0.762352	0.501017	0.214	0.254	1	CRIP2	1397
RSL1D1	0.770676	0.487836	0.21	0.244	1	RSL1D1	26156
FSTL1	0.776672	0.354151	0.14	0.146	1	FSTL1	11167
NSA2	0.784483	0.491478	0.443	0.572	1	NSA2	10412
KTN1	0.785718	0.56571	0.305	0.358	1	KTN1	3895
FBXO11	0.785761	0.421564	0.102	0.113	1	FBXO11	80204
TSC22D2	0.786114	0.550511	0.212	0.236	1	TSC22D2	9819
STK24	0.798065	0.284451	0.118	0.13	1	STK24	8428
ACAP2	0.80181	0.330193	0.132	0.145	1	ACAP2	23527
NFIL3	0.802462	0.558582	0.228	0.258	1	NFIL3	4783
HNRNPA3	0.805582	0.423821	0.383	0.491	1	HNRNPA3	220988
RPL4	0.807441	0.285183	0.495	0.664	1	RPL4	6124
SMC3	0.80792	0.29823	0.098	0.107	1	SMC3	9126
TOP1	0.821681	0.645398	0.325	0.406	1	TOP1	7150
RBM5	0.828876	0.283509	0.102	0.105	1	RBM5	10181
CHMP3	0.839561	0.469703	0.184	0.206	1	CHMP3	51652
TCF7L2	0.84996	0.519668	0.204	0.227	1	TCF7L2	6934
MBNL2	0.852345	0.268617	0.104	0.107	1	MBNL2	10150
CAND1	0.865324	0.310176	0.104	0.108	1	CAND1	55832
TMEM50A	0.874238	0.522233	0.196	0.228	1	TMEM50A	23585
TRIM8	0.874648	0.378392	0.102	0.11	1	TRIM8	81603
CCT2	0.876897	0.414153	0.162	0.181	1	CCT2	10576
RRAD	0.879166	0.491336	0.182	0.199	1	RRAD	6236
UBE2M	0.883015	0.45474	0.16	0.181	1	UBE2M	9040
CAPZA1	0.886696	0.371715	0.168	0.186	1	CAPZA1	829
HNRNPC	0.893993	0.382727	0.485	0.624	1	HNRNPC	3183
NONO	0.894078	0.332613	0.17	0.183	1	NONO	4841
HNRNPK	0.894934	0.438876	0.409	0.523	1	HNRNPK	3190
GLUL	0.897663	0.27371	0.118	0.127	1	GLUL	2752
PSMA4	0.904686	0.419787	0.168	0.189	1	PSMA4	5685
MIF	0.906342	0.484988	0.397	0.501	1	MIF	4282
RAB14	0.907674	0.488709	0.214	0.24	1	RAB14	51552
FERMT2	0.914303	0.486287	0.208	0.239	1	FERMT2	10979
BCAP29	0.917575	0.44577	0.172	0.195	1	BCAP29	55973
MIA3	0.921693	0.260395	0.094	0.1	1	MIA3	375056
PTPRA	0.923755	0.33146	0.132	0.144	1	PTPRA	5786
IRF1	0.927707	0.427797	0.259	0.302	1	IRF1	3659
DHX36	0.928373	0.51148	0.206	0.235	1	DHX36	170506
ARPC2	0.929643	0.523539	0.309	0.382	1	ARPC2	10109
DDAH2	0.93519	0.482779	0.124	0.137	1	DDAH2	23564
RCAN1	0.938195	0.36295	0.104	0.112	1	RCAN1	1827
POMP	0.938578	0.504091	0.353	0.445	1	POMP	51371
BLOC1S1	0.941049	0.315703	0.116	0.125	1	BLOC1S1	2647
DDX46	0.944514	0.417858	0.206	0.232	1	DDX46	9879
CSPG4	0.945602	0.542619	0.116	0.125	1	CSPG4	1464
FNBP4	0.947131	0.381417	0.146	0.161	1	FNBP4	23360
ID4	0.947651	0.738605	0.357	0.445	1	ID4	3400
PPM1G	0.960233	0.453678	0.132	0.145	1	PPM1G	5496
CALCOCO2	0.966635	0.280462	0.108	0.114	1	CALCOCO2	10241
RPL36A	0.972347	0.266453	0.529	0.689	1	RPL36A	6173
PHACTR2	0.975237	0.298378	0.094	0.1	1	PHACTR2	9749
SMIM4	0.977742	0.606534	0.228	0.264	1	SMIM4	440957
UBE3A	0.978185	0.3498	0.136	0.147	1	UBE3A	7337
CHMP1B	0.979444	0.548684	0.21	0.245	1	CHMP1B	57132
NOP56	0.979498	0.468691	0.154	0.171	1	NOP56	10528
TIMM13	0.980883	0.284095	0.122	0.13	1	TIMM13	26517
BRD7	0.980954	0.281669	0.106	0.113	1	BRD7	29117
SMARCA5	0.985022	0.446913	0.198	0.221	1	SMARCA5	8467
TUBA1B	0.99334	0.439665	0.399	0.515	1	TUBA1B	10376
ATP6AP2	0.99408	0.377199	0.14	0.151	1	ATP6AP2	10159
CCSER2	0.996315	0.317852	0.12	0.128	1	CCSER2	54462
CAMK2D	0.999346	0.26139	0.106	0.112	1	CAMK2D	817

## Sheet: Stromal cell
p_val	avg_log2FC	pct.1	pct.2	p_val_adj	genes	entrezID
VCAM1	0	1.60286	0.234	0.009	0	VCAM1	7412
OLFML2B	0	1.51786	0.225	0.006	0	OLFML2B	25903
CYP1B1	0	2.51177	0.417	0.062	0	CYP1B1	1545
ZEB2	0	1.95722	0.374	0.022	0	ZEB2	9839
TFPI	0	1.95211	0.379	0.065	0	TFPI	7035
COL3A1	0	3.76313	0.513	0.063	0	COL3A1	1281
COL8A1	0	1.8536	0.265	0.01	0	COL8A1	1295
SLIT2	0	1.01296	0.132	0.004	0	SLIT2	9353
SPRY1	0	1.4377	0.164	0.008	0	SPRY1	10252
COL12A1	0	1.62824	0.219	0.021	0	COL12A1	1303
MARCKS	0	3.24895	0.765	0.167	0	MARCKS	4082
TWIST1	0	1.58353	0.245	0.016	0	TWIST1	7291
SFRP4	0	2.06539	0.244	0.016	0	SFRP4	6424
IGFBP3	0	1.61369	0.173	0.004	0	IGFBP3	3486
COL1A2	0	3.15433	0.514	0.13	0	COL1A2	1278
MXRA5	0	1.26571	0.173	0.012	0	MXRA5	25878
TMSB4X	0	3.21994	0.843	0.377	0	TMSB4X	7114
TNC	0	2.74524	0.5	0.028	0	TNC	3371
PRSS23	0	2.06475	0.294	0.031	0	PRSS23	11098
NCAM1	0	1.59481	0.202	0.007	0	NCAM1	4684
CXCL12	0	1.45705	0.135	0.004	0	CXCL12	6387
POSTN	0	1.36976	0.125	0.003	0	POSTN	10631
ZFP36L1	0	2.95466	0.85	0.381	0	ZFP36L1	677
MMP2	0	0.988003	0.12	0.004	0	MMP2	4313
CDH11	0	1.83122	0.344	0.039	0	CDH11	1009
SERPINF1	0	1.428	0.172	0.006	0	SERPINF1	5176
COL1A1	0	4.10912	0.481	0.038	0	COL1A1	1277
APOE	0	4.71303	0.671	0.023	0	APOE	348
APOC1	0	1.50385	0.172	0.006	0	APOC1	341
GGT5	0	1.34678	0.194	0.003	0	GGT5	2687
MMP13	3.40703e-302	3.20974	0.226	0.023	9.00069e-298	MMP13	4322
IGFBP5	1.54299e-301	2.78142	0.278	0.036	4.07626e-297	IGFBP5	3488
OLFML3	1.03678e-295	1.17722	0.192	0.016	2.73897e-291	OLFML3	56944
PLEKHA5	9.91795e-294	1.97995	0.345	0.06	2.62013e-289	PLEKHA5	54477
SLC2A3	1.27476e-285	1.87033	0.34	0.058	3.36766e-281	SLC2A3	6515
PCDH18	7.10254e-284	0.817386	0.105	0.004	1.87635e-279	PCDH18	54510
HES4	1.66646e-281	1.33131	0.236	0.027	4.40246e-277	HES4	57801
FRMD6	6.70272e-266	1.77832	0.344	0.065	1.77073e-261	FRMD6	122786
EPHA3	4.24756e-258	1.04643	0.115	0.006	1.12212e-253	EPHA3	2042
NOTCH3	1.06173e-252	1.11559	0.14	0.01	2.80489e-248	NOTCH3	4854
TMSB10	3.78017e-252	2.11119	0.852	0.679	9.98645e-248	TMSB10	9168
CALD1	2.13536e-247	1.99569	0.697	0.329	5.6412e-243	CALD1	800
MDK	9.87271e-243	1.55681	0.223	0.029	2.60817e-238	MDK	4192
CCL2	1.85677e-241	3.15543	0.319	0.06	4.90521e-237	CCL2	6347
EBF1	1.90553e-226	1.2302	0.173	0.018	5.03402e-222	EBF1	1879
ENPP2	1.96444e-218	1.12401	0.163	0.016	5.18965e-214	ENPP2	5168
VCAN	6.57352e-205	1.89054	0.323	0.068	1.73659e-200	VCAN	1462
COL4A1	2.24035e-198	0.882883	0.139	0.013	5.91854e-194	COL4A1	1282
THY1	1.63629e-191	1.39683	0.21	0.031	4.32274e-187	THY1	7070
LGALS1	1.45999e-189	1.82724	0.806	0.653	3.85699e-185	LGALS1	3956
MAP1B	1.24171e-185	1.67774	0.361	0.096	3.28035e-181	MAP1B	4131
LAMA4	7.05479e-178	1.11685	0.214	0.035	1.86373e-173	LAMA4	3910
GJA1	1.14427e-177	1.35681	0.268	0.055	3.02292e-173	GJA1	2697
COL14A1	2.82088e-177	0.889696	0.113	0.009	7.45221e-173	COL14A1	7373
MYO1B	5.123e-177	0.857236	0.15	0.017	1.35339e-172	MYO1B	4430
BASP1	2.16062e-171	0.783891	0.101	0.008	5.70792e-167	BASP1	10409
COL6A3	2.62219e-167	2.34145	0.439	0.157	6.9273e-163	COL6A3	1293
COL5A1	5.31975e-167	1.1004	0.198	0.032	1.40537e-162	COL5A1	1289
RUNX2	1.30782e-163	1.53882	0.333	0.089	3.45499e-159	RUNX2	860
TNFAIP6	4.40587e-162	1.2113	0.133	0.015	1.16394e-157	TNFAIP6	7130
ZFP36	1.73896e-161	2.09005	0.757	0.542	4.59398e-157	ZFP36	7538
RPS24	1.55681e-159	0.769666	0.975	0.959	4.11279e-155	RPS24	6229
SELENOP	2.66778e-159	2.10997	0.536	0.248	7.04773e-155	SELENOP	6414
CFH	3.59946e-158	1.77288	0.664	0.355	9.50907e-154	CFH	3075
PTGER4	7.04117e-156	0.794307	0.112	0.011	1.86014e-151	PTGER4	5734
IFITM3	3.83757e-155	1.45449	0.791	0.654	1.01381e-150	IFITM3	10410
CYGB	7.31012e-155	1.0631	0.151	0.02	1.93119e-150	CYGB	114757
PTN	3.24213e-152	0.739937	0.103	0.009	8.56507e-148	PTN	5764
CXCL2	1.53139e-151	1.95684	0.186	0.031	4.04563e-147	CXCL2	2920
FAP	1.19663e-144	0.767685	0.138	0.017	3.16126e-140	FAP	2191
KCTD12	1.63995e-137	1.45901	0.267	0.067	4.33243e-133	KCTD12	115207
B2M	3.99972e-135	0.922436	0.922	0.902	1.05665e-130	B2M	567
PDGFRB	1.17932e-134	1.35904	0.208	0.042	3.11553e-130	PDGFRB	5159
C1orf54	4.63116e-134	0.801256	0.121	0.015	1.22346e-129	C1orf54	79630
PCOLCE	1.72817e-133	1.76674	0.451	0.189	4.56549e-129	PCOLCE	5118
IGFBP4	3.34629e-133	1.02084	0.158	0.025	8.84023e-129	IGFBP4	3487
BICC1	2.04359e-131	1.05583	0.19	0.036	5.39876e-127	BICC1	80114
NBL1	2.35805e-131	0.79465	0.129	0.017	6.2295e-127	NBL1	4681
RPL39	1.81205e-130	0.831068	0.973	0.951	4.78707e-126	RPL39	6170
COL4A2	9.15682e-124	0.7095	0.101	0.011	2.41905e-119	COL4A2	1284
COL5A2	4.6587e-123	1.48471	0.314	0.095	1.23074e-118	COL5A2	1290
WIF1	9.16577e-123	0.953518	0.101	0.011	2.42141e-118	WIF1	11197
COL18A1	2.43934e-120	0.762521	0.123	0.017	6.44425e-116	COL18A1	80781
PDGFRA	1.45035e-119	1.33895	0.285	0.082	3.83152e-115	PDGFRA	5156
ERAP2	6.16337e-119	0.756282	0.112	0.014	1.62824e-114	ERAP2	64167
CFD	1.60244e-117	1.74523	0.204	0.046	4.23331e-113	CFD	1675
AHR	2.20729e-117	1.01837	0.156	0.027	5.83121e-113	AHR	196
ASPN	1.53183e-116	1.58169	0.156	0.028	4.0468e-112	ASPN	54829
CSF1	6.23392e-113	1.2577	0.221	0.055	1.64688e-108	CSF1	1435
KIAA1217	1.04453e-111	0.684937	0.124	0.018	2.75944e-107	KIAA1217	56243
SOX4	4.11225e-111	1.7695	0.446	0.204	1.08638e-106	SOX4	6659
VMP1	3.71945e-110	1.8674	0.374	0.147	9.82603e-106	VMP1	81671
RBMS3	1.05348e-105	1.12992	0.173	0.036	2.78309e-101	RBMS3	27303
EDNRA	1.73362e-105	0.774667	0.116	0.017	4.57988e-101	EDNRA	1909
LTBP2	5.96408e-103	0.955881	0.167	0.035	1.57559e-98	LTBP2	4053
ITGBL1	2.18881e-101	0.682324	0.109	0.016	5.78241e-97	ITGBL1	9358
ZFP36L2	2.69297e-99	1.63674	0.468	0.239	7.11429e-95	ZFP36L2	678
FOS	4.34767e-99	1.21196	0.895	0.85	1.14857e-94	FOS	2353
TGFBI	1.32323e-96	0.820915	0.152	0.031	3.49572e-92	TGFBI	7045
ZFHX4	3.2601e-95	1.51151	0.265	0.086	8.61253e-91	ZFHX4	79776
FNDC1	3.53912e-95	0.785063	0.11	0.017	9.34966e-91	FNDC1	84624
FAT1	1.12358e-92	1.17971	0.218	0.061	2.96828e-88	FAT1	2195
ARL4C	8.78707e-92	1.37362	0.244	0.077	2.32137e-87	ARL4C	10123
EPAS1	1.52608e-89	1.24534	0.278	0.096	4.0316e-85	EPAS1	2034
SOCS3	3.02914e-89	1.83335	0.561	0.36	8.00238e-85	SOCS3	9021
NNMT	3.58765e-86	1.46297	0.654	0.492	9.47784e-82	NNMT	4837
S1PR3	2.15939e-85	0.747273	0.103	0.017	5.70466e-81	S1PR3	1903
MMP14	3.65143e-84	1.20808	0.205	0.059	9.64634e-80	MMP14	4323
VIM	1.55264e-80	0.690755	0.947	0.945	4.10176e-76	VIM	7431
IGFBP7	4.37302e-80	1.42975	0.496	0.294	1.15526e-75	IGFBP7	3490
NRP1	1.21861e-78	0.913595	0.169	0.043	3.21933e-74	NRP1	8829
NUCKS1	6.81293e-78	1.15565	0.696	0.603	1.79984e-73	NUCKS1	64710
CEBPD	6.56689e-75	1.5829	0.668	0.545	1.73484e-70	CEBPD	1052
MAFB	1.62188e-74	1.62928	0.317	0.138	4.28467e-70	MAFB	9935
ATP5F1E	4.03812e-73	0.9855	0.767	0.775	1.06679e-68	ATP5F1E	514
PTX3	4.67507e-73	1.79418	0.244	0.09	1.23506e-68	PTX3	5806
JUNB	7.30577e-73	1.06631	0.815	0.732	1.93004e-68	JUNB	3726
IFI16	1.63313e-72	1.18863	0.326	0.142	4.3144e-68	IFI16	3428
PMAIP1	2.37579e-71	1.20998	0.156	0.041	6.27635e-67	PMAIP1	5366
LIFR	5.33953e-68	0.981913	0.192	0.06	1.4106e-63	LIFR	3977
FOSB	5.52109e-68	1.06837	0.775	0.706	1.45856e-63	FOSB	2354
JUN	2.24938e-67	1.08359	0.809	0.748	5.9424e-63	JUN	3725
NFKBIZ	6.1177e-67	1.41823	0.44	0.253	1.61617e-62	NFKBIZ	64332
IFITM2	1.4807e-66	1.16606	0.63	0.5	3.91172e-62	IFITM2	10581
ANGPT2	4.70067e-64	0.561446	0.108	0.023	1.24182e-59	ANGPT2	285
TNFAIP3	3.1373e-63	1.21838	0.174	0.054	8.28812e-59	TNFAIP3	7128
TPM1	8.26947e-61	1.43181	0.411	0.246	2.18463e-56	TPM1	7168
TPM4	1.85125e-60	1.22813	0.33	0.164	4.89062e-56	TPM4	7171
ITGA1	2.21898e-59	0.748409	0.115	0.027	5.86211e-55	ITGA1	3672
GMFG	5.23673e-58	0.649072	0.111	0.026	1.38344e-53	GMFG	9535
ABL2	4.08892e-57	0.982372	0.196	0.069	1.08021e-52	ABL2	27
RPS15A	2.05217e-56	0.498713	0.934	0.935	5.42142e-52	RPS15A	6210
IRF1	5.49758e-56	1.48567	0.455	0.295	1.45235e-51	IRF1	3659
ANTXR1	5.77129e-56	0.763217	0.129	0.034	1.52466e-51	ANTXR1	84168
PRRX1	6.36157e-55	1.09937	0.283	0.131	1.6806e-50	PRRX1	5396
ENAH	2.0538e-54	1.12163	0.271	0.123	5.42574e-50	ENAH	55740
THBS2	3.71787e-53	0.780664	0.121	0.032	9.82186e-49	THBS2	7058
ITGB1	4.44634e-53	1.21108	0.502	0.373	1.17464e-48	ITGB1	3688
PTPRD	4.78599e-53	0.826611	0.146	0.044	1.26436e-48	PTPRD	5789
TAGLN	5.01851e-53	0.937967	0.187	0.067	1.32579e-48	TAGLN	6876
KLF6	1.96308e-50	1.27564	0.48	0.335	5.18605e-46	KLF6	1316
MYH9	3.7236e-50	0.921095	0.186	0.068	9.83701e-46	MYH9	4627
IRF2BP2	5.59329e-48	1.13235	0.318	0.169	1.47763e-43	IRF2BP2	359948
SH3PXD2A	3.28882e-47	0.621784	0.11	0.029	8.68841e-43	SH3PXD2A	9644
RPL37	1.40802e-46	0.453036	0.95	0.946	3.71969e-42	RPL37	6167
EPB41L2	3.3409e-46	1.21212	0.347	0.201	8.82598e-42	EPB41L2	2037
ADAMTS1	2.85767e-45	1.25134	0.202	0.083	7.5494e-41	ADAMTS1	9510
LIMA1	3.90687e-44	0.749513	0.135	0.043	1.03212e-39	LIMA1	51474
TCF4	7.71095e-44	1.07143	0.368	0.215	2.03708e-39	TCF4	6925
LHFPL6	1.2638e-43	0.721351	0.138	0.045	3.33871e-39	LHFPL6	10186
FBLN1	1.86345e-43	0.876832	0.104	0.029	4.92287e-39	FBLN1	2192
SOCS2	4.04958e-43	0.808748	0.118	0.035	1.06982e-38	SOCS2	8835
FOXP1	4.10024e-43	1.03835	0.316	0.171	1.0832e-38	FOXP1	27086
TXNIP	3.41127e-42	1.66814	0.374	0.24	9.0119e-38	TXNIP	10628
MIR4435-2HG	3.97061e-42	0.823346	0.159	0.059	1.04896e-37	MIR4435-2HG	541471
JAG1	2.57711e-41	0.859403	0.213	0.093	6.8082e-37	JAG1	182
UACA	5.07516e-41	1.26076	0.366	0.227	1.34076e-36	UACA	55075
KANK2	7.25524e-41	0.792326	0.147	0.052	1.91669e-36	KANK2	25959
CLEC11A	8.48691e-41	1.19481	0.376	0.242	2.24207e-36	CLEC11A	6320
C1R	2.63779e-40	0.99473	0.215	0.096	6.96852e-36	C1R	715
COL6A1	5.86895e-40	1.61903	0.48	0.386	1.55046e-35	COL6A1	1291
PSME1	8.21275e-40	1.06208	0.295	0.164	2.16964e-35	PSME1	5720
ECM2	1.13859e-39	0.994146	0.202	0.089	3.00792e-35	ECM2	1842
MAP4K4	3.73596e-39	0.892854	0.204	0.091	9.86966e-35	MAP4K4	9448
PTMA	3.81202e-39	0.419005	0.972	0.964	1.00706e-34	PTMA	5757
MAML2	4.44065e-39	0.868602	0.226	0.105	1.17313e-34	MAML2	84441
FLNA	6.43395e-39	0.853723	0.179	0.074	1.69972e-34	FLNA	2316
RPS27	1.24619e-38	0.369075	0.982	0.977	3.29219e-34	RPS27	6232
MYL9	6.06382e-38	0.777686	0.185	0.079	1.60194e-33	MYL9	10398
CYTOR	3.04792e-37	1.10272	0.284	0.159	8.052e-33	CYTOR	112597
ANGPTL4	3.85679e-37	0.789573	0.166	0.067	1.01889e-32	ANGPTL4	51129
FSTL1	2.45816e-36	1.03068	0.262	0.141	6.49397e-32	FSTL1	11167
STK17B	3.57162e-36	0.691679	0.13	0.046	9.43551e-32	STK17B	9262
WIPF1	9.0059e-36	0.705002	0.145	0.055	2.37918e-31	WIPF1	7456
EMILIN1	2.1291e-35	0.812951	0.18	0.077	5.62467e-31	EMILIN1	11117
HES1	2.54472e-35	1.23051	0.47	0.346	6.72265e-31	HES1	3280
MXRA8	6.62342e-35	1.08054	0.353	0.227	1.74977e-30	MXRA8	54587
SATB2	8.2863e-35	0.830562	0.141	0.054	2.18907e-30	SATB2	23314
EGR1	9.7546e-35	0.587783	0.76	0.692	2.57697e-30	EGR1	1958
IL6ST	5.90242e-34	1.10006	0.377	0.256	1.5593e-29	IL6ST	3572
ACTB	2.10169e-33	0.759156	0.74	0.803	5.55224e-29	ACTB	60
NFE2L2	5.77266e-33	1.13651	0.356	0.237	1.52502e-28	NFE2L2	4780
HMGB1	3.58851e-32	0.586309	0.771	0.832	9.48013e-28	HMGB1	3146
UGCG	4.4492e-32	0.974761	0.26	0.145	1.17539e-27	UGCG	7357
CRIP1	5.03192e-32	1.02971	0.228	0.118	1.32933e-27	CRIP1	1396
TANK	5.0841e-32	0.871389	0.193	0.092	1.34312e-27	TANK	10010
CD74	3.33383e-31	0.66306	0.127	0.048	8.8073e-27	CD74	972
FBN1	6.69471e-31	0.759067	0.167	0.074	1.76861e-26	FBN1	2200
RPL22	2.43762e-29	0.475022	0.829	0.874	6.43969e-25	RPL22	6146
DLC1	2.45744e-28	0.708091	0.155	0.068	6.49207e-24	DLC1	10395
CEBPB	3.46974e-28	1.19697	0.596	0.595	9.16636e-24	CEBPB	1051
LSP1	4.38504e-28	0.767128	0.216	0.112	1.15844e-23	LSP1	4046
DLX5	8.15356e-28	0.986423	0.156	0.071	2.15401e-23	DLX5	1749
FGF7	2.35874e-27	0.887921	0.156	0.07	6.23132e-23	FGF7	2252
LMO7	1.26999e-26	0.65158	0.122	0.049	3.35506e-22	LMO7	4008
LTBP1	1.28275e-26	0.734903	0.169	0.08	3.38876e-22	LTBP1	4052
RPL26	2.17962e-26	0.345304	0.934	0.937	5.75813e-22	RPL26	6154
COL16A1	9.82563e-26	0.861637	0.164	0.08	2.59574e-21	COL16A1	1307
ID3	1.27352e-25	1.15532	0.435	0.343	3.36438e-21	ID3	3399
ISG15	1.39251e-25	0.982514	0.116	0.047	3.67874e-21	ISG15	9636
CBLB	5.62162e-25	0.640081	0.112	0.045	1.48512e-20	CBLB	868
IER3	2.93708e-24	1.35421	0.601	0.578	7.75918e-20	IER3	8870
DAB2	3.18579e-24	0.816978	0.193	0.103	8.41622e-20	DAB2	1601
MRC2	6.38235e-24	0.951385	0.309	0.211	1.68609e-19	MRC2	9902
COL6A2	7.22634e-24	1.21322	0.471	0.426	1.90905e-19	COL6A2	1292
MYC	9.73839e-24	1.15312	0.311	0.215	2.57269e-19	MYC	4609
PLEKHA4	2.97682e-23	0.845301	0.165	0.084	7.86416e-19	PLEKHA4	57664
HNMT	9.14566e-23	0.564387	0.108	0.044	2.4161e-18	HNMT	3176
RPL35A	2.74692e-22	0.346197	0.919	0.932	7.25682e-18	RPL35A	6165
ACTN1	3.13203e-22	0.849249	0.263	0.168	8.27421e-18	ACTN1	87
MYO6	4.5845e-21	0.684501	0.123	0.056	1.21113e-16	MYO6	4646
CAMK2D	4.61872e-21	0.751175	0.193	0.108	1.22017e-16	CAMK2D	817
EEA1	1.88295e-20	0.688537	0.166	0.088	4.97439e-16	EEA1	8411
OMD	1.91469e-20	0.969963	0.402	0.311	5.05824e-16	OMD	4958
B4GALT1	2.06822e-20	0.792448	0.19	0.108	5.46382e-16	B4GALT1	2683
DUSP5	2.5558e-20	0.71609	0.154	0.079	6.7519e-16	DUSP5	1847
COLEC12	2.67587e-20	0.870356	0.221	0.135	7.06911e-16	COLEC12	81035
CTNNB1	3.07431e-20	0.67313	0.594	0.582	8.12171e-16	CTNNB1	1499
SLC44A1	5.58099e-20	0.592537	0.113	0.05	1.47439e-15	SLC44A1	23446
UNC5B	5.93752e-20	0.689605	0.137	0.067	1.56857e-15	UNC5B	219699
GAS1	5.97462e-20	0.592702	0.123	0.057	1.57837e-15	GAS1	2619
RPS29	1.04526e-19	0.305463	0.915	0.936	2.76138e-15	RPS29	6235
KMT2E	1.31233e-19	1.10597	0.386	0.319	3.46691e-15	KMT2E	55904
ABCA1	1.38494e-18	0.841279	0.138	0.07	3.65873e-14	ABCA1	19
TMOD3	1.63767e-18	0.508013	0.122	0.058	4.32639e-14	TMOD3	29766
RPS15	4.95004e-18	0.322472	0.906	0.931	1.3077e-13	RPS15	6209
TLN1	5.00093e-18	0.748766	0.211	0.13	1.32115e-13	TLN1	7094
DPYSL2	7.62258e-18	0.6728	0.181	0.103	2.01373e-13	DPYSL2	1808
NFKBIA	1.17417e-17	0.821062	0.573	0.529	3.10193e-13	NFKBIA	4792
PALLD	1.39643e-17	0.71768	0.143	0.076	3.6891e-13	PALLD	23022
INAFM1	2.07458e-17	0.68345	0.117	0.057	5.48063e-13	INAFM1	255783
SMAD7	2.33204e-17	0.5922	0.148	0.078	6.16078e-13	SMAD7	4092
SLC40A1	2.405e-17	0.845763	0.185	0.111	6.35354e-13	SLC40A1	30061
SPATS2L	2.66007e-17	0.866961	0.266	0.187	7.02736e-13	SPATS2L	26010
RPL35	4.39561e-17	0.34452	0.84	0.9	1.16123e-12	RPL35	11224
BCL3	4.90622e-17	0.704258	0.138	0.073	1.29613e-12	BCL3	602
ITGB5	5.88783e-17	0.6054	0.119	0.059	1.55545e-12	ITGB5	3693
BAX	2.26476e-16	0.582634	0.145	0.078	5.98304e-12	BAX	581
CCNL1	3.74851e-16	0.804088	0.523	0.501	9.90282e-12	CCNL1	57018
PTMS	4.45629e-16	0.635509	0.605	0.647	1.17726e-11	PTMS	5763
ELK3	6.73895e-16	0.617844	0.143	0.078	1.78029e-11	ELK3	2004
IFNAR1	8.17931e-16	0.601004	0.127	0.066	2.16081e-11	IFNAR1	3454
TIMP3	2.18183e-15	0.30061	0.322	0.518	5.76397e-11	TIMP3	7078
PLS3	2.60919e-15	0.625759	0.152	0.086	6.89294e-11	PLS3	5358
GALNT1	4.29301e-15	0.790071	0.249	0.176	1.13413e-10	GALNT1	2589
FOXC2	4.84871e-15	0.940923	0.319	0.253	1.28093e-10	FOXC2	2303
NR2F2	9.58364e-15	0.753725	0.117	0.061	2.53181e-10	NR2F2	7026
SRGN	1.44779e-14	0.978141	0.306	0.239	3.82477e-10	SRGN	5552
DYNC1I2	2.24432e-14	0.753317	0.25	0.177	5.92904e-10	DYNC1I2	1781
RIN2	2.4392e-14	0.51491	0.114	0.058	6.44387e-10	RIN2	54453
CADM1	3.76652e-14	0.65904	0.107	0.055	9.95038e-10	CADM1	23705
HACD4	3.8442e-14	0.632247	0.105	0.053	1.01556e-09	HACD4	401494
ARL4A	4.30304e-14	0.796168	0.196	0.126	1.13678e-09	ARL4A	10124
GPC1	4.46555e-14	0.498357	0.113	0.058	1.17971e-09	GPC1	2817
RPL29	4.71983e-14	0.366485	0.856	0.884	1.24688e-09	RPL29	6159
AHNAK	1.05056e-13	0.905263	0.416	0.379	2.77536e-09	AHNAK	79026
LYST	1.62061e-13	0.549571	0.105	0.054	4.28133e-09	LYST	1130
RPS19	3.5151e-13	0.317101	0.907	0.934	9.2862e-09	RPS19	6223
AKAP12	7.78487e-13	0.835368	0.159	0.1	2.05661e-08	AKAP12	9590
ATP5ME	9.04661e-13	0.677527	0.531	0.555	2.38993e-08	ATP5ME	521
RPL38	1.15005e-12	0.295221	0.871	0.909	3.03819e-08	RPL38	6169
RND3	1.5633e-12	0.90077	0.347	0.29	4.12991e-08	RND3	390
CDC42	1.65242e-12	0.725012	0.487	0.493	4.36537e-08	CDC42	998
SP100	2.10548e-12	0.611722	0.152	0.092	5.56225e-08	SP100	6672
REV3L	2.7112e-12	0.538715	0.12	0.067	7.16246e-08	REV3L	5980
HEY2	5.33291e-12	0.566161	0.107	0.059	1.40885e-07	HEY2	23493
KLF10	7.55658e-12	0.837588	0.406	0.371	1.9963e-07	KLF10	7071
IRF2	8.56324e-12	0.420267	0.109	0.059	2.26224e-07	IRF2	3660
SET	9.7192e-12	0.636311	0.549	0.59	2.56762e-07	SET	6418
IFITM1	1.34145e-11	0.786646	0.205	0.143	3.54385e-07	IFITM1	8519
SERBP1	1.41663e-11	0.7371	0.43	0.413	3.74244e-07	SERBP1	26135
CLMP	4.49309e-11	0.511236	0.139	0.085	1.18698e-06	CLMP	79827
PIK3R1	5.16804e-11	0.782047	0.249	0.187	1.36529e-06	PIK3R1	5295
KLF9	7.4636e-11	0.750127	0.246	0.185	1.97173e-06	KLF9	687
ITGAV	8.21573e-11	0.472672	0.158	0.1	2.17043e-06	ITGAV	3685
CPQ	9.14139e-11	0.691841	0.293	0.235	2.41497e-06	CPQ	10404
LIMCH1	9.46079e-11	0.737459	0.154	0.099	2.49935e-06	LIMCH1	22998
FTH1	9.97711e-11	0.536588	0.94	0.947	2.63575e-06	FTH1	2495
MYL12A	1.2728e-10	0.768418	0.435	0.439	3.3625e-06	MYL12A	10627
SDC2	1.76504e-10	0.951954	0.352	0.318	4.66288e-06	SDC2	6383
BGN	2.65878e-10	0.646217	0.613	0.686	7.02396e-06	BGN	633
DYNC1H1	3.26094e-10	0.580433	0.158	0.104	8.61476e-06	DYNC1H1	1778
VCL	4.74253e-10	0.637335	0.191	0.136	1.25288e-05	VCL	7414
ETS1	6.54345e-10	0.670682	0.258	0.203	1.72865e-05	ETS1	2113
KIFAP3	8.70304e-10	0.464954	0.11	0.065	2.29917e-05	KIFAP3	22920
BMPR2	9.12031e-10	0.570161	0.119	0.072	2.4094e-05	BMPR2	659
PHF14	1.1622e-09	0.515725	0.122	0.074	3.07031e-05	PHF14	9678
DEPP1	2.28373e-09	0.782691	0.122	0.076	6.03316e-05	DEPP1	11067
MACF1	3.49544e-09	0.629617	0.182	0.128	9.23425e-05	MACF1	23499
PTEN	4.10578e-09	0.617678	0.156	0.106	0.000108467	PTEN	5728
SERPINH1	5.28411e-09	0.694443	0.219	0.17	0.000139596	SERPINH1	871
PLEC	5.92277e-09	0.647792	0.165	0.115	0.000156468	PLEC	5339
SPP1	7.16386e-09	0.874562	0.351	0.29	0.000189255	SPP1	6696
PFN1	7.62772e-09	0.810585	0.4	0.402	0.000201509	PFN1	5216
SPTBN1	7.75701e-09	0.570769	0.162	0.112	0.000204925	SPTBN1	6711
GPX8	9.03918e-09	0.526657	0.153	0.103	0.000238797	GPX8	493869
ZCCHC14	1.43566e-08	0.365365	0.106	0.064	0.000379273	ZCCHC14	23174
PHLDA1	1.91185e-08	0.673897	0.232	0.181	0.000505074	PHLDA1	22822
SOD2	2.07971e-08	0.981145	0.462	0.477	0.000549419	SOD2	6648
CAPZB	2.42192e-08	0.554544	0.16	0.113	0.000639823	CAPZB	832
PTPN12	2.53266e-08	0.571208	0.135	0.09	0.000669078	PTPN12	5782
SPRED1	2.93562e-08	0.580058	0.143	0.097	0.000775533	SPRED1	161742
YWHAB	3.00856e-08	0.724701	0.286	0.247	0.0007948	YWHAB	7529
ENPP1	4.04692e-08	0.491736	0.304	0.455	0.00106911	ENPP1	5167
C4orf48	4.3104e-08	0.398295	0.135	0.088	0.00113872	C4orf48	401115
PFDN4	4.3349e-08	0.60126	0.191	0.141	0.00114519	PFDN4	5203
ACTG1	4.76315e-08	0.511205	0.615	0.691	0.00125833	ACTG1	71
ZEB1	6.28119e-08	0.539859	0.161	0.114	0.00165936	ZEB1	6935
IER2	6.55259e-08	0.630025	0.527	0.549	0.00173106	IER2	9592
ROCK2	6.77191e-08	0.460508	0.126	0.083	0.001789	ROCK2	9475
SHC1	7.30797e-08	0.525351	0.133	0.089	0.00193062	SHC1	6464
HDAC2	9.38487e-08	0.484227	0.129	0.086	0.0024793	HDAC2	3066
BLOC1S1	1.0653e-07	0.518695	0.17	0.123	0.0028143	BLOC1S1	2647
LMNA	1.20246e-07	0.569701	0.558	0.597	0.00317665	LMNA	4000
ANKRD28	1.37446e-07	0.729452	0.371	0.351	0.00363104	ANKRD28	23243
EMP1	1.58463e-07	0.641644	0.554	0.593	0.00418628	EMP1	2012
ATL3	1.86014e-07	0.433544	0.108	0.069	0.00491412	ATL3	25923
SKAP2	2.04691e-07	0.573956	0.146	0.102	0.00540753	SKAP2	8935
TGFBR1	2.21838e-07	0.63458	0.133	0.091	0.00586053	TGFBR1	7046
IRF2BPL	2.35223e-07	0.378414	0.106	0.067	0.00621412	IRF2BPL	64207
TMEM50A	2.58337e-07	0.743826	0.262	0.226	0.00682474	TMEM50A	23585
COTL1	4.27481e-07	0.542642	0.146	0.104	0.0112932	COTL1	23406
PRKDC	4.91508e-07	0.521853	0.127	0.086	0.0129847	PRKDC	5591
THBS1	5.21427e-07	0.681826	0.201	0.156	0.0137751	THBS1	7057
ARHGEF12	5.42873e-07	0.440766	0.102	0.065	0.0143416	ARHGEF12	23365
TXN	7.3798e-07	0.639349	0.552	0.616	0.019496	TXN	7295
JAK1	8.80568e-07	0.578999	0.192	0.15	0.0232629	JAK1	3716
NRP2	1.08784e-06	0.579385	0.278	0.242	0.0287385	NRP2	8828
SNORD3A	1.12873e-06	0.498462	0.153	0.109	0.0298188	SNORD3A	780851
RBMS1	1.22664e-06	0.490861	0.183	0.14	0.0324052	RBMS1	5937
HMGN3	1.43214e-06	0.290753	0.224	0.335	0.0378343	HMGN3	9324
PHACTR2	1.44714e-06	0.50767	0.138	0.098	0.0382305	PHACTR2	9749
KMT2A	1.5697e-06	0.676707	0.233	0.195	0.0414682	KMT2A	4297
CAST	1.653e-06	0.671485	0.355	0.344	0.043669	CAST	831
DUSP1	1.84658e-06	0.661942	0.528	0.566	0.0487828	DUSP1	1843
TNS3	2.11264e-06	0.471458	0.101	0.067	0.0558117	TNS3	64759
RPL27	2.41937e-06	0.341947	0.677	0.797	0.063915	RPL27	6155
CHCHD10	2.56129e-06	0.717082	0.234	0.2	0.0676641	CHCHD10	400916
ATP2B4	2.73135e-06	0.340526	0.101	0.066	0.0721568	ATP2B4	493
LAPTM4A	2.89231e-06	0.398573	0.618	0.717	0.076409	LAPTM4A	9741
PPP1R12A	3.03112e-06	0.51641	0.157	0.117	0.0800761	PPP1R12A	4659
ANKRD11	3.36154e-06	0.552571	0.185	0.145	0.0888051	ANKRD11	29123
REEP3	4.06362e-06	0.630037	0.204	0.165	0.107353	REEP3	221035
SVIL	4.25764e-06	0.483072	0.139	0.101	0.112478	SVIL	6840
RSRC1	4.45615e-06	0.423533	0.12	0.083	0.117723	RSRC1	51319
NOTCH2	5.31362e-06	0.483549	0.139	0.101	0.140375	NOTCH2	4853
PTBP3	5.41735e-06	0.514837	0.172	0.134	0.143115	PTBP3	9991
LNPEP	5.44542e-06	0.451324	0.129	0.091	0.143857	LNPEP	4012
SNX2	5.66508e-06	0.416356	0.1	0.067	0.14966	SNX2	6643
RPL18A	7.12835e-06	0.252597	0.883	0.923	0.188317	RPL18A	6142
PTH1R	8.32545e-06	0.559816	0.137	0.1	0.219942	PTH1R	5745
PPIC	9.71463e-06	0.593292	0.248	0.214	0.256641	PPIC	5480
LUZP1	1.03746e-05	0.593666	0.167	0.13	0.274076	LUZP1	7798
MYL6	1.0509e-05	0.361622	0.62	0.699	0.277626	MYL6	4637
TBL1XR1	1.08613e-05	0.572875	0.237	0.2	0.286934	TBL1XR1	79718
GADD45B	1.3648e-05	0.308794	0.815	0.857	0.360553	GADD45B	4616
WLS	1.50959e-05	0.562752	0.145	0.109	0.398803	WLS	79971
PPP1CB	1.52751e-05	0.608319	0.499	0.545	0.403539	PPP1CB	5500
QKI	1.66721e-05	0.630759	0.278	0.249	0.440444	QKI	9444
FBXO32	1.70158e-05	0.690467	0.159	0.125	0.449522	FBXO32	114907
YAP1	1.83622e-05	0.475514	0.118	0.084	0.485093	YAP1	10413
OSBPL8	1.84397e-05	0.538095	0.191	0.155	0.48714	OSBPL8	114882
NUDT4	2.296e-05	0.683661	0.24	0.21	0.606558	NUDT4	11163
ATRX	2.34079e-05	0.581131	0.221	0.187	0.618389	ATRX	546
MEF2C	3.33878e-05	0.657506	0.31	0.292	0.88204	MEF2C	4208
CD99	3.67377e-05	0.508096	0.561	0.649	0.970537	CD99	4267
NSA2	3.69446e-05	0.581759	0.517	0.572	0.976002	NSA2	10412
DNAJC15	4.03617e-05	0.540426	0.185	0.15	1	DNAJC15	29103
ANKH	5.56123e-05	0.344419	0.245	0.344	1	ANKH	56172
ACAP2	6.08807e-05	0.460388	0.178	0.143	1	ACAP2	23527
HDGFL3	6.1841e-05	0.456219	0.104	0.074	1	HDGFL3	50810
PSME2	6.82027e-05	0.529003	0.187	0.157	1	PSME2	5721
RBFOX2	7.71385e-05	0.394356	0.111	0.08	1	RBFOX2	23543
GLUL	8.03081e-05	0.56962	0.157	0.126	1	GLUL	2752
BRD2	9.96208e-05	0.266261	0.298	0.413	1	BRD2	6046
ACTR3	0.000109955	0.486119	0.173	0.142	1	ACTR3	10096
RSF1	0.000159323	0.596104	0.194	0.165	1	RSF1	51773
HNRNPH1	0.0001636	0.389799	0.616	0.713	1	HNRNPH1	3187
MIDN	0.000168911	0.262104	0.228	0.318	1	MIDN	90007
LRP1	0.000177315	0.562922	0.335	0.326	1	LRP1	4035
DYNC1I1	0.000185378	0.602455	0.108	0.081	1	DYNC1I1	1780
SEC14L1	0.00019144	0.490787	0.152	0.122	1	SEC14L1	6397
ATP5MF	0.000204209	0.671309	0.312	0.308	1	ATP5MF	9551
GSN	0.000214492	0.292569	0.366	0.513	1	GSN	2934
FUS	0.00023466	0.571833	0.456	0.497	1	FUS	2521
HLA-B	0.000243785	0.461433	0.545	0.633	1	HLA-B	3106
LATS2	0.000257899	0.32675	0.123	0.093	1	LATS2	26524
AP2B1	0.000270699	0.480264	0.167	0.137	1	AP2B1	163
TACC1	0.000320965	0.520631	0.156	0.128	1	TACC1	6867
SNRPD2	0.000370441	0.253842	0.345	0.472	1	SNRPD2	6633
ACTR2	0.000371288	0.613248	0.199	0.174	1	ACTR2	10097
RRAD	0.000379642	1.01109	0.22	0.197	1	RRAD	6236
CUX1	0.000402131	0.353075	0.108	0.081	1	CUX1	1523
SASH1	0.000434108	0.393699	0.112	0.085	1	SASH1	23328
HNRNPD	0.000479468	0.251792	0.238	0.327	1	HNRNPD	3184
CALCOCO2	0.000550333	0.508779	0.14	0.113	1	CALCOCO2	10241
PABPC1	0.000579182	0.586012	0.451	0.492	1	PABPC1	26986
MPHOSPH8	0.000678248	0.257269	0.233	0.316	1	MPHOSPH8	54737
FOXC1	0.000684057	0.553572	0.418	0.446	1	FOXC1	2296
FAM133B	0.000700373	0.260989	0.281	0.378	1	FAM133B	257415
ATP2B1	0.000700837	0.596852	0.19	0.165	1	ATP2B1	490
AKAP13	0.000769945	0.568644	0.239	0.22	1	AKAP13	11214
EIF3A	0.000771198	0.492178	0.246	0.226	1	EIF3A	8661
KIDINS220	0.000829368	0.360739	0.101	0.076	1	KIDINS220	57498
DDX21	0.00091837	0.571149	0.366	0.376	1	DDX21	9188
VAMP5	0.000943995	0.473941	0.171	0.147	1	VAMP5	10791
PRRC2B	0.000963918	0.437344	0.121	0.095	1	PRRC2B	84726
PPFIBP1	0.000964631	0.458009	0.177	0.151	1	PPFIBP1	8496
SEM1	0.00100856	0.50013	0.494	0.563	1	SEM1	7979
APLP2	0.0011595	0.576906	0.29	0.286	1	APLP2	334
CDC42BPA	0.00117645	0.324266	0.102	0.077	1	CDC42BPA	8476
SKI	0.001193	0.529408	0.158	0.133	1	SKI	6497
RHOA	0.00120004	0.259511	0.324	0.441	1	RHOA	387
S100A4	0.00120039	0.534555	0.57	0.637	1	S100A4	6275
PFDN2	0.00120758	0.27474	0.285	0.388	1	PFDN2	5202
EML4	0.00121561	0.389486	0.105	0.081	1	EML4	27436
PLEKHH2	0.00140674	0.710353	0.14	0.117	1	PLEKHH2	130271
PHPT1	0.00141336	0.268012	0.308	0.415	1	PHPT1	29085
FKBP1A	0.00141821	0.518112	0.162	0.138	1	FKBP1A	2280
APRT	0.00149586	0.267562	0.142	0.197	1	APRT	353
OSTF1	0.00160329	0.419764	0.111	0.088	1	OSTF1	26578
SETD2	0.00183192	0.367517	0.108	0.084	1	SETD2	29072
CTSZ	0.00202517	0.463647	0.167	0.146	1	CTSZ	1522
COX7C	0.00222779	0.276359	0.65	0.769	1	COX7C	1350
TPM3	0.00225924	0.265879	0.262	0.357	1	TPM3	7170
CHSY1	0.00241109	0.344161	0.111	0.088	1	CHSY1	22856
NFIA	0.00250044	0.61155	0.27	0.26	1	NFIA	4774
CFL1	0.0025129	0.466105	0.503	0.589	1	CFL1	1072
RACK1	0.00266684	0.327149	0.618	0.721	1	RACK1	10399
SNX3	0.00270769	0.274287	0.328	0.445	1	SNX3	8724
GTF2H5	0.00273471	0.461362	0.18	0.158	1	GTF2H5	404672
SPTY2D1	0.00274578	0.268938	0.251	0.329	1	SPTY2D1	144108
RAB13	0.0029469	0.281491	0.189	0.256	1	RAB13	5872
PICALM	0.0029879	0.446434	0.119	0.097	1	PICALM	8301
RAB10	0.00307661	0.403277	0.123	0.101	1	RAB10	10890
PDGFA	0.00317272	0.337562	0.127	0.103	1	PDGFA	5154
MDFIC	0.00321976	0.484321	0.134	0.111	1	MDFIC	29969
NASP	0.00330221	0.306128	0.243	0.322	1	NASP	4678
SF1	0.00337961	0.252934	0.231	0.304	1	SF1	7536
ARPC5	0.0034554	0.563166	0.21	0.194	1	ARPC5	10092
EIF3J	0.00356826	0.292952	0.305	0.4	1	EIF3J	8669
FXR1	0.0036967	0.25251	0.233	0.307	1	FXR1	8087
ICAM1	0.00370452	0.679716	0.18	0.161	1	ICAM1	3383
RPL36A	0.00384105	0.380582	0.578	0.691	1	RPL36A	6173
CAP1	0.00413784	0.398997	0.122	0.1	1	CAP1	10487
SDCBP	0.00418265	0.251734	0.274	0.366	1	SDCBP	6386
TIMM8B	0.00424269	0.340408	0.13	0.108	1	TIMM8B	26521
HIPK1	0.00429983	0.514526	0.213	0.194	1	HIPK1	204851
EDIL3	0.00453285	0.270397	0.25	0.333	1	EDIL3	10085
NREP	0.0047423	0.30621	0.106	0.085	1	NREP	9315
IK	0.00485623	0.559874	0.278	0.273	1	IK	3550
EIF4G1	0.00491425	0.291687	0.103	0.082	1	EIF4G1	1981
TSC22D3	0.00500467	0.330825	0.293	0.384	1	TSC22D3	1831
SNAI2	0.00515099	0.43259	0.168	0.146	1	SNAI2	6591
MOCS2	0.00523065	0.382384	0.12	0.098	1	MOCS2	4338
ZNHIT1	0.00536727	0.266069	0.221	0.295	1	ZNHIT1	10467
TAOK1	0.00537483	0.337675	0.101	0.081	1	TAOK1	57551
RSBN1L	0.00552404	0.448118	0.127	0.106	1	RSBN1L	222194
PTPRA	0.00576037	0.464835	0.163	0.142	1	PTPRA	5786
KIF2A	0.00590385	0.369241	0.107	0.087	1	KIF2A	3796
COX7B	0.00641447	0.301684	0.366	0.491	1	COX7B	1349
SAV1	0.006427	0.320349	0.183	0.243	1	SAV1	60485
ARL6IP5	0.00650355	0.538668	0.378	0.405	1	ARL6IP5	10550
ZNF503	0.00705226	0.523885	0.174	0.153	1	ZNF503	84858
KCNQ1OT1	0.0073243	0.302417	0.234	0.302	1	KCNQ1OT1	10984
DDIT4	0.007433	0.538072	0.304	0.302	1	DDIT4	54541
UBE2N	0.00777335	0.27552	0.172	0.227	1	UBE2N	7334
MPZL1	0.00786782	0.419273	0.114	0.094	1	MPZL1	9019
HOOK3	0.00795433	0.385766	0.122	0.102	1	HOOK3	84376
TMCO1	0.00802468	0.309109	0.273	0.359	1	TMCO1	54499
ABCF1	0.00854159	0.429664	0.187	0.169	1	ABCF1	23
HLA-E	0.00867423	0.643567	0.332	0.354	1	HLA-E	3133
ZFHX3	0.00909801	0.594201	0.322	0.33	1	ZFHX3	463
DNAJC10	0.00916184	0.316119	0.1	0.08	1	DNAJC10	54431
AEBP1	0.00921767	0.59882	0.422	0.466	1	AEBP1	165
BHLHE40	0.00933359	0.570735	0.363	0.383	1	BHLHE40	8553
TNFRSF1A	0.0096588	0.386654	0.12	0.101	1	TNFRSF1A	7132
NUFIP2	0.0100178	0.303229	0.281	0.369	1	NUFIP2	57532
TOP1	0.0105344	0.383791	0.308	0.408	1	TOP1	7150
ERRFI1	0.0109288	0.669891	0.251	0.25	1	ERRFI1	54206
IFNGR1	0.0112723	0.357944	0.109	0.091	1	IFNGR1	3459
CAMK2N1	0.0112893	0.465464	0.173	0.229	1	CAMK2N1	55450
CAPRIN1	0.0113463	0.356405	0.146	0.127	1	CAPRIN1	4076
SETX	0.011579	0.307321	0.1	0.081	1	SETX	23064
PSMA1	0.0117956	0.253164	0.195	0.251	1	PSMA1	5682
RNF181	0.0120061	0.251432	0.142	0.187	1	RNF181	51255
NDUFA13	0.0121215	0.315865	0.298	0.394	1	NDUFA13	51079
SLC38A2	0.0122746	0.553349	0.424	0.473	1	SLC38A2	54407
ARPC2	0.0126362	0.323206	0.287	0.384	1	ARPC2	10109
POMP	0.0127488	0.285387	0.336	0.448	1	POMP	51371
ESD	0.0133851	0.512567	0.208	0.197	1	ESD	2098
TENT5A	0.0134287	0.272882	0.223	0.283	1	TENT5A	55603
FYTTD1	0.0135543	0.261808	0.138	0.18	1	FYTTD1	84248
MGMT	0.0137219	0.437194	0.128	0.11	1	MGMT	4255
PTP4A2	0.0141955	0.329907	0.265	0.346	1	PTP4A2	8073
WDR82	0.014492	0.348583	0.101	0.083	1	WDR82	80335
ATP5MG	0.0145766	0.425029	0.511	0.607	1	ATP5MG	10632
CAVIN1	0.0146843	0.312553	0.211	0.276	1	CAVIN1	284119
PHF3	0.0147517	0.279007	0.171	0.22	1	PHF3	23469
VEZT	0.0149547	0.426209	0.111	0.094	1	VEZT	55591
PTPN2	0.0153603	0.345669	0.111	0.094	1	PTPN2	5771
JDP2	0.0158615	0.399302	0.113	0.095	1	JDP2	122953
ANKRD12	0.0161038	0.279103	0.289	0.371	1	ANKRD12	23253
SELENOF	0.0161643	0.53163	0.204	0.195	1	SELENOF	9403
SESN3	0.0166587	0.337801	0.113	0.095	1	SESN3	143686
TUBB	0.0168631	0.60669	0.269	0.276	1	TUBB	203068
KAT6B	0.0176091	0.417994	0.114	0.097	1	KAT6B	23522
RAC1	0.0177932	0.431266	0.465	0.539	1	RAC1	5879
PRMT2	0.0177934	0.529687	0.195	0.181	1	PRMT2	3275
CDK12	0.0197096	0.427311	0.123	0.106	1	CDK12	51755
RTN3	0.0201932	0.250836	0.111	0.146	1	RTN3	10313
ATP5MC3	0.0203466	0.301309	0.268	0.351	1	ATP5MC3	518
UTRN	0.02041	0.391166	0.112	0.095	1	UTRN	7402
VASP	0.020706	0.280738	0.086	0.114	1	VASP	7408
TCEA1	0.0209601	0.304395	0.234	0.3	1	TCEA1	6917
SNX6	0.0212065	0.50541	0.165	0.151	1	SNX6	58533
HNRNPU	0.0212505	0.487974	0.43	0.482	1	HNRNPU	3192
RDX	0.021843	0.508993	0.234	0.227	1	RDX	5962
PSIP1	0.0220059	0.26534	0.168	0.215	1	PSIP1	11168
AAK1	0.0221478	0.352459	0.146	0.129	1	AAK1	22848
SETD5	0.0223919	0.322397	0.109	0.092	1	SETD5	55209
GNB1	0.0226934	0.475115	0.168	0.155	1	GNB1	2782
RIF1	0.0232203	0.370471	0.118	0.101	1	RIF1	55183
MORF4L1	0.0244989	0.340382	0.547	0.657	1	MORF4L1	10933
ZNF428	0.0245623	0.373175	0.122	0.106	1	ZNF428	126299
KHDRBS1	0.0246391	0.336449	0.238	0.307	1	KHDRBS1	10657
CBX3	0.0254352	0.622965	0.298	0.314	1	CBX3	11335
GNG11	0.0271208	0.373611	0.174	0.159	1	GNG11	2791
LACTB	0.0271686	0.446701	0.113	0.099	1	LACTB	114294
CMTM6	0.0274594	0.401406	0.147	0.133	1	CMTM6	54918
PAFAH1B2	0.0281577	0.340747	0.114	0.098	1	PAFAH1B2	5049
RAD21	0.0281664	0.261669	0.141	0.18	1	RAD21	5885
CCDC25	0.0283236	0.448513	0.122	0.106	1	CCDC25	55246
GYPC	0.0292199	0.444357	0.133	0.119	1	GYPC	2995
EIF5A	0.029517	0.331598	0.267	0.349	1	EIF5A	1984
BCAP29	0.0295172	0.262187	0.154	0.196	1	BCAP29	55973
PPP1CC	0.0304018	0.457591	0.161	0.149	1	PPP1CC	5501
PPIG	0.0307626	0.332341	0.24	0.303	1	PPIG	9360
NDUFS7	0.030857	0.437838	0.155	0.141	1	NDUFS7	374291
AP2S1	0.0309147	0.487444	0.17	0.161	1	AP2S1	1175
CTSK	0.0314966	0.504267	0.185	0.177	1	CTSK	1513
OSTC	0.0315525	0.313189	0.286	0.371	1	OSTC	58505
ODF2L	0.0316054	0.540734	0.143	0.129	1	ODF2L	57489
SSPN	0.0333035	0.399665	0.213	0.273	1	SSPN	8082
SMARCA2	0.0335184	0.329069	0.11	0.095	1	SMARCA2	6595
ZNF267	0.0337638	0.315169	0.097	0.127	1	ZNF267	10308
G0S2	0.0344756	0.886024	0.105	0.136	1	G0S2	50486
SUMO2	0.035952	0.343064	0.537	0.647	1	SUMO2	6613
YPEL3	0.0359632	0.264313	0.11	0.142	1	YPEL3	83719
LINC-PINT	0.0360326	0.351739	0.243	0.309	1	LINC-PINT	378805
PA2G4	0.0364476	0.507868	0.314	0.33	1	PA2G4	5036
APPL1	0.0388441	0.43202	0.148	0.134	1	APPL1	26060
PABPN1	0.0390589	0.269526	0.174	0.218	1	PABPN1	8106
CREBRF	0.0393931	0.334897	0.223	0.285	1	CREBRF	153222
CFAP97	0.03956	0.480172	0.213	0.204	1	CFAP97	57587
PIM1	0.0401367	0.285959	0.167	0.21	1	PIM1	5292
FAM120A	0.0402199	0.380584	0.106	0.092	1	FAM120A	23196
TJP1	0.0402577	0.347538	0.114	0.1	1	TJP1	7082
NDRG1	0.0414742	0.264775	0.125	0.158	1	NDRG1	10397
MEF2A	0.0416031	0.34165	0.291	0.372	1	MEF2A	4205
ELOB	0.0422846	0.257098	0.438	0.587	1	ELOB	6923
NCL	0.0428057	0.35561	0.562	0.668	1	NCL	4691
XRN2	0.0430134	0.388795	0.18	0.169	1	XRN2	22803
EIF3G	0.0433527	0.300842	0.197	0.246	1	EIF3G	8666
XRN1	0.044895	0.371381	0.11	0.096	1	XRN1	54464
HNRNPA0	0.0456758	0.333107	0.239	0.303	1	HNRNPA0	10949
KRTCAP2	0.0468752	0.267797	0.328	0.415	1	KRTCAP2	200185
ARID1B	0.0487755	0.40819	0.148	0.135	1	ARID1B	57492
MED13L	0.0490196	0.326946	0.137	0.123	1	MED13L	23389
CD44	0.0490431	0.34729	0.18	0.227	1	CD44	960
ARPC1B	0.0511936	0.34118	0.135	0.121	1	ARPC1B	10095
ARRDC3	0.0514019	0.324489	0.251	0.313	1	ARRDC3	57561
GADD45A	0.0531922	0.911473	0.371	0.422	1	GADD45A	1647
AP1S2	0.0532143	0.284453	0.104	0.091	1	AP1S2	8905
ID2	0.0534916	0.361247	0.293	0.37	1	ID2	3398
IKBIP	0.0569874	0.321298	0.107	0.094	1	IKBIP	121457
FAM20C	0.0570702	0.357356	0.116	0.103	1	FAM20C	56975
STMP1	0.058524	0.289615	0.218	0.272	1	STMP1	647087
ATP5PD	0.0591276	0.382941	0.28	0.358	1	ATP5PD	10476
ARGLU1	0.0596833	0.287979	0.335	0.42	1	ARGLU1	55082
CD47	0.0634623	0.254395	0.176	0.216	1	CD47	961
BNIP3L	0.0634967	0.385418	0.254	0.321	1	BNIP3L	665
SPCS3	0.0636819	0.255354	0.157	0.195	1	SPCS3	60559
OSMR	0.0652757	0.388095	0.117	0.105	1	OSMR	9180
FAM107B	0.0661034	0.509301	0.272	0.284	1	FAM107B	83641
TMEM123	0.0671049	0.446186	0.175	0.167	1	TMEM123	114908
DYNC1LI1	0.0673706	0.323646	0.125	0.156	1	DYNC1LI1	51143
PDS5B	0.0686091	0.296278	0.125	0.111	1	PDS5B	23047
WWTR1	0.0687237	0.296956	0.245	0.307	1	WWTR1	25937
RBM25	0.0689904	0.457729	0.369	0.406	1	RBM25	58517
CPNE3	0.0690289	0.271957	0.152	0.187	1	CPNE3	8895
SMG1	0.0693167	0.320191	0.115	0.102	1	SMG1	23049
IFI6	0.0704293	0.37482	0.125	0.113	1	IFI6	2537
MAP4	0.0709098	0.347301	0.158	0.148	1	MAP4	4134
KMT2C	0.0721182	0.27332	0.107	0.094	1	KMT2C	58508
SGCB	0.0724751	0.457416	0.133	0.123	1	SGCB	6443
CLTC	0.072887	0.427221	0.148	0.137	1	CLTC	1213
DDX42	0.0752024	0.308622	0.101	0.089	1	DDX42	11325
PPA1	0.0764536	0.344785	0.253	0.321	1	PPA1	5464
TIMM13	0.0769835	0.336891	0.141	0.13	1	TIMM13	26517
NAP1L1	0.0781178	0.339614	0.537	0.65	1	NAP1L1	4673
CD83	0.0824646	0.276778	0.105	0.13	1	CD83	9308
RBM17	0.0846325	0.378376	0.139	0.128	1	RBM17	84991
UBXN2A	0.085981	0.287706	0.105	0.131	1	UBXN2A	165324
TPR	0.087942	0.456167	0.174	0.167	1	TPR	7175
PHIP	0.0915411	0.421173	0.123	0.112	1	PHIP	55023
TCF7L2	0.0918202	0.432655	0.227	0.227	1	TCF7L2	6934
CSNK2A1	0.0925697	0.260423	0.105	0.093	1	CSNK2A1	1457
MAP7D3	0.0929718	0.362019	0.136	0.124	1	MAP7D3	79649
HSBP1	0.0949267	0.358078	0.255	0.321	1	HSBP1	3281
ASH1L	0.0952463	0.472563	0.2	0.196	1	ASH1L	55870
WNK1	0.0964035	0.326272	0.117	0.106	1	WNK1	65125
INHBA	0.0981239	0.657383	0.185	0.179	1	INHBA	3624
POLR2L	0.098141	0.293313	0.408	0.526	1	POLR2L	5441
RPF2	0.0988944	0.343459	0.121	0.111	1	RPF2	84154
FOXO3	0.101507	0.573937	0.211	0.213	1	FOXO3	2309
UBR5	0.104273	0.284937	0.111	0.1	1	UBR5	51366
LAMP2	0.104573	0.274235	0.156	0.19	1	LAMP2	3920
ARHGAP21	0.107224	0.378365	0.113	0.104	1	ARHGAP21	57584
PPP1R15A	0.108011	0.363956	0.573	0.645	1	PPP1R15A	23645
TGFB1	0.109031	0.296811	0.192	0.233	1	TGFB1	7040
ATP6AP2	0.113268	0.418429	0.157	0.151	1	ATP6AP2	10159
MT1A	0.113815	0.403651	0.175	0.212	1	MT1A	4489
YWHAZ	0.114208	0.364796	0.51	0.604	1	YWHAZ	7534
DDX18	0.116078	0.292459	0.253	0.308	1	DDX18	8886
BOD1L1	0.117227	0.405503	0.171	0.163	1	BOD1L1	259282
AFF4	0.119426	0.439818	0.272	0.28	1	AFF4	27125
BCL6	0.120657	0.253935	0.276	0.338	1	BCL6	604
OGT	0.125379	0.256396	0.101	0.123	1	OGT	8473
PLAUR	0.126166	0.263154	0.189	0.226	1	PLAUR	5329
DNM1L	0.133548	0.394637	0.108	0.099	1	DNM1L	10059
SPHK1	0.138708	0.328614	0.143	0.174	1	SPHK1	8877
TNRC6B	0.140933	0.351221	0.168	0.16	1	TNRC6B	23112
ASPH	0.142987	0.44404	0.185	0.182	1	ASPH	444
IRX3	0.144872	0.44451	0.133	0.126	1	IRX3	79191
EIF4G2	0.14632	0.339653	0.311	0.39	1	EIF4G2	1982
PPIA	0.153825	0.333552	0.571	0.717	1	PPIA	5478
CYB5A	0.156005	0.357693	0.103	0.095	1	CYB5A	1528
NFIC	0.156253	0.322325	0.257	0.308	1	NFIC	4782
ADNP	0.161003	0.314397	0.123	0.115	1	ADNP	23394
BTF3L4	0.162654	0.283134	0.149	0.178	1	BTF3L4	91408
DPM3	0.162929	0.320646	0.17	0.204	1	DPM3	54344
PMEPA1	0.16318	0.332516	0.355	0.439	1	PMEPA1	56937
ZBTB20	0.163801	0.331691	0.224	0.271	1	ZBTB20	26137
RBPJ	0.164347	0.439434	0.15	0.144	1	RBPJ	3516
LUC7L	0.166119	0.324143	0.121	0.112	1	LUC7L	55692
HP1BP3	0.167996	0.539471	0.344	0.382	1	HP1BP3	50809
UBXN4	0.170211	0.351987	0.281	0.351	1	UBXN4	23190
ESF1	0.17161	0.406561	0.15	0.143	1	ESF1	51575
CNOT2	0.173506	0.267274	0.112	0.135	1	CNOT2	4848
SGK1	0.174135	0.4638	0.174	0.17	1	SGK1	6446
SCP2	0.178189	0.266339	0.131	0.156	1	SCP2	6342
CD164	0.185069	0.528026	0.284	0.307	1	CD164	8763
SCPEP1	0.185595	0.352871	0.117	0.141	1	SCPEP1	59342
SCARB2	0.192052	0.457802	0.167	0.166	1	SCARB2	950
STAU1	0.192484	0.332503	0.188	0.224	1	STAU1	6780
RALBP1	0.195318	0.354885	0.178	0.173	1	RALBP1	10928
SLC20A1	0.19916	0.284713	0.173	0.205	1	SLC20A1	6574
ERGIC2	0.203328	0.26579	0.117	0.138	1	ERGIC2	51290
NDUFA2	0.205559	0.292285	0.223	0.267	1	NDUFA2	4695
SUPT5H	0.208454	0.294041	0.1	0.12	1	SUPT5H	6829
ZBTB38	0.210076	0.297914	0.12	0.113	1	ZBTB38	253461
ITPRIPL2	0.213108	0.449361	0.153	0.15	1	ITPRIPL2	162073
CNN2	0.213745	0.384024	0.112	0.107	1	CNN2	1265
IER5L	0.214567	0.405274	0.234	0.281	1	IER5L	389792
PCBP2	0.21619	0.485391	0.417	0.492	1	PCBP2	5094
RBM39	0.22306	0.315859	0.497	0.605	1	RBM39	9584
PDLIM2	0.22499	0.260153	0.15	0.177	1	PDLIM2	64236
CGGBP1	0.22522	0.447788	0.171	0.172	1	CGGBP1	8545
PRDM2	0.22542	0.333444	0.156	0.186	1	PRDM2	7799
SH3GLB1	0.226178	0.315342	0.248	0.296	1	SH3GLB1	51100
TIAL1	0.227855	0.327808	0.152	0.147	1	TIAL1	7073
SPEN	0.233217	0.373093	0.173	0.172	1	SPEN	23013
MOB1A	0.234685	0.398028	0.146	0.142	1	MOB1A	55233
ZNF106	0.237008	0.391943	0.15	0.146	1	ZNF106	64397
KIF5B	0.241488	0.366603	0.175	0.208	1	KIF5B	3799
GLG1	0.245092	0.448095	0.161	0.159	1	GLG1	2734
TBCA	0.245611	0.33873	0.389	0.488	1	TBCA	6902
CAVIN3	0.247517	0.387548	0.235	0.284	1	CAVIN3	112464
CHMP3	0.247712	0.406816	0.204	0.206	1	CHMP3	51652
RPS27L	0.248916	0.448385	0.42	0.498	1	RPS27L	51065
MTIF3	0.259512	0.291013	0.112	0.106	1	MTIF3	219402
EMP2	0.260901	0.428904	0.305	0.381	1	EMP2	2013
RC3H1	0.263098	0.263684	0.1	0.094	1	RC3H1	149041
NOLC1	0.264609	0.325292	0.1	0.095	1	NOLC1	9221
NRBP1	0.264972	0.260489	0.117	0.136	1	NRBP1	29959
TUBA1A	0.266872	0.363685	0.329	0.4	1	TUBA1A	7846
DNAJC8	0.268698	0.280162	0.286	0.344	1	DNAJC8	22826
CAND1	0.271892	0.288144	0.114	0.108	1	CAND1	55832
FERMT2	0.273373	0.254656	0.204	0.24	1	FERMT2	10979
DDX3X	0.276767	0.398206	0.344	0.427	1	DDX3X	1654
MAGT1	0.280624	0.314025	0.106	0.101	1	MAGT1	84061
YAF2	0.287468	0.268394	0.105	0.122	1	YAF2	10138
CXXC5	0.289387	0.330558	0.155	0.181	1	CXXC5	51523
RBX1	0.291897	0.342233	0.306	0.379	1	RBX1	9978
SNRPD3	0.29255	0.447759	0.251	0.268	1	SNRPD3	6634
MKLN1	0.292775	0.34394	0.106	0.101	1	MKLN1	4289
TLE4	0.293193	0.516777	0.344	0.382	1	TLE4	7091
NET1	0.295774	0.335769	0.146	0.17	1	NET1	10276
ZC3HAV1	0.298319	0.528323	0.158	0.158	1	ZC3HAV1	56829
RYK	0.303114	0.327859	0.121	0.117	1	RYK	6259
PDK4	0.306631	0.256256	0.118	0.137	1	PDK4	5166
ANKRD10	0.307148	0.314108	0.142	0.165	1	ANKRD10	55608
VPS35	0.309345	0.296194	0.104	0.099	1	VPS35	55737
YWHAE	0.311261	0.327164	0.544	0.688	1	YWHAE	7531
TM9SF3	0.315905	0.426579	0.216	0.222	1	TM9SF3	56889
NIPBL	0.324546	0.261644	0.133	0.154	1	NIPBL	25836
BPTF	0.326134	0.468544	0.175	0.18	1	BPTF	2186
PRRC2C	0.326545	0.473652	0.373	0.434	1	PRRC2C	23215
RPS17	0.334913	0.378543	0.346	0.433	1	RPS17	6218
MYL12B	0.337382	0.344729	0.374	0.484	1	MYL12B	103910
BRD4	0.346826	0.402609	0.17	0.173	1	BRD4	23476
TCEAL4	0.347871	0.37386	0.37	0.458	1	TCEAL4	79921
NSD3	0.352546	0.390322	0.154	0.153	1	NSD3	54904
MAN1A2	0.353439	0.318507	0.126	0.145	1	MAN1A2	10905
HIGD2A	0.354192	0.395417	0.157	0.16	1	HIGD2A	192286
XPO1	0.355488	0.280208	0.101	0.096	1	XPO1	7514
LARP7	0.357108	0.446876	0.168	0.17	1	LARP7	51574
UQCRQ	0.360811	0.494286	0.342	0.391	1	UQCRQ	27089
NDUFB1	0.362822	0.488584	0.344	0.399	1	NDUFB1	4707
CD302	0.368319	0.373283	0.149	0.173	1	CD302	9936
TM9SF2	0.369965	0.273926	0.159	0.183	1	TM9SF2	9375
MCL1	0.373646	0.48901	0.298	0.33	1	MCL1	4170
PCM1	0.379682	0.301705	0.183	0.211	1	PCM1	5108
RGS16	0.390685	0.405011	0.267	0.314	1	RGS16	6004
STAG2	0.393963	0.329165	0.152	0.151	1	STAG2	10735
C5orf15	0.39423	0.271738	0.112	0.128	1	C5orf15	56951
CCSER2	0.397182	0.355067	0.129	0.128	1	CCSER2	54462
BACH1	0.400094	0.255064	0.093	0.106	1	BACH1	571
SRRM1	0.401501	0.313018	0.386	0.468	1	SRRM1	10250
CLIC4	0.402723	0.414577	0.222	0.26	1	CLIC4	25932
CEBPZ	0.417816	0.317205	0.187	0.215	1	CEBPZ	10153
NDUFB2	0.421018	0.362152	0.345	0.433	1	NDUFB2	4708
WASL	0.426822	0.287352	0.147	0.167	1	WASL	8976
DHX36	0.428266	0.350948	0.203	0.235	1	DHX36	170506
TMX1	0.43295	0.296503	0.106	0.103	1	TMX1	81542
HNRNPK	0.441267	0.341466	0.413	0.526	1	HNRNPK	3190
FOSL2	0.445935	0.484616	0.203	0.216	1	FOSL2	2355
YY1	0.447011	0.380216	0.243	0.29	1	YY1	7528
LTBP3	0.449759	0.407313	0.175	0.203	1	LTBP3	4054
SNRNP70	0.451638	0.285328	0.142	0.16	1	SNRNP70	6625
PFDN1	0.452312	0.34869	0.156	0.177	1	PFDN1	5201
IFNGR2	0.452932	0.448244	0.152	0.156	1	IFNGR2	3460
ANP32A	0.456252	0.32473	0.107	0.106	1	ANP32A	8125
CNN3	0.458941	0.386572	0.346	0.423	1	CNN3	1266
ST13	0.468893	0.304334	0.525	0.64	1	ST13	6767
CDC42EP3	0.473794	0.54814	0.146	0.151	1	CDC42EP3	10602
COX7A1	0.480754	0.381342	0.301	0.367	1	COX7A1	1346
CHD4	0.486645	0.321732	0.17	0.195	1	CHD4	1108
PTBP1	0.489688	0.253646	0.126	0.142	1	PTBP1	5725
BCLAF1	0.490093	0.377082	0.278	0.3	1	BCLAF1	9774
HNRNPR	0.492807	0.352915	0.21	0.243	1	HNRNPR	10236
SEC31A	0.493787	0.291786	0.243	0.283	1	SEC31A	22872
ATP5F1A	0.495897	0.292985	0.146	0.165	1	ATP5F1A	498
COX6C	0.496585	0.418239	0.438	0.532	1	COX6C	1345
ANP32E	0.509612	0.398807	0.186	0.215	1	ANP32E	81611
BBX	0.510945	0.31347	0.138	0.138	1	BBX	56987
LMAN1	0.519829	0.321254	0.206	0.237	1	LMAN1	3998
CSRP2	0.523735	0.349778	0.133	0.149	1	CSRP2	1466
HMGN1	0.531501	0.388214	0.308	0.377	1	HMGN1	3150
ELF2	0.531653	0.354327	0.171	0.177	1	ELF2	1998
ZNF292	0.53536	0.353097	0.143	0.16	1	ZNF292	23036
ARHGAP5	0.536878	0.264683	0.145	0.162	1	ARHGAP5	394
C12orf75	0.543728	0.274793	0.112	0.111	1	C12orf75	387882
CCDC82	0.549288	0.332926	0.106	0.119	1	CCDC82	79780
C16orf72	0.552771	0.328809	0.115	0.116	1	C16orf72	29035
PLSCR1	0.553164	0.518168	0.164	0.173	1	PLSCR1	5359
CAPZA1	0.554137	0.326346	0.18	0.186	1	CAPZA1	829
ZC3H13	0.555316	0.445446	0.155	0.162	1	ZC3H13	23091
KANSL1	0.55697	0.354054	0.12	0.121	1	KANSL1	284058
CTNNA1	0.5574	0.254158	0.133	0.135	1	CTNNA1	1495
NR3C1	0.561853	0.494774	0.275	0.307	1	NR3C1	2908
DSE	0.562629	0.329345	0.105	0.119	1	DSE	29940
CANX	0.563634	0.368244	0.267	0.314	1	CANX	821
HNRNPUL1	0.564878	0.377924	0.146	0.149	1	HNRNPUL1	11100
ACTN4	0.57066	0.28987	0.195	0.221	1	ACTN4	81
KTN1	0.577183	0.383167	0.318	0.359	1	KTN1	3895
CSNK1E	0.577353	0.324266	0.094	0.106	1	CSNK1E	1454
PRKAR1A	0.578434	0.440612	0.273	0.303	1	PRKAR1A	5573
APP	0.583019	0.357083	0.241	0.26	1	APP	351
HNRNPDL	0.590321	0.331397	0.529	0.663	1	HNRNPDL	9987
TUT4	0.59134	0.306149	0.152	0.155	1	TUT4	23318
SH3BGRL	0.601322	0.499917	0.256	0.287	1	SH3BGRL	6451
NFE2L1	0.601931	0.281835	0.121	0.135	1	NFE2L1	4779
UQCC2	0.602575	0.312452	0.135	0.138	1	UQCC2	84300
CDC42EP5	0.606974	0.453224	0.195	0.224	1	CDC42EP5	148170
USP34	0.610408	0.305324	0.127	0.141	1	USP34	9736
MAPK6	0.611426	0.278083	0.132	0.134	1	MAPK6	5597
UPF3A	0.617482	0.433155	0.162	0.169	1	UPF3A	65110
TMEM30A	0.617665	0.343214	0.171	0.179	1	TMEM30A	55754
LIMS1	0.617681	0.434234	0.199	0.213	1	LIMS1	3987
NFIL3	0.622941	0.396947	0.225	0.259	1	NFIL3	4783
SNHG9	0.622962	0.382542	0.425	0.53	1	SNHG9	735301
RAB14	0.627791	0.385919	0.224	0.24	1	RAB14	51552
RUNX1	0.629081	0.395957	0.258	0.297	1	RUNX1	861
SYNCRIP	0.631259	0.352043	0.187	0.197	1	SYNCRIP	10492
SF3B1	0.636807	0.363244	0.271	0.312	1	SF3B1	23451
STOM	0.642121	0.360071	0.123	0.137	1	STOM	2040
OPTN	0.643741	0.328764	0.137	0.141	1	OPTN	10133
RAPGEF2	0.648689	0.275363	0.106	0.117	1	RAPGEF2	9693
COX16	0.651099	0.257881	0.143	0.156	1	COX16	51241
COX6B1	0.653063	0.323565	0.438	0.557	1	COX6B1	1340
NAMPT	0.653985	0.450909	0.204	0.235	1	NAMPT	10135
TNRC6A	0.657231	0.285758	0.109	0.11	1	TNRC6A	27327
KPNB1	0.687015	0.284346	0.136	0.149	1	KPNB1	3837
CHCHD1	0.692155	0.269101	0.097	0.106	1	CHCHD1	118487
ATP5PF	0.694463	0.423342	0.413	0.495	1	ATP5PF	522
INO80D	0.697657	0.340044	0.121	0.125	1	INO80D	54891
DDX46	0.706962	0.325692	0.207	0.232	1	DDX46	9879
BRD7	0.707059	0.264057	0.111	0.113	1	BRD7	29117
DDAH2	0.711261	0.345868	0.133	0.137	1	DDAH2	23564
GLRX	0.711949	0.423292	0.106	0.115	1	GLRX	2745
AHCYL1	0.717117	0.259399	0.141	0.155	1	AHCYL1	10768
IPO7	0.726706	0.263245	0.157	0.171	1	IPO7	10527
SMC3	0.729297	0.33038	0.105	0.107	1	SMC3	9126
TSC22D2	0.740311	0.463054	0.216	0.236	1	TSC22D2	9819
HACD3	0.753112	0.266662	0.104	0.113	1	HACD3	51495
TOPORS	0.753498	0.480361	0.147	0.155	1	TOPORS	10210
EPS8	0.757646	0.414908	0.223	0.257	1	EPS8	2059
MSN	0.763685	0.32485	0.181	0.202	1	MSN	4478
CYBA	0.771568	0.342681	0.245	0.27	1	CYBA	1535
HNRNPA3	0.776084	0.363588	0.41	0.492	1	HNRNPA3	220988
ARID5B	0.778488	0.648512	0.292	0.336	1	ARID5B	84159
PPP1R14B	0.78025	0.356625	0.181	0.196	1	PPP1R14B	26472
ING1	0.781234	0.415901	0.16	0.179	1	ING1	3621
C1S	0.785342	0.334832	0.215	0.239	1	C1S	716
CSDE1	0.792169	0.359343	0.305	0.358	1	CSDE1	7812
ARID4B	0.794986	0.498461	0.234	0.271	1	ARID4B	51742
WTAP	0.802626	0.699588	0.439	0.553	1	WTAP	9589
ATF3	0.806771	0.394165	0.497	0.587	1	ATF3	467
PRPF4B	0.808346	0.358207	0.271	0.304	1	PRPF4B	8899
ZNF451	0.808499	0.278733	0.126	0.131	1	ZNF451	26036
STAT3	0.808531	0.441408	0.278	0.315	1	STAT3	6774
RTF1	0.813252	0.360697	0.335	0.381	1	RTF1	23168
MED13	0.814098	0.300633	0.146	0.153	1	MED13	9969
RSL1D1	0.830303	0.50746	0.219	0.245	1	RSL1D1	26156
SHOC2	0.832436	0.350195	0.147	0.16	1	SHOC2	8036
MIR99AHG	0.83405	0.3044	0.098	0.106	1	MIR99AHG	388815
ELOVL5	0.836428	0.292475	0.109	0.113	1	ELOVL5	60481
RB1CC1	0.841046	0.337767	0.157	0.168	1	RB1CC1	9821
XRCC5	0.841433	0.42776	0.193	0.211	1	XRCC5	7520
AKAP9	0.843295	0.336389	0.258	0.281	1	AKAP9	10142
DYNC1LI2	0.846991	0.361512	0.112	0.117	1	DYNC1LI2	1783
MIA3	0.848284	0.271698	0.097	0.1	1	MIA3	375056
RFC1	0.852967	0.318921	0.138	0.149	1	RFC1	5981
GPBP1	0.859798	0.410191	0.259	0.292	1	GPBP1	65056
YWHAG	0.869177	0.437305	0.261	0.297	1	YWHAG	7532
HCFC1R1	0.869468	0.312878	0.129	0.138	1	HCFC1R1	54985
FRG1	0.873602	0.421323	0.162	0.173	1	FRG1	2483
NFIX	0.884	0.301875	0.163	0.178	1	NFIX	4784
HDGF	0.891044	0.309173	0.137	0.149	1	HDGF	3068
SMAD5	0.89378	0.344466	0.18	0.199	1	SMAD5	4090
CHD6	0.896818	0.309938	0.103	0.11	1	CHD6	84181
UPF2	0.896873	0.382969	0.198	0.212	1	UPF2	26019
CCND2	0.898542	0.35782	0.124	0.134	1	CCND2	894
TUBA1B	0.900809	0.39076	0.413	0.517	1	TUBA1B	10376
WDR43	0.911322	0.267112	0.111	0.117	1	WDR43	23160
VPS26A	0.923674	0.260968	0.112	0.117	1	VPS26A	9559
DRAP1	0.931084	0.383092	0.234	0.262	1	DRAP1	10589
RAB31	0.934912	0.401031	0.193	0.212	1	RAB31	11031
ZFYVE16	0.935383	0.308725	0.102	0.109	1	ZFYVE16	9765
JMJD1C	0.938259	0.467618	0.349	0.418	1	JMJD1C	221037
SERINC1	0.942444	0.498594	0.301	0.355	1	SERINC1	57515
IL1R1	0.953524	0.369978	0.204	0.226	1	IL1R1	3554
SYF2	0.953575	0.517367	0.352	0.422	1	SYF2	25949
METAP2	0.955527	0.42378	0.333	0.39	1	METAP2	10988
MAP3K2	0.955543	0.278845	0.115	0.122	1	MAP3K2	10746
ARID4A	0.958948	0.319067	0.126	0.135	1	ARID4A	5926
EFEMP2	0.962503	0.349893	0.142	0.152	1	EFEMP2	30008
PSMA4	0.967775	0.431395	0.172	0.189	1	PSMA4	5685
PITPNB	0.979419	0.284324	0.115	0.122	1	PITPNB	23760
NDUFS8	0.984673	0.276755	0.095	0.101	1	NDUFS8	4728
ARIH1	0.990925	0.363277	0.16	0.172	1	ARIH1	25820
ARF6	0.994727	0.48908	0.227	0.258	1	ARF6	382
NOP56	0.995721	0.282241	0.159	0.171	1	NOP56	10528
