# Supplementary material for: Revealing the Key MSCs Niches and Pathogenic Genes in Influencing CEP Homeostasis: A Conjoint Analysis of Single-Cell and WGCNA
Source: Front Immunol. 2022 Jun 27;13:933721. doi: 10.3389/fimmu.2022.933721 (PMC9271696; doi:10.3389/fimmu.2022.933721)
Supplement: Supplementary Table 3 — Detailed functional annotations in each cell type. [file Table_3.xlsx]

## Sheet: NPPC
ONTOLOGY	ID	Description	GeneRatio	BgRatio	pvalue	p.adjust	qvalue	geneID	Count
GO:0030198	BP	GO:0030198	extracellular matrix organization	12/35	301/18723	1.43676e-13	7.10319e-11	4.28448e-11	COL1A2/COL3A1/COL12A1/MMP13/ADAMTS6/COL1A1/COL5A2/COL10A1/IBSP/LRP1/SULF1/COL11A1	12
GO:0043062	BP	GO:0043062	extracellular structure organization	12/35	302/18723	1.49449e-13	7.10319e-11	4.28448e-11	COL1A2/COL3A1/COL12A1/MMP13/ADAMTS6/COL1A1/COL5A2/COL10A1/IBSP/LRP1/SULF1/COL11A1	12
GO:0045229	BP	GO:0045229	external encapsulating structure organization	12/35	304/18723	1.61635e-13	7.10319e-11	4.28448e-11	COL1A2/COL3A1/COL12A1/MMP13/ADAMTS6/COL1A1/COL5A2/COL10A1/IBSP/LRP1/SULF1/COL11A1	12
GO:0001503	BP	GO:0001503	ossification	13/35	408/18723	1.97585e-13	7.10319e-11	4.28448e-11	COL1A2/TNC/MMP13/SPP1/CTNNB1/COL1A1/PTH1R/COL5A2/RUNX2/IBSP/MEF2C/ANKH/COL11A1	13
GO:0031214	BP	GO:0031214	biomineral tissue development	8/35	169/18723	7.1363e-10	1.87803e-07	1.13279e-07	COL1A2/MMP13/SPP1/COL1A1/PTH1R/IBSP/MEF2C/ANKH	8
GO:0110148	BP	GO:0110148	biomineralization	8/35	171/18723	7.83601e-10	1.87803e-07	1.13279e-07	COL1A2/MMP13/SPP1/COL1A1/PTH1R/IBSP/MEF2C/ANKH	8
GO:0030199	BP	GO:0030199	collagen fibril organization	6/35	61/18723	1.40127e-09	2.87861e-07	1.73631e-07	COL1A2/COL3A1/COL12A1/COL1A1/COL5A2/COL11A1	6
GO:0051216	BP	GO:0051216	cartilage development	8/35	190/18723	1.80644e-09	3.24708e-07	1.95856e-07	MMP13/CTNNB1/COL1A1/PTH1R/RUNX2/MEF2C/SULF1/COL11A1	8
GO:0001649	BP	GO:0001649	osteoblast differentiation	8/35	229/18723	7.84829e-09	1.25398e-06	7.56373e-07	TNC/SPP1/CTNNB1/COL1A1/PTH1R/RUNX2/IBSP/MEF2C	8
GO:0061448	BP	GO:0061448	connective tissue development	8/35	252/18723	1.65704e-08	2.38283e-06	1.43727e-06	MMP13/CTNNB1/COL1A1/PTH1R/RUNX2/MEF2C/SULF1/COL11A1	8
GO:0035987	BP	GO:0035987	endodermal cell differentiation	5/35	45/18723	1.96197e-08	2.56483e-06	1.54705e-06	FN1/COL12A1/CTNNB1/COL5A2/COL11A1	5
GO:0002062	BP	GO:0002062	chondrocyte differentiation	6/35	106/18723	4.05486e-08	4.85907e-06	2.93088e-06	CTNNB1/PTH1R/RUNX2/MEF2C/SULF1/COL11A1	6
GO:0001706	BP	GO:0001706	endoderm formation	5/35	54/18723	5.01779e-08	5.55045e-06	3.3479e-06	FN1/COL12A1/CTNNB1/COL5A2/COL11A1	5
GO:0030282	BP	GO:0030282	bone mineralization	6/35	119/18723	8.10674e-08	8.32678e-06	5.02252e-06	COL1A2/MMP13/PTH1R/IBSP/MEF2C/ANKH	6
GO:0060348	BP	GO:0060348	bone development	7/35	205/18723	8.82877e-08	8.46385e-06	5.1052e-06	SFRP4/MMP13/COL1A1/PDGFC/RUNX2/MEF2C/SULF1	7
GO:0048705	BP	GO:0048705	skeletal system morphogenesis	7/35	220/18723	1.42922e-07	1.28451e-05	7.74789e-06	SFRP4/MMP13/CTNNB1/COL1A1/RUNX2/MEF2C/COL11A1	7
GO:0001958	BP	GO:0001958	endochondral ossification	4/35	27/18723	1.74134e-07	1.39114e-05	8.39104e-06	MMP13/COL1A1/RUNX2/MEF2C	4
GO:0036075	BP	GO:0036075	replacement ossification	4/35	27/18723	1.74134e-07	1.39114e-05	8.39104e-06	MMP13/COL1A1/RUNX2/MEF2C	4
GO:0007492	BP	GO:0007492	endoderm development	5/35	77/18723	3.03993e-07	2.30075e-05	1.38776e-05	FN1/COL12A1/CTNNB1/COL5A2/COL11A1	5
GO:0060349	BP	GO:0060349	bone morphogenesis	5/35	93/18723	7.82702e-07	5.62763e-05	3.39446e-05	SFRP4/MMP13/COL1A1/RUNX2/MEF2C	5
GO:0009612	BP	GO:0009612	response to mechanical stimulus	6/35	216/18723	2.69977e-06	0.00017279	0.000104223	TNC/COL3A1/CTNNB1/COL1A1/SERPINE2/COL11A1	6
GO:0071774	BP	GO:0071774	response to fibroblast growth factor	5/35	120/18723	2.76836e-06	0.00017279	0.000104223	TNC/CTNNB1/COL1A1/RUNX2/SULF1	5
GO:0001704	BP	GO:0001704	formation of primary germ layer	5/35	121/18723	2.88383e-06	0.00017279	0.000104223	FN1/COL12A1/CTNNB1/COL5A2/COL11A1	5
GO:0048706	BP	GO:0048706	embryonic skeletal system development	5/35	121/18723	2.88383e-06	0.00017279	0.000104223	CTNNB1/COL1A1/RUNX2/SULF1/COL11A1	5
GO:0060350	BP	GO:0060350	endochondral bone morphogenesis	4/35	54/18723	3.02761e-06	0.000174148	0.000105042	MMP13/COL1A1/RUNX2/MEF2C	4
GO:0007178	BP	GO:0007178	transmembrane receptor protein serine/threonine kinase signaling pathway	7/35	355/18723	3.53513e-06	0.00019552	0.000117933	COL1A2/COL3A1/LTBP1/SFRP4/RUNX2/LRP1/SULF1	7
GO:0042476	BP	GO:0042476	odontogenesis	5/35	130/18723	4.10277e-06	0.000218511	0.000131801	COL1A2/TNC/CTNNB1/COL1A1/RUNX2	5
GO:0071230	BP	GO:0071230	cellular response to amino acid stimulus	4/35	71/18723	9.09473e-06	0.00046708	0.000281732	COL1A2/COL1A1/COL5A2/PDGFC	4
GO:0071229	BP	GO:0071229	cellular response to acid chemical	4/35	80/18723	1.46285e-05	0.000725373	0.000437528	COL1A2/COL1A1/COL5A2/PDGFC	4
GO:0007369	BP	GO:0007369	gastrulation	5/35	185/18723	2.27717e-05	0.00109152	0.000658382	FN1/COL12A1/CTNNB1/COL5A2/COL11A1	5
GO:0002063	BP	GO:0002063	chondrocyte development	3/35	31/18723	2.59503e-05	0.00120376	0.000726081	RUNX2/SULF1/COL11A1	3
GO:0001655	BP	GO:0001655	urogenital system development	6/35	338/18723	3.45458e-05	0.0015524	0.000936372	TNC/CTNNB1/ADAMTS6/MEF2C/SULF1/SOX4	6
GO:0040036	BP	GO:0040036	regulation of fibroblast growth factor receptor signaling pathway	3/35	37/18723	4.45139e-05	0.00193973	0.00117	CTNNB1/RUNX2/SULF1	3
GO:0044344	BP	GO:0044344	cellular response to fibroblast growth factor stimulus	4/35	113/18723	5.70074e-05	0.00241108	0.00145431	CTNNB1/COL1A1/RUNX2/SULF1	4
GO:0043200	BP	GO:0043200	response to amino acid	4/35	116/18723	6.31441e-05	0.00259432	0.00156483	COL1A2/COL1A1/COL5A2/PDGFC	4
GO:0060560	BP	GO:0060560	developmental growth involved in morphogenesis	5/35	234/18723	6.98439e-05	0.00278988	0.00168279	FN1/TNC/SPP1/CTNNB1/LRP1	5
GO:0030168	BP	GO:0030168	platelet activation	4/35	123/18723	7.93233e-05	0.00304497	0.00183665	FN1/COL3A1/SERPINE2/HBB	4
GO:0030850	BP	GO:0030850	prostate gland development	3/35	45/18723	8.04651e-05	0.00304497	0.00183665	TNC/CTNNB1/SULF1	3
GO:0048483	BP	GO:0048483	autonomic nervous system development	3/35	47/18723	9.17127e-05	0.00338161	0.00203971	FN1/CTNNB1/SOX4	3
GO:0071560	BP	GO:0071560	cellular response to transforming growth factor beta stimulus	5/35	250/18723	9.54229e-05	0.00343045	0.00206917	COL1A2/COL3A1/LTBP1/COL1A1/MEF2C	5
GO:0071559	BP	GO:0071559	response to transforming growth factor beta	5/35	256/18723	0.000106679	0.00374155	0.00225682	COL1A2/COL3A1/LTBP1/COL1A1/MEF2C	5
GO:0001101	BP	GO:0001101	response to acid chemical	4/35	135/18723	0.000113798	0.00385619	0.00232596	COL1A2/COL1A1/COL5A2/PDGFC	4
GO:0050982	BP	GO:0050982	detection of mechanical stimulus	3/35	51/18723	0.000117185	0.00385619	0.00232596	CTNNB1/SERPINE2/COL11A1	3
GO:0042060	BP	GO:0042060	wound healing	6/35	422/18723	0.000117992	0.00385619	0.00232596	FN1/TNC/COL3A1/COL1A1/SERPINE2/HBB	6
GO:0043588	BP	GO:0043588	skin development	5/35	263/18723	0.000121072	0.00386893	0.00233365	COL1A2/COL3A1/CTNNB1/COL1A1/COL5A2	5
GO:0031103	BP	GO:0031103	axon regeneration	3/35	52/18723	0.000124201	0.00388263	0.00234191	TNC/SPP1/LRP1	3
GO:0030177	BP	GO:0030177	positive regulation of Wnt signaling pathway	4/35	140/18723	0.00013096	0.00400682	0.00241682	SFRP4/COL1A1/SULF1/SOX4	4
GO:0016055	BP	GO:0016055	Wnt signaling pathway	6/35	444/18723	0.000155689	0.00466418	0.00281333	SFRP4/CTNNB1/COL1A1/LRP1/SULF1/SOX4	6
GO:0198738	BP	GO:0198738	cell-cell signaling by wnt	6/35	446/18723	0.000159541	0.00468205	0.0028241	SFRP4/CTNNB1/COL1A1/LRP1/SULF1/SOX4	6
GO:0035904	BP	GO:0035904	aorta development	3/35	58/18723	0.000172083	0.00494909	0.00298518	ADAMTS6/LRP1/SOX4	3
GO:0043589	BP	GO:0043589	skin morphogenesis	2/35	11/18723	0.000184752	0.00517976	0.00312431	COL1A2/COL1A1	2
GO:0031102	BP	GO:0031102	neuron projection regeneration	3/35	60/18723	0.000190356	0.00517976	0.00312431	TNC/SPP1/LRP1	3
GO:0052547	BP	GO:0052547	regulation of peptidase activity	6/35	461/18723	0.000190909	0.00517976	0.00312431	FN1/PCOLCE/COL6A3/LRP1/SERPINE2/TIMP3	6
GO:0001822	BP	GO:0001822	kidney development	5/35	293/18723	0.000200389	0.00533628	0.00321872	CTNNB1/ADAMTS6/MEF2C/SULF1/SOX4	5
GO:0003207	BP	GO:0003207	cardiac chamber formation	2/35	12/18723	0.000221442	0.00575306	0.00347011	MEF2C/SOX4	2
GO:0003205	BP	GO:0003205	cardiac chamber development	4/35	161/18723	0.000224041	0.00575306	0.00347011	ADAMTS6/MEF2C/SOX4/COL11A1	4
GO:0072001	BP	GO:0072001	renal system development	5/35	302/18723	0.00023056	0.00578625	0.00349013	CTNNB1/ADAMTS6/MEF2C/SULF1/SOX4	5
GO:0090287	BP	GO:0090287	regulation of cellular response to growth factor stimulus	5/35	304/18723	0.000237712	0.00578625	0.00349013	LTBP1/SFRP4/CTNNB1/RUNX2/SULF1	5
GO:0045453	BP	GO:0045453	bone resorption	3/35	65/18723	0.000241429	0.00578625	0.00349013	SPP1/CTNNB1/PTH1R	3
GO:0048645	BP	GO:0048645	animal organ formation	3/35	65/18723	0.000241429	0.00578625	0.00349013	CTNNB1/MEF2C/SULF1	3
GO:0070527	BP	GO:0070527	platelet aggregation	3/35	67/18723	0.000264105	0.00622595	0.00375535	FN1/SERPINE2/HBB	3
GO:0045669	BP	GO:0045669	positive regulation of osteoblast differentiation	3/35	69/18723	0.000288115	0.00668242	0.00403068	CTNNB1/RUNX2/MEF2C	3
GO:0072160	BP	GO:0072160	nephron tubule epithelial cell differentiation	2/35	14/18723	0.000304605	0.00681226	0.004109	CTNNB1/MEF2C	2
GO:1905049	BP	GO:1905049	negative regulation of metallopeptidase activity	2/35	14/18723	0.000304605	0.00681226	0.004109	LRP1/TIMP3	2
GO:0048771	BP	GO:0048771	tissue remodeling	4/35	175/18723	0.000307926	0.00681226	0.004109	SPP1/CTNNB1/PTH1R/MEF2C	4
GO:0003208	BP	GO:0003208	cardiac ventricle morphogenesis	3/35	71/18723	0.000313493	0.00683035	0.00411991	MEF2C/SOX4/COL11A1	3
GO:0007517	BP	GO:0007517	muscle organ development	5/35	327/18723	0.000332709	0.00713518	0.00430378	CTNNB1/COL6A3/MEF2A/MEF2C/COL11A1	5
GO:0030111	BP	GO:0030111	regulation of Wnt signaling pathway	5/35	328/18723	0.000337408	0.00713518	0.00430378	SFRP4/COL1A1/LRP1/SULF1/SOX4	5
GO:0055012	BP	GO:0055012	ventricular cardiac muscle cell differentiation	2/35	15/18723	0.000351054	0.00731617	0.00441295	MEF2A/MEF2C	2
GO:0021675	BP	GO:0021675	nerve development	3/35	77/18723	0.000398158	0.00811628	0.00489555	CTNNB1/SERPINE2/SULF1	3
GO:0060572	BP	GO:0060572	morphogenesis of an epithelial bud	2/35	16/18723	0.000400734	0.00811628	0.00489555	CTNNB1/SULF1	2
GO:0006029	BP	GO:0006029	proteoglycan metabolic process	3/35	79/18723	0.000429331	0.00857469	0.00517205	CTNNB1/SULF1/COL11A1	3
GO:0048145	BP	GO:0048145	regulation of fibroblast proliferation	3/35	80/18723	0.000445488	0.0087755	0.00529318	FN1/CTNNB1/PDGFC	3
GO:0048144	BP	GO:0048144	fibroblast proliferation	3/35	81/18723	0.000462031	0.00897839	0.00541556	FN1/CTNNB1/PDGFC	3
GO:0008543	BP	GO:0008543	fibroblast growth factor receptor signaling pathway	3/35	82/18723	0.000478964	0.00918333	0.00553917	CTNNB1/RUNX2/SULF1	3
GO:0048678	BP	GO:0048678	response to axon injury	3/35	83/18723	0.00049629	0.00939033	0.00566403	TNC/SPP1/LRP1	3
GO:0002076	BP	GO:0002076	osteoblast development	2/35	18/18723	0.000509738	0.00939747	0.00566834	PTH1R/RUNX2	2
GO:0048643	BP	GO:0048643	positive regulation of skeletal muscle tissue development	2/35	18/18723	0.000509738	0.00939747	0.00566834	CTNNB1/MEF2C	2
GO:0031589	BP	GO:0031589	cell-substrate adhesion	5/35	363/18723	0.000536115	0.00975781	0.00588569	FN1/COL3A1/CTNNB1/COL1A1/LRP1	5
GO:0050767	BP	GO:0050767	regulation of neurogenesis	5/35	364/18723	0.000542855	0.00975781	0.00588569	FN1/SPP1/CTNNB1/LRP1/SERPINE2	5
GO:0048863	BP	GO:0048863	stem cell differentiation	4/35	206/18723	0.000570461	0.0101275	0.00610864	FN1/CTNNB1/RUNX2/MEF2C	4
GO:0034109	BP	GO:0034109	homotypic cell-cell adhesion	3/35	90/18723	0.00062891	0.0104383	0.00629613	FN1/SERPINE2/HBB	3
GO:0042475	BP	GO:0042475	odontogenesis of dentin-containing tooth	3/35	90/18723	0.00062891	0.0104383	0.00629613	TNC/CTNNB1/RUNX2	3
GO:0046849	BP	GO:0046849	bone remodeling	3/35	90/18723	0.00062891	0.0104383	0.00629613	SPP1/CTNNB1/PTH1R	3
GO:0045844	BP	GO:0045844	positive regulation of striated muscle tissue development	2/35	20/18723	0.000631523	0.0104383	0.00629613	CTNNB1/MEF2C	2
GO:0048636	BP	GO:0048636	positive regulation of muscle organ development	2/35	20/18723	0.000631523	0.0104383	0.00629613	CTNNB1/MEF2C	2
GO:0048670	BP	GO:0048670	regulation of collateral sprouting	2/35	20/18723	0.000631523	0.0104383	0.00629613	SPP1/LRP1	2
GO:0007601	BP	GO:0007601	visual perception	4/35	215/18723	0.000669698	0.0108972	0.00657296	COL1A1/AOC2/COL11A1/TIMP3	4
GO:0033273	BP	GO:0033273	response to vitamin	3/35	93/18723	0.000692023	0.0108972	0.00657296	TNC/SPP1/COL1A1	3
GO:0007596	BP	GO:0007596	blood coagulation	4/35	217/18723	0.000693312	0.0108972	0.00657296	FN1/COL3A1/SERPINE2/HBB	4
GO:0048485	BP	GO:0048485	sympathetic nervous system development	2/35	21/18723	0.000697181	0.0108972	0.00657296	CTNNB1/SOX4	2
GO:1901863	BP	GO:1901863	positive regulation of muscle tissue development	2/35	21/18723	0.000697181	0.0108972	0.00657296	CTNNB1/MEF2C	2
GO:0048704	BP	GO:0048704	embryonic skeletal system morphogenesis	3/35	94/18723	0.000713924	0.0109764	0.00662071	CTNNB1/RUNX2/COL11A1	3
GO:0050953	BP	GO:0050953	sensory perception of light stimulus	4/35	219/18723	0.000717512	0.0109764	0.00662071	COL1A1/AOC2/COL11A1/TIMP3	4
GO:0007599	BP	GO:0007599	hemostasis	4/35	222/18723	0.000754927	0.0113082	0.00682083	FN1/COL3A1/SERPINE2/HBB	4
GO:0050817	BP	GO:0050817	coagulation	4/35	222/18723	0.000754927	0.0113082	0.00682083	FN1/COL3A1/SERPINE2/HBB	4
GO:0010001	BP	GO:0010001	glial cell differentiation	4/35	225/18723	0.000793705	0.0116464	0.00702484	CTNNB1/LRP1/SERPINE2/SOX4	4
GO:0050769	BP	GO:0050769	positive regulation of neurogenesis	4/35	225/18723	0.000793705	0.0116464	0.00702484	FN1/CTNNB1/LRP1/SERPINE2	4
GO:0060384	BP	GO:0060384	innervation	2/35	23/18723	0.000837968	0.0121717	0.00734169	SERPINE2/SULF1	2
GO:0060840	BP	GO:0060840	artery development	3/35	100/18723	0.000854645	0.0122898	0.00741292	ADAMTS6/LRP1/SOX4	3
GO:0007160	BP	GO:0007160	cell-matrix adhesion	4/35	233/18723	0.000903987	0.012579	0.00758736	FN1/COL3A1/CTNNB1/LRP1	4
GO:0006817	BP	GO:0006817	phosphate ion transport	2/35	24/18723	0.000913075	0.012579	0.00758736	SFRP4/ANKH	2
GO:0048641	BP	GO:0048641	regulation of skeletal muscle tissue development	2/35	24/18723	0.000913075	0.012579	0.00758736	CTNNB1/MEF2C	2
GO:0060571	BP	GO:0060571	morphogenesis of an epithelial fold	2/35	24/18723	0.000913075	0.012579	0.00758736	CTNNB1/SULF1	2
GO:0048588	BP	GO:0048588	developmental cell growth	4/35	234/18723	0.000918494	0.012579	0.00758736	FN1/SPP1/CTNNB1/LRP1	4
GO:0048762	BP	GO:0048762	mesenchymal cell differentiation	4/35	236/18723	0.000948	0.0128606	0.00775722	FN1/CTNNB1/COL1A1/MEF2C	4
GO:0032963	BP	GO:0032963	collagen metabolic process	3/35	104/18723	0.000957583	0.0128692	0.0077624	COL1A2/MMP13/COL1A1	3
GO:0060740	BP	GO:0060740	prostate gland epithelium morphogenesis	2/35	25/18723	0.000991309	0.013078	0.00788835	TNC/SULF1	2
GO:1905048	BP	GO:1905048	regulation of metallopeptidase activity	2/35	25/18723	0.000991309	0.013078	0.00788835	LRP1/TIMP3	2
GO:0090263	BP	GO:0090263	positive regulation of canonical Wnt signaling pathway	3/35	106/18723	0.00101187	0.0132279	0.00797877	SFRP4/COL1A1/SOX4	3
GO:0048668	BP	GO:0048668	collateral sprouting	2/35	26/18723	0.00107266	0.0138472	0.00835231	SPP1/LRP1	2
GO:0048608	BP	GO:0048608	reproductive structure development	5/35	424/18723	0.0010785	0.0138472	0.00835231	TNC/SPP1/CTNNB1/SERPINE2/SULF1	5
GO:0003007	BP	GO:0003007	heart morphogenesis	4/35	246/18723	0.00110564	0.0139162	0.00839393	CTNNB1/MEF2C/SOX4/COL11A1	4
GO:0048568	BP	GO:0048568	embryonic organ development	5/35	427/18723	0.00111291	0.0139162	0.00839393	CTNNB1/PDGFC/RUNX2/MEF2C/COL11A1	5
GO:0061458	BP	GO:0061458	reproductive system development	5/35	427/18723	0.00111291	0.0139162	0.00839393	TNC/SPP1/CTNNB1/SERPINE2/SULF1	5
GO:0061387	BP	GO:0061387	regulation of extent of cell growth	3/35	110/18723	0.00112621	0.0139612	0.00842106	FN1/SPP1/LRP1	3
GO:0014066	BP	GO:0014066	regulation of phosphatidylinositol 3-kinase signaling	3/35	111/18723	0.00115602	0.0141011	0.00850546	FN1/PDGFC/SERPINE2	3
GO:0060512	BP	GO:0060512	prostate gland morphogenesis	2/35	27/18723	0.00115711	0.0141011	0.00850546	TNC/SULF1	2
GO:0003156	BP	GO:0003156	regulation of animal organ formation	2/35	28/18723	0.00124466	0.0149603	0.00902369	CTNNB1/SULF1	2
GO:0021987	BP	GO:0021987	cerebral cortex development	3/35	114/18723	0.00124842	0.0149603	0.00902369	COL3A1/CTNNB1/LRP1	3
GO:0030278	BP	GO:0030278	regulation of ossification	3/35	115/18723	0.00128023	0.0150978	0.00910664	RUNX2/MEF2C/ANKH	3
GO:0090092	BP	GO:0090092	regulation of transmembrane receptor protein serine/threonine kinase signaling pathway	4/35	256/18723	0.0012809	0.0150978	0.00910664	LTBP1/SFRP4/LRP1/SULF1	4
GO:0051960	BP	GO:0051960	regulation of nervous system development	5/35	443/18723	0.0013104	0.01532	0.00924068	FN1/SPP1/CTNNB1/LRP1/SERPINE2	5
GO:0048679	BP	GO:0048679	regulation of axon regeneration	2/35	29/18723	0.00133529	0.0153612	0.00926553	SPP1/LRP1	2
GO:0060441	BP	GO:0060441	epithelial tube branching involved in lung morphogenesis	2/35	29/18723	0.00133529	0.0153612	0.00926553	TNC/CTNNB1	2
GO:0010466	BP	GO:0010466	negative regulation of peptidase activity	4/35	262/18723	0.00139493	0.0159199	0.00960253	COL6A3/LRP1/SERPINE2/TIMP3	4
GO:0060351	BP	GO:0060351	cartilage development involved in endochondral bone morphogenesis	2/35	30/18723	0.001429	0.0161803	0.00975957	MMP13/COL1A1	2
GO:0003206	BP	GO:0003206	cardiac chamber morphogenesis	3/35	121/18723	0.00148182	0.0166473	0.0100413	MEF2C/SOX4/COL11A1	3
GO:0030201	BP	GO:0030201	heparan sulfate proteoglycan metabolic process	2/35	31/18723	0.00152576	0.0168772	0.0101799	CTNNB1/SULF1	2
GO:0035115	BP	GO:0035115	embryonic forelimb morphogenesis	2/35	31/18723	0.00152576	0.0168772	0.0101799	CTNNB1/RUNX2	2
GO:0003231	BP	GO:0003231	cardiac ventricle development	3/35	123/18723	0.00155318	0.0170494	0.0102838	MEF2C/SOX4/COL11A1	3
GO:0051962	BP	GO:0051962	positive regulation of nervous system development	4/35	272/18723	0.0016005	0.0173271	0.0104513	FN1/CTNNB1/LRP1/SERPINE2	4
GO:0045879	BP	GO:0045879	negative regulation of smoothened signaling pathway	2/35	32/18723	0.00162557	0.0173271	0.0104513	RUNX2/SERPINE2	2
GO:0060914	BP	GO:0060914	heart formation	2/35	32/18723	0.00162557	0.0173271	0.0104513	CTNNB1/MEF2C	2
GO:2000027	BP	GO:2000027	regulation of animal organ morphogenesis	3/35	125/18723	0.00162668	0.0173271	0.0104513	CTNNB1/RUNX2/SULF1	3
GO:0061564	BP	GO:0061564	axon development	5/35	467/18723	0.00165395	0.0174881	0.0105484	FN1/TNC/SPP1/CRTAC1/LRP1	5
GO:0050974	BP	GO:0050974	detection of mechanical stimulus involved in sensory perception	2/35	33/18723	0.00172842	0.017881	0.0107854	SERPINE2/COL11A1	2
GO:0070570	BP	GO:0070570	regulation of neuron projection regeneration	2/35	33/18723	0.00172842	0.017881	0.0107854	SPP1/LRP1	2
GO:0071295	BP	GO:0071295	cellular response to vitamin	2/35	33/18723	0.00172842	0.017881	0.0107854	TNC/COL1A1	2
GO:0035909	BP	GO:0035909	aorta morphogenesis	2/35	34/18723	0.00183429	0.0188408	0.0113643	LRP1/SOX4	2
GO:0048562	BP	GO:0048562	embryonic organ morphogenesis	4/35	285/18723	0.00189821	0.019116	0.0115303	CTNNB1/RUNX2/MEF2C/COL11A1	4
GO:0016049	BP	GO:0016049	cell growth	5/35	482/18723	0.00189996	0.019116	0.0115303	FN1/SPP1/CTNNB1/LRP1/SERPINE2	5
GO:0045667	BP	GO:0045667	regulation of osteoblast differentiation	3/35	132/18723	0.00190097	0.019116	0.0115303	CTNNB1/RUNX2/MEF2C	3
GO:0046887	BP	GO:0046887	positive regulation of hormone secretion	3/35	133/18723	0.00194236	0.019139	0.0115442	SPP1/LRP1/SOX4	3
GO:0018149	BP	GO:0018149	peptide cross-linking	2/35	35/18723	0.00194318	0.019139	0.0115442	FN1/COL3A1	2
GO:0033280	BP	GO:0033280	response to vitamin D	2/35	35/18723	0.00194318	0.019139	0.0115442	TNC/SPP1	2
GO:0009581	BP	GO:0009581	detection of external stimulus	3/35	135/18723	0.00202682	0.019827	0.0119592	CTNNB1/SERPINE2/COL11A1	3
GO:0060485	BP	GO:0060485	mesenchyme development	4/35	291/18723	0.00204779	0.0198336	0.0119631	FN1/CTNNB1/COL1A1/MEF2C	4
GO:0010092	BP	GO:0010092	specification of animal organ identity	2/35	36/18723	0.00205508	0.0198336	0.0119631	CTNNB1/MEF2C	2
GO:0009582	BP	GO:0009582	detection of abiotic stimulus	3/35	138/18723	0.00215775	0.0203949	0.0123017	CTNNB1/SERPINE2/COL11A1	3
GO:0035107	BP	GO:0035107	appendage morphogenesis	3/35	138/18723	0.00215775	0.0203949	0.0123017	CTNNB1/RUNX2/SOX4	3
GO:0035108	BP	GO:0035108	limb morphogenesis	3/35	138/18723	0.00215775	0.0203949	0.0123017	CTNNB1/RUNX2/SOX4	3
GO:0016202	BP	GO:0016202	regulation of striated muscle tissue development	2/35	37/18723	0.00216997	0.0203949	0.0123017	CTNNB1/MEF2C	2
GO:0010720	BP	GO:0010720	positive regulation of cell development	4/35	298/18723	0.00223243	0.0208457	0.0125736	FN1/CTNNB1/LRP1/SERPINE2	4
GO:0035136	BP	GO:0035136	forelimb morphogenesis	2/35	38/18723	0.00228784	0.0212252	0.0128026	CTNNB1/RUNX2	2
GO:0042063	BP	GO:0042063	gliogenesis	4/35	301/18723	0.00231498	0.0213394	0.0128714	CTNNB1/LRP1/SERPINE2/SOX4	4
GO:0072006	BP	GO:0072006	nephron development	3/35	142/18723	0.00234037	0.021436	0.0129297	CTNNB1/MEF2C/SULF1	3
GO:0007162	BP	GO:0007162	negative regulation of cell adhesion	4/35	303/18723	0.00237117	0.0214449	0.0129351	TNC/COL1A1/LRP1/SERPINE2	4
GO:0060070	BP	GO:0060070	canonical Wnt signaling pathway	4/35	303/18723	0.00237117	0.0214449	0.0129351	SFRP4/CTNNB1/COL1A1/SOX4	4
GO:1901861	BP	GO:1901861	regulation of muscle tissue development	2/35	39/18723	0.00240868	0.021648	0.0130576	CTNNB1/MEF2C	2
GO:0014065	BP	GO:0014065	phosphatidylinositol 3-kinase signaling	3/35	144/18723	0.00243516	0.0217501	0.0131192	FN1/PDGFC/SERPINE2	3
GO:0070372	BP	GO:0070372	regulation of ERK1 and ERK2 cascade	4/35	309/18723	0.00254539	0.0225943	0.0136284	FN1/PDGFC/LRP1/TIMP3	4
GO:0016331	BP	GO:0016331	morphogenesis of embryonic epithelium	3/35	147/18723	0.00258178	0.0227767	0.0137384	CTNNB1/SULF1/SOX4	3
GO:0048634	BP	GO:0048634	regulation of muscle organ development	2/35	41/18723	0.00265924	0.0231757	0.0139791	CTNNB1/MEF2C	2
GO:0071634	BP	GO:0071634	regulation of transforming growth factor beta production	2/35	41/18723	0.00265924	0.0231757	0.0139791	FN1/LTBP1	2
GO:0014912	BP	GO:0014912	negative regulation of smooth muscle cell migration	2/35	42/18723	0.00278894	0.0240149	0.0144853	LRP1/MEF2C	2
GO:0045773	BP	GO:0045773	positive regulation of axon extension	2/35	42/18723	0.00278894	0.0240149	0.0144853	FN1/LRP1	2
GO:0030509	BP	GO:0030509	BMP signaling pathway	3/35	152/18723	0.00283809	0.0242927	0.0146528	SFRP4/RUNX2/SULF1	3
GO:0001709	BP	GO:0001709	cell fate determination	2/35	43/18723	0.00292156	0.024713	0.0149063	CTNNB1/MEF2C	2
GO:0071604	BP	GO:0071604	transforming growth factor beta production	2/35	43/18723	0.00292156	0.024713	0.0149063	FN1/LTBP1	2
GO:0050770	BP	GO:0050770	regulation of axonogenesis	3/35	154/18723	0.00294485	0.0247643	0.0149372	FN1/SPP1/LRP1	3
GO:0060562	BP	GO:0060562	epithelial tube morphogenesis	4/35	325/18723	0.00305283	0.0253858	0.0153121	TNC/CTNNB1/MEF2C/SOX4	4
GO:0001764	BP	GO:0001764	neuron migration	3/35	156/18723	0.00305406	0.0253858	0.0153121	COL3A1/CTNNB1/MEF2C	3
GO:0031670	BP	GO:0031670	cellular response to nutrient	2/35	45/18723	0.00319555	0.0263469	0.0158918	TNC/COL1A1	2
GO:0048638	BP	GO:0048638	regulation of developmental growth	4/35	330/18723	0.00322465	0.0263469	0.0158918	FN1/SPP1/LRP1/MEF2C	4
GO:0070371	BP	GO:0070371	ERK1 and ERK2 cascade	4/35	330/18723	0.00322465	0.0263469	0.0158918	FN1/PDGFC/LRP1/TIMP3	4
GO:0035850	BP	GO:0035850	epithelial cell differentiation involved in kidney development	2/35	47/18723	0.00348113	0.0282817	0.0170589	CTNNB1/MEF2C	2
GO:0071772	BP	GO:0071772	response to BMP	3/35	165/18723	0.00357633	0.0287305	0.0173296	SFRP4/RUNX2/SULF1	3
GO:0071773	BP	GO:0071773	cellular response to BMP stimulus	3/35	165/18723	0.00357633	0.0287305	0.0173296	SFRP4/RUNX2/SULF1	3
GO:0048146	BP	GO:0048146	positive regulation of fibroblast proliferation	2/35	48/18723	0.00362823	0.0289855	0.0174834	FN1/PDGFC	2
GO:1903034	BP	GO:1903034	regulation of response to wounding	3/35	167/18723	0.00369935	0.0293904	0.0177276	SPP1/LRP1/SERPINE2	3
GO:0030336	BP	GO:0030336	negative regulation of cell migration	4/35	344/18723	0.00374079	0.0295564	0.0178277	COL3A1/LRP1/MEF2C/SULF1	4
GO:1904752	BP	GO:1904752	regulation of vascular associated smooth muscle cell migration	2/35	49/18723	0.0037782	0.0296888	0.0179076	LRP1/MEF2C	2
GO:0021543	BP	GO:0021543	pallium development	3/35	169/18723	0.00382493	0.0298926	0.0180305	COL3A1/CTNNB1/LRP1	3
GO:0060425	BP	GO:0060425	lung morphogenesis	2/35	50/18723	0.00393103	0.0300995	0.0181553	TNC/CTNNB1	2
GO:0060688	BP	GO:0060688	regulation of morphogenesis of a branching structure	2/35	50/18723	0.00393103	0.0300995	0.0181553	CTNNB1/SULF1	2
GO:1904738	BP	GO:1904738	vascular associated smooth muscle cell migration	2/35	50/18723	0.00393103	0.0300995	0.0181553	LRP1/MEF2C	2
GO:0048469	BP	GO:0048469	cell maturation	3/35	171/18723	0.00395309	0.0300995	0.0181553	CTNNB1/PTH1R/RUNX2	3
GO:0048736	BP	GO:0048736	appendage development	3/35	172/18723	0.00401814	0.0300995	0.0181553	CTNNB1/RUNX2/SOX4	3
GO:0060173	BP	GO:0060173	limb development	3/35	172/18723	0.00401814	0.0300995	0.0181553	CTNNB1/RUNX2/SOX4	3
GO:1990138	BP	GO:1990138	neuron projection extension	3/35	172/18723	0.00401814	0.0300995	0.0181553	FN1/CTNNB1/LRP1	3
GO:0045861	BP	GO:0045861	negative regulation of proteolysis	4/35	351/18723	0.00401885	0.0300995	0.0181553	COL6A3/LRP1/SERPINE2/TIMP3	4
GO:0007584	BP	GO:0007584	response to nutrient	3/35	174/18723	0.00415021	0.0307629	0.0185555	TNC/SPP1/COL1A1	3
GO:0048639	BP	GO:0048639	positive regulation of developmental growth	3/35	174/18723	0.00415021	0.0307629	0.0185555	FN1/LRP1/MEF2C	3
GO:0050954	BP	GO:0050954	sensory perception of mechanical stimulus	3/35	175/18723	0.00421723	0.0310994	0.0187584	COL1A1/SERPINE2/COL11A1	3
GO:0010718	BP	GO:0010718	positive regulation of epithelial to mesenchymal transition	2/35	52/18723	0.00424519	0.0311458	0.0187865	CTNNB1/COL1A1	2
GO:2000146	BP	GO:2000146	negative regulation of cell motility	4/35	359/18723	0.00435347	0.0317781	0.0191678	COL3A1/LRP1/MEF2C/SULF1	4
GO:0008347	BP	GO:0008347	glial cell migration	2/35	53/18723	0.00440651	0.0319556	0.0192749	CTNNB1/LRP1	2
GO:0048015	BP	GO:0048015	phosphatidylinositol-mediated signaling	3/35	178/18723	0.00442223	0.0319556	0.0192749	FN1/PDGFC/SERPINE2	3
GO:0015698	BP	GO:0015698	inorganic anion transport	3/35	180/18723	0.00456222	0.0326995	0.0197236	SFRP4/CLIC3/ANKH	3
GO:0032330	BP	GO:0032330	regulation of chondrocyte differentiation	2/35	54/18723	0.00457065	0.0326995	0.0197236	CTNNB1/RUNX2	2
GO:0008361	BP	GO:0008361	regulation of cell size	3/35	181/18723	0.00463321	0.0329829	0.0198946	FN1/SPP1/LRP1	3
GO:0048017	BP	GO:0048017	inositol lipid-mediated signaling	3/35	182/18723	0.00470487	0.0330146	0.0199136	FN1/PDGFC/SERPINE2	3
GO:0061138	BP	GO:0061138	morphogenesis of a branching epithelium	3/35	182/18723	0.00470487	0.0330146	0.0199136	TNC/CTNNB1/SULF1	3
GO:0051271	BP	GO:0051271	negative regulation of cellular component movement	4/35	367/18723	0.00470653	0.0330146	0.0199136	COL3A1/LRP1/MEF2C/SULF1	4
GO:0003179	BP	GO:0003179	heart valve morphogenesis	2/35	55/18723	0.00473758	0.0330711	0.0199477	MEF2C/SOX4	2
GO:0048008	BP	GO:0048008	platelet-derived growth factor receptor signaling pathway	2/35	56/18723	0.00490731	0.0339265	0.0204637	PDGFC/LRP1	2
GO:1904645	BP	GO:1904645	response to amyloid-beta	2/35	56/18723	0.00490731	0.0339265	0.0204637	MMP13/LRP1	2
GO:0061005	BP	GO:0061005	cell differentiation involved in kidney development	2/35	57/18723	0.00507981	0.0349511	0.0210817	CTNNB1/MEF2C	2
GO:0050878	BP	GO:0050878	regulation of body fluid levels	4/35	379/18723	0.00527169	0.0359274	0.0216706	FN1/COL3A1/SERPINE2/HBB	4
GO:0051346	BP	GO:0051346	negative regulation of hydrolase activity	4/35	379/18723	0.00527169	0.0359274	0.0216706	COL6A3/LRP1/SERPINE2/TIMP3	4
GO:0014706	BP	GO:0014706	striated muscle tissue development	4/35	384/18723	0.00552009	0.0374429	0.0225847	CTNNB1/MEF2A/MEF2C/COL11A1	4
GO:0001763	BP	GO:0001763	morphogenesis of a branching structure	3/35	196/18723	0.00577943	0.0390179	0.0235347	TNC/CTNNB1/SULF1	3
GO:0040013	BP	GO:0040013	negative regulation of locomotion	4/35	391/18723	0.00588091	0.0395175	0.023836	COL3A1/LRP1/MEF2C/SULF1	4
GO:0007179	BP	GO:0007179	transforming growth factor beta receptor signaling pathway	3/35	198/18723	0.00594396	0.0395714	0.0238685	COL1A2/COL3A1/LTBP1	3
GO:0031099	BP	GO:0031099	regeneration	3/35	198/18723	0.00594396	0.0395714	0.0238685	TNC/SPP1/LRP1	3
GO:0032835	BP	GO:0032835	glomerulus development	2/35	62/18723	0.00598369	0.0396523	0.0239173	MEF2C/SULF1	2
GO:0022617	BP	GO:0022617	extracellular matrix disassembly	2/35	63/18723	0.00617266	0.0407169	0.0245595	MMP13/LRP1	2
GO:0030858	BP	GO:0030858	positive regulation of epithelial cell differentiation	2/35	64/18723	0.00636434	0.0417896	0.0252065	SFRP4/CTNNB1	2
GO:0060537	BP	GO:0060537	muscle tissue development	4/35	403/18723	0.00653568	0.0424839	0.0256253	CTNNB1/MEF2A/MEF2C/COL11A1	4
GO:0003170	BP	GO:0003170	heart valve development	2/35	65/18723	0.00655872	0.0424839	0.0256253	MEF2C/SOX4	2
GO:1905330	BP	GO:1905330	regulation of morphogenesis of an epithelium	2/35	65/18723	0.00655872	0.0424839	0.0256253	CTNNB1/SULF1	2
GO:0071300	BP	GO:0071300	cellular response to retinoic acid	2/35	66/18723	0.00675578	0.0435642	0.0262769	TNC/COL1A1	2
GO:1901215	BP	GO:1901215	negative regulation of neuron death	3/35	208/18723	0.00680879	0.04371	0.0263649	CTNNB1/LRP1/MEF2C	3
GO:1903317	BP	GO:1903317	regulation of protein maturation	2/35	67/18723	0.00695553	0.0444536	0.0268134	SERPINE2/SOX4	2
GO:0010812	BP	GO:0010812	negative regulation of cell-substrate adhesion	2/35	68/18723	0.00715794	0.0450688	0.0271845	COL1A1/LRP1	2
GO:1904888	BP	GO:1904888	cranial skeletal system development	2/35	68/18723	0.00715794	0.0450688	0.0271845	CTNNB1/RUNX2	2
GO:0043523	BP	GO:0043523	regulation of neuron apoptotic process	3/35	212/18723	0.00717463	0.0450688	0.0271845	CTNNB1/LRP1/MEF2C	3
GO:0001558	BP	GO:0001558	regulation of cell growth	4/35	414/18723	0.00717716	0.0450688	0.0271845	FN1/SPP1/LRP1/SERPINE2	4
GO:0051966	BP	GO:0051966	regulation of synaptic transmission, glutamatergic	2/35	69/18723	0.00736301	0.0460348	0.0277671	SERPINE2/MEF2C	2
GO:0034329	BP	GO:0034329	cell junction assembly	4/35	420/18723	0.00754409	0.0469628	0.0283269	FN1/CTNNB1/LRP1/MEF2C	4
GO:0010810	BP	GO:0010810	regulation of cell-substrate adhesion	3/35	221/18723	0.00804002	0.0498343	0.0300589	FN1/COL1A1/LRP1	3
GO:0062023	CC	GO:0062023	collagen-containing extracellular matrix	15/35	425/19550	1.9565e-16	2.21084e-14	1.60639e-14	FN1/COL1A2/TNC/COL3A1/LTBP1/COL12A1/COL1A1/COL5A2/PCOLCE/COL10A1/COL6A3/SERPINE2/SULF1/COL11A1/TIMP3	15
GO:0005788	CC	GO:0005788	endoplasmic reticulum lumen	13/35	313/19550	3.81255e-15	2.15409e-13	1.56515e-13	FN1/COL1A2/TNC/COL3A1/LTBP1/COL12A1/SPP1/COL1A1/COL5A2/COL10A1/PDGFC/COL6A3/COL11A1	13
GO:0005581	CC	GO:0005581	collagen trimer	8/35	87/19550	2.36128e-12	8.89416e-11	6.46246e-11	COL1A2/COL3A1/COL12A1/COL1A1/COL5A2/COL10A1/COL6A3/COL11A1	8
GO:0005583	CC	GO:0005583	fibrillar collagen trimer	5/35	12/19550	1.07126e-11	2.42105e-10	1.75912e-10	COL1A2/COL3A1/COL1A1/COL5A2/COL11A1	5
GO:0098643	CC	GO:0098643	banded collagen fibril	5/35	12/19550	1.07126e-11	2.42105e-10	1.75912e-10	COL1A2/COL3A1/COL1A1/COL5A2/COL11A1	5
GO:0098644	CC	GO:0098644	complex of collagen trimers	5/35	21/19550	2.72088e-10	5.12433e-09	3.72331e-09	COL1A2/COL3A1/COL1A1/COL5A2/COL11A1	5
GO:0005201	MF	GO:0005201	extracellular matrix structural constituent	12/35	172/18368	2.13488e-16	2.47646e-14	1.57307e-14	FN1/COL1A2/TNC/COL3A1/LTBP1/COL12A1/COL1A1/COL5A2/PCOLCE/COL10A1/COL6A3/COL11A1	12
GO:0030020	MF	GO:0030020	extracellular matrix structural constituent conferring tensile strength	8/35	41/18368	6.71249e-15	3.89324e-13	2.47302e-13	COL1A2/COL3A1/COL12A1/COL1A1/COL5A2/COL10A1/COL6A3/COL11A1	8
GO:0002020	MF	GO:0002020	protease binding	6/35	135/18368	1.92061e-07	7.42635e-06	4.71728e-06	FN1/COL1A2/COL3A1/COL1A1/LRP1/TIMP3	6
GO:0048407	MF	GO:0048407	platelet-derived growth factor binding	3/35	11/18368	1.03487e-06	3.00113e-05	1.90635e-05	COL1A2/COL3A1/COL1A1	3
GO:0046332	MF	GO:0046332	SMAD binding	4/35	79/18368	1.49941e-05	0.000347864	0.000220966	COL1A2/CTNNB1/COL5A2/MEF2A	4
GO:0043394	MF	GO:0043394	proteoglycan binding	3/35	36/18368	4.33427e-05	0.000837959	0.000532279	FN1/TNC/LRP1	3
GO:0005539	MF	GO:0005539	glycosaminoglycan binding	5/35	230/18368	7.04253e-05	0.00102117	0.000648654	FN1/PCOLCE/SERPINE2/SULF1/COL11A1	5
GO:0061134	MF	GO:0061134	peptidase regulator activity	5/35	230/18368	7.04253e-05	0.00102117	0.000648654	FN1/PCOLCE/COL6A3/SERPINE2/TIMP3	5
GO:1901681	MF	GO:1901681	sulfur compound binding	5/35	265/18368	0.000137122	0.00165603	0.00105193	FN1/PCOLCE/LRP1/SERPINE2/COL11A1	5
GO:0019838	MF	GO:0019838	growth factor binding	4/35	141/18368	0.000144809	0.00165603	0.00105193	COL1A2/COL3A1/LTBP1/COL1A1	4
GO:0005178	MF	GO:0005178	integrin binding	4/35	144/18368	0.000157038	0.00165603	0.00105193	FN1/COL3A1/SPP1/IBSP	4
GO:0008201	MF	GO:0008201	heparin binding	4/35	166/18368	0.000270729	0.00261705	0.00166237	FN1/PCOLCE/SERPINE2/COL11A1	4
GO:0005518	MF	GO:0005518	collagen binding	3/35	69/18368	0.000304649	0.0027184	0.00172675	FN1/MMP13/PCOLCE	3
GO:0097718	MF	GO:0097718	disordered domain specific binding	2/35	36/18368	0.00213364	0.0176787	0.0112297	FN1/CTNNB1	2
GO:0016504	MF	GO:0016504	peptidase activator activity	2/35	43/18368	0.00303277	0.0234534	0.0148978	FN1/PCOLCE	2
GO:0004866	MF	GO:0004866	endopeptidase inhibitor activity	3/35	180/18368	0.0048109	0.0344708	0.0218961	COL6A3/SERPINE2/TIMP3	3
GO:0050840	MF	GO:0050840	extracellular matrix binding	2/35	56/18368	0.00509261	0.0344708	0.0218961	SPP1/COL11A1	2
GO:0030414	MF	GO:0030414	peptidase inhibitor activity	3/35	187/18368	0.00534891	0.0344708	0.0218961	COL6A3/SERPINE2/TIMP3	3
GO:0061135	MF	GO:0061135	endopeptidase regulator activity	3/35	194/18368	0.00592188	0.0361546	0.0229657	COL6A3/SERPINE2/TIMP3	3
GO:0140297	MF	GO:0140297	DNA-binding transcription factor binding	4/35	394/18368	0.0064565	0.0374477	0.0237871	CTNNB1/RUNX2/MEF2A/MEF2C	4

## Sheet: Stromal
ONTOLOGY	ID	Description	GeneRatio	BgRatio	pvalue	p.adjust	qvalue	geneID	Count
GO:0001503	BP	GO:0001503	ossification	21/124	408/18723	2.90078e-13	8.30203e-10	5.84736e-10	TWIST1/COL1A2/TNC/CDH11/COL1A1/MMP13/IGFBP5/MDK/VCAN/RUNX2/COL5A2/ASPN/CSF1/MMP14/JUNB/TPM4/CLEC11A/COL6A1/IL6ST/CEBPB/ID3	21
GO:1903131	BP	GO:1903131	mononuclear cell differentiation	20/124	426/18723	6.07808e-12	8.69774e-09	6.12607e-09	VCAM1/ZFP36L1/MDK/LGALS1/RUNX2/CSF1/SOX4/ZFP36L2/MMP14/MAFB/IFI16/JUN/NFKBIZ/IRF1/ITGB1/KLF6/IRF2BP2/FOXP1/CEBPB/MYC	20
GO:0030198	BP	GO:0030198	extracellular matrix organization	16/124	301/18723	1.52581e-10	8.42448e-08	5.9336e-08	OLFML2B/CYP1B1/COL3A1/COL8A1/COL12A1/COL1A2/POSTN/COL1A1/MMP13/COL5A1/COL5A2/PDGFRA/MMP14/PTX3/ITGB1/ADAMTS1	16
GO:0043062	BP	GO:0043062	extracellular structure organization	16/124	302/18723	1.60234e-10	8.42448e-08	5.9336e-08	OLFML2B/CYP1B1/COL3A1/COL8A1/COL12A1/COL1A2/POSTN/COL1A1/MMP13/COL5A1/COL5A2/PDGFRA/MMP14/PTX3/ITGB1/ADAMTS1	16
GO:0009612	BP	GO:0009612	response to mechanical stimulus	14/124	216/18723	1.72556e-10	8.42448e-08	5.9336e-08	COL3A1/TNC/CXCL12/POSTN/COL1A1/MDK/MAP1B/GJA1/FOS/MMP14/FOSB/JUN/IRF1/TXNIP	14
GO:0045229	BP	GO:0045229	external encapsulating structure organization	16/124	304/18723	1.76614e-10	8.42448e-08	5.9336e-08	OLFML2B/CYP1B1/COL3A1/COL8A1/COL12A1/COL1A2/POSTN/COL1A1/MMP13/COL5A1/COL5A2/PDGFRA/MMP14/PTX3/ITGB1/ADAMTS1	16
GO:0061458	BP	GO:0061458	reproductive system development	17/124	427/18723	3.28891e-09	1.34469e-06	9.47107e-07	SLIT2/TNC/ZFP36L1/SERPINF1/PLEKHA5/GJA1/PDGFRB/PDGFRA/EPAS1/SOCS3/MMP14/PTX3/JUNB/ADAMTS1/HES1/CRIP1/CEBPB	17
GO:0050673	BP	GO:0050673	epithelial cell proliferation	17/124	437/18723	4.64917e-09	1.53814e-06	1.08336e-06	COL8A1/TWIST1/CXCL12/ZFP36L1/SERPINF1/APOE/IGFBP5/MDK/CCL2/GJA1/ZFP36/IGFBP4/MMP14/TNFAIP3/HES1/CEBPB/MYC	17
GO:1902105	BP	GO:1902105	regulation of leukocyte differentiation	14/124	279/18723	4.83693e-09	1.53814e-06	1.08336e-06	ZFP36L1/MDK/CSF1/SOX4/ZFP36L2/FOS/MMP14/MAFB/JUN/NFKBIZ/IRF1/FOXP1/CEBPB/MYC	14
GO:0014910	BP	GO:0014910	regulation of smooth muscle cell migration	9/124	89/18723	7.44334e-09	2.13028e-06	1.50042e-06	SLIT2/IGFBP3/POSTN/IGFBP5/MDK/PDGFRB/TPM1/ADAMTS1/NFE2L2	9
GO:0014909	BP	GO:0014909	smooth muscle cell migration	9/124	97/18723	1.60099e-08	4.16549e-06	2.93387e-06	SLIT2/IGFBP3/POSTN/IGFBP5/MDK/PDGFRB/TPM1/ADAMTS1/NFE2L2	9
GO:1903706	BP	GO:1903706	regulation of hemopoiesis	15/124	367/18723	2.09616e-08	4.62124e-06	3.25488e-06	ZFP36L1/MDK/ZFP36/CSF1/SOX4/ZFP36L2/FOS/MMP14/MAFB/JUN/NFKBIZ/IRF1/FOXP1/CEBPB/MYC	15
GO:0048608	BP	GO:0048608	reproductive structure development	16/124	424/18723	2.0991e-08	4.62124e-06	3.25488e-06	SLIT2/TNC/ZFP36L1/SERPINF1/GJA1/PDGFRB/PDGFRA/EPAS1/SOCS3/MMP14/PTX3/JUNB/ADAMTS1/HES1/CRIP1/CEBPB	16
GO:0030098	BP	GO:0030098	lymphocyte differentiation	15/124	374/18723	2.69209e-08	5.5034e-06	3.87621e-06	VCAM1/ZFP36L1/MDK/LGALS1/RUNX2/SOX4/ZFP36L2/MMP14/MAFB/NFKBIZ/IRF1/ITGB1/KLF6/IRF2BP2/FOXP1	15
GO:0001649	BP	GO:0001649	osteoblast differentiation	12/124	229/18723	4.00703e-08	7.64542e-06	5.38489e-06	TWIST1/TNC/COL1A1/IGFBP5/VCAN/RUNX2/JUNB/TPM4/COL6A1/IL6ST/CEBPB/ID3	12
GO:0014812	BP	GO:0014812	muscle cell migration	9/124	110/18723	4.84018e-08	8.65787e-06	6.09799e-06	SLIT2/IGFBP3/POSTN/IGFBP5/MDK/PDGFRB/TPM1/ADAMTS1/NFE2L2	9
GO:0030336	BP	GO:0030336	negative regulation of cell migration	14/124	344/18723	6.74715e-08	1.1359e-05	8.00049e-06	CYP1B1/COL3A1/SLIT2/IGFBP3/CXCL12/SERPINF1/APOE/IGFBP5/CCL2/THY1/GJA1/CYGB/TPM1/NFE2L2	14
GO:0071774	BP	GO:0071774	response to fibroblast growth factor	9/124	120/18723	1.03125e-07	1.63969e-05	1.15488e-05	SPRY1/TNC/POSTN/ZFP36L1/COL1A1/CCL2/RUNX2/ZFP36/ZFP36L2	9
GO:2000146	BP	GO:2000146	negative regulation of cell motility	14/124	359/18723	1.14139e-07	1.7193e-05	1.21095e-05	CYP1B1/COL3A1/SLIT2/IGFBP3/CXCL12/SERPINF1/APOE/IGFBP5/CCL2/THY1/GJA1/CYGB/TPM1/NFE2L2	14
GO:0030224	BP	GO:0030224	monocyte differentiation	6/124	36/18723	1.23683e-07	1.74959e-05	1.23229e-05	ZFP36L1/CSF1/IFI16/JUN/FOXP1/MYC	6
GO:0042060	BP	GO:0042060	wound healing	15/124	422/18723	1.30501e-07	1.74959e-05	1.23229e-05	TFPI/COL3A1/TNC/POSTN/COL1A1/APOE/GJA1/COL5A1/PDGFRB/PDGFRA/TNFAIP3/TPM1/ITGB1/IL6ST/NFE2L2	15
GO:0071559	BP	GO:0071559	response to transforming growth factor beta	12/124	256/18723	1.35564e-07	1.74959e-05	1.23229e-05	ZEB2/COL3A1/SPRY1/COL1A2/MXRA5/POSTN/ZFP36L1/COL1A1/ASPN/ZFP36L2/FOS/JUN	12
GO:0042110	BP	GO:0042110	T cell activation	16/124	487/18723	1.41241e-07	1.74959e-05	1.23229e-05	VCAM1/ZFP36L1/MDK/CCL2/THY1/LGALS1/RUNX2/SOX4/ZFP36L2/MAFB/NFKBIZ/IRF1/FOXP1/HES1/IL6ST/CEBPB	16
GO:0051271	BP	GO:0051271	negative regulation of cellular component movement	14/124	367/18723	1.49497e-07	1.74959e-05	1.23229e-05	CYP1B1/COL3A1/SLIT2/IGFBP3/CXCL12/SERPINF1/APOE/IGFBP5/CCL2/THY1/GJA1/CYGB/TPM1/NFE2L2	14
GO:0030199	BP	GO:0030199	collagen fibril organization	7/124	61/18723	1.5283e-07	1.74959e-05	1.23229e-05	CYP1B1/COL3A1/COL12A1/COL1A2/COL1A1/COL5A1/COL5A2	7
GO:0031960	BP	GO:0031960	response to corticosteroid	10/124	167/18723	1.65627e-07	1.82318e-05	1.28412e-05	SLIT2/ZFP36L1/SERPINF1/COL1A1/MDK/ZFP36/ZFP36L2/FOS/IGFBP7/FOSB	10
GO:0042476	BP	GO:0042476	odontogenesis	9/124	130/18723	2.05432e-07	2.17758e-05	1.53374e-05	TWIST1/COL1A2/TNC/COL1A1/RUNX2/PDGFRA/ASPN/CSF1/ID3	9
GO:0045655	BP	GO:0045655	regulation of monocyte differentiation	5/124	21/18723	2.19619e-07	2.24482e-05	1.58109e-05	ZFP36L1/CSF1/JUN/FOXP1/MYC	5
GO:0006979	BP	GO:0006979	response to oxidative stress	15/124	446/18723	2.65582e-07	2.537e-05	1.78688e-05	CYP1B1/COL1A1/APOE/SELENOP/CYGB/PDGFRB/PDGFRA/FOS/EPAS1/MMP14/JUN/TNFAIP3/TPM1/TXNIP/NFE2L2	15
GO:0000302	BP	GO:0000302	response to reactive oxygen species	11/124	222/18723	2.65933e-07	2.537e-05	1.78688e-05	CYP1B1/COL1A1/APOE/PDGFRB/PDGFRA/FOS/JUN/TNFAIP3/TPM1/TXNIP/NFE2L2	11
GO:0040013	BP	GO:0040013	negative regulation of locomotion	14/124	391/18723	3.22657e-07	2.97603e-05	2.09611e-05	CYP1B1/COL3A1/SLIT2/IGFBP3/CXCL12/SERPINF1/APOE/IGFBP5/CCL2/THY1/GJA1/CYGB/TPM1/NFE2L2	14
GO:0048660	BP	GO:0048660	regulation of smooth muscle cell proliferation	10/124	180/18723	3.3275e-07	2.97603e-05	2.09611e-05	IGFBP3/APOE/IGFBP5/GJA1/PDGFRB/JUN/TNFAIP3/TPM1/ADAMTS1/FOXP1	10
GO:0001655	BP	GO:0001655	urogenital system development	13/124	338/18723	3.89587e-07	3.33406e-05	2.34828e-05	SLIT2/SPRY1/TNC/SERPINF1/PDGFRB/BICC1/PDGFRA/SOX4/ADAMTS1/HES1/CRIP1/ID3/MYC	13
GO:0048545	BP	GO:0048545	response to steroid hormone	13/124	339/18723	4.02879e-07	3.33406e-05	2.34828e-05	TFPI/SLIT2/ZFP36L1/SERPINF1/COL1A1/MDK/ZFP36/ZFP36L2/FOS/IGFBP7/FOSB/FOXP1/TXNIP	13
GO:0048659	BP	GO:0048659	smooth muscle cell proliferation	10/124	184/18723	4.0773e-07	3.33406e-05	2.34828e-05	IGFBP3/APOE/IGFBP5/GJA1/PDGFRB/JUN/TNFAIP3/TPM1/ADAMTS1/FOXP1	10
GO:0032963	BP	GO:0032963	collagen metabolic process	8/124	104/18723	4.46413e-07	3.54899e-05	2.49965e-05	COL1A2/COL1A1/MMP13/COL5A1/CYGB/PDGFRB/MMP14/ITGB1	8
GO:0035987	BP	GO:0035987	endodermal cell differentiation	6/124	45/18723	4.92645e-07	3.81068e-05	2.68397e-05	COL8A1/COL12A1/COL5A1/COL5A2/MMP14/COL6A1	6
GO:0070482	BP	GO:0070482	response to oxygen levels	13/124	347/18723	5.2471e-07	3.95189e-05	2.78343e-05	VCAM1/TWIST1/CXCL12/POSTN/ZFP36L1/COL1A1/CYGB/PDGFRB/EPAS1/MMP14/PMAIP1/NFE2L2/MYC	13
GO:0051384	BP	GO:0051384	response to glucocorticoid	9/124	148/18723	6.18727e-07	4.5405e-05	3.19801e-05	SLIT2/ZFP36L1/SERPINF1/MDK/ZFP36/ZFP36L2/FOS/IGFBP7/FOSB	9
GO:0007492	BP	GO:0007492	endoderm development	7/124	77/18723	7.71826e-07	5.52242e-05	3.8896e-05	COL8A1/COL12A1/ZFP36L1/COL5A1/COL5A2/MMP14/COL6A1	7
GO:0044344	BP	GO:0044344	cellular response to fibroblast growth factor stimulus	8/124	113/18723	8.43964e-07	5.89128e-05	4.1494e-05	SPRY1/POSTN/ZFP36L1/COL1A1/CCL2/RUNX2/ZFP36/ZFP36L2	8
GO:0071560	BP	GO:0071560	cellular response to transforming growth factor beta stimulus	11/124	250/18723	8.65077e-07	5.89488e-05	4.15194e-05	ZEB2/COL3A1/SPRY1/COL1A2/POSTN/ZFP36L1/COL1A1/ASPN/ZFP36L2/FOS/JUN	11
GO:0034612	BP	GO:0034612	response to tumor necrosis factor	11/124	253/18723	9.72665e-07	6.47388e-05	4.55974e-05	VCAM1/TMSB4X/POSTN/ZFP36L1/COL1A1/GGT5/CCL2/ZFP36/ZFP36L2/TNFAIP3/NFE2L2	11
GO:0007159	BP	GO:0007159	leukocyte cell-cell adhesion	13/124	371/18723	1.11183e-06	7.23198e-05	5.09369e-05	VCAM1/CXCL12/MDK/CCL2/THY1/LGALS1/SOX4/NFKBIZ/IRF1/ITGB1/HES1/IL6ST/CEBPB	13
GO:0002573	BP	GO:0002573	myeloid leukocyte differentiation	10/124	208/18723	1.25207e-06	7.96317e-05	5.60869e-05	ZFP36L1/CSF1/FOS/MAFB/JUNB/IFI16/JUN/FOXP1/CEBPB/MYC	10
GO:0002761	BP	GO:0002761	regulation of myeloid leukocyte differentiation	8/124	120/18723	1.33339e-06	8.29601e-05	5.84312e-05	ZFP36L1/CSF1/FOS/MAFB/JUN/FOXP1/CEBPB/MYC	8
GO:0001704	BP	GO:0001704	formation of primary germ layer	8/124	121/18723	1.41995e-06	8.64657e-05	6.09003e-05	COL8A1/COL12A1/GJA1/COL5A1/COL5A2/MMP14/ITGB1/COL6A1	8
GO:0001706	BP	GO:0001706	endoderm formation	6/124	54/18723	1.48799e-06	8.7295e-05	6.14844e-05	COL8A1/COL12A1/COL5A1/COL5A2/MMP14/COL6A1	6
GO:0030099	BP	GO:0030099	myeloid cell differentiation	13/124	381/18723	1.49457e-06	8.7295e-05	6.14844e-05	ZFP36L1/ZFP36/CSF1/FOS/EPAS1/MAFB/JUNB/IFI16/JUN/FOXP1/CEBPB/MYC/KMT2E	13
GO:1903037	BP	GO:1903037	regulation of leukocyte cell-cell adhesion	12/124	336/18723	2.41851e-06	0.000138436	9.75042e-05	VCAM1/CXCL12/MDK/CCL2/THY1/LGALS1/SOX4/NFKBIZ/IRF1/HES1/IL6ST/CEBPB	12
GO:0051591	BP	GO:0051591	response to cAMP	7/124	93/18723	2.78594e-06	0.00015634	0.000110115	ZFP36L1/COL1A1/IGFBP5/AHR/FOS/FOSB/JUN	7
GO:0071356	BP	GO:0071356	cellular response to tumor necrosis factor	10/124	229/18723	2.97578e-06	0.000161538	0.000113776	VCAM1/TMSB4X/POSTN/ZFP36L1/COL1A1/CCL2/ZFP36/ZFP36L2/TNFAIP3/NFE2L2	10
GO:0032496	BP	GO:0032496	response to lipopolysaccharide	12/124	343/18723	2.99144e-06	0.000161538	0.000113776	VCAM1/TFPI/GGT5/CCL2/GJA1/ZFP36/CXCL2/FOS/JUN/TNFAIP3/FOXP1/CEBPB	12
GO:0001667	BP	GO:0001667	ameboidal-type cell migration	14/124	475/18723	3.21887e-06	0.0001706	0.000120159	CYP1B1/ZEB2/SLIT2/TWIST1/TMSB4X/SERPINF1/APOE/ENPP2/GJA1/CYGB/ITGB1/FOXP1/FSTL1/NFE2L2	14
GO:1904035	BP	GO:1904035	regulation of epithelial cell apoptotic process	7/124	96/18723	3.44813e-06	0.000179428	0.000126377	SFRP4/ZFP36L1/MDK/CCL2/ZFP36/TNFAIP3/NFE2L2	7
GO:0001822	BP	GO:0001822	kidney development	11/124	293/18723	4.035e-06	0.000206217	0.000145245	SLIT2/SPRY1/SERPINF1/PDGFRB/BICC1/PDGFRA/SOX4/ADAMTS1/HES1/ID3/MYC	11
GO:0032102	BP	GO:0032102	negative regulation of response to external stimulus	13/124	420/18723	4.35507e-06	0.000217046	0.000152872	TFPI/SLIT2/SERPINF1/APOE/MDK/CCL2/GJA1/TNFAIP6/ZFP36/PDGFRA/SOCS3/IFI16/TNFAIP3	13
GO:0030183	BP	GO:0030183	B cell differentiation	8/124	141/18723	4.4744e-06	0.000217046	0.000152872	VCAM1/ZFP36L1/LGALS1/ZFP36L2/MMP14/ITGB1/KLF6/IRF2BP2	8
GO:0032355	BP	GO:0032355	response to estradiol	8/124	141/18723	4.4744e-06	0.000217046	0.000152872	TFPI/POSTN/COL1A1/GGT5/MAP1B/GJA1/PDGFRB/TXNIP	8
GO:0048568	BP	GO:0048568	embryonic organ development	13/124	427/18723	5.20905e-06	0.000244605	0.000172283	TWIST1/ZFP36L1/RUNX2/PDGFRA/EPAS1/SOCS3/MMP14/MAFB/JUNB/PRRX1/HES1/CEBPB/ID3	13
GO:0002237	BP	GO:0002237	response to molecule of bacterial origin	12/124	363/18723	5.34103e-06	0.000244605	0.000172283	VCAM1/TFPI/GGT5/CCL2/GJA1/ZFP36/CXCL2/FOS/JUN/TNFAIP3/FOXP1/CEBPB	12
GO:0031589	BP	GO:0031589	cell-substrate adhesion	12/124	363/18723	5.34103e-06	0.000244605	0.000172283	VCAM1/COL3A1/COL8A1/POSTN/COL1A1/EPHA3/MDK/THY1/LGALS1/CSF1/MMP14/ITGB1	12
GO:0072001	BP	GO:0072001	renal system development	11/124	302/18723	5.38439e-06	0.000244605	0.000172283	SLIT2/SPRY1/SERPINF1/PDGFRB/BICC1/PDGFRA/SOX4/ADAMTS1/HES1/ID3/MYC	11
GO:1901654	BP	GO:1901654	response to ketone	9/124	194/18723	5.81723e-06	0.000257449	0.000181329	SLIT2/TNC/POSTN/SERPINF1/AHR/FOS/IGFBP7/FOSB/TXNIP	9
GO:0042698	BP	GO:0042698	ovulation cycle	6/124	68/18723	5.84703e-06	0.000257449	0.000181329	SLIT2/SERPINF1/MDK/PDGFRA/PTX3/ADAMTS1	6
GO:0033002	BP	GO:0033002	muscle cell proliferation	10/124	248/18723	6.0351e-06	0.000261704	0.000184326	IGFBP3/APOE/IGFBP5/GJA1/PDGFRB/JUN/TNFAIP3/TPM1/ADAMTS1/FOXP1	10
GO:0002683	BP	GO:0002683	negative regulation of immune system process	13/124	434/18723	6.20812e-06	0.000264844	0.000186538	COL3A1/SLIT2/CXCL12/MDK/CCL2/THY1/AHR/MAFB/IFI16/TNFAIP3/IRF1/CEBPB/MYC	13
GO:0001666	BP	GO:0001666	response to hypoxia	11/124	307/18723	6.2926e-06	0.000264844	0.000186538	VCAM1/TWIST1/CXCL12/POSTN/ZFP36L1/CYGB/EPAS1/MMP14/PMAIP1/NFE2L2/MYC	11
GO:0045785	BP	GO:0045785	positive regulation of cell adhesion	13/124	437/18723	6.68578e-06	0.000277315	0.000195321	VCAM1/COL8A1/CXCL12/MDK/CCL2/THY1/LGALS1/CSF1/SOX4/NFKBIZ/TPM1/HES1/IL6ST	13
GO:0031099	BP	GO:0031099	regeneration	9/124	198/18723	6.86363e-06	0.000279311	0.000196727	TNC/CXCL12/POSTN/MDK/THY1/MAP1B/NNMT/PRRX1/CEBPB	9
GO:0045123	BP	GO:0045123	cellular extravasation	6/124	70/18723	6.92909e-06	0.000279311	0.000196727	VCAM1/CXCL12/MDK/CCL2/THY1/ITGB1	6
GO:0032526	BP	GO:0032526	response to retinoic acid	7/124	107/18723	7.10371e-06	0.000282372	0.000198883	TNC/SERPINF1/COL1A1/EPHA3/GJA1/PDGFRB/IGFBP7	7
GO:0071230	BP	GO:0071230	cellular response to amino acid stimulus	6/124	71/18723	7.52799e-06	0.000295138	0.000207874	COL1A2/COL1A1/COL5A2/PDGFRA/COL6A1/CEBPB	6
GO:0014912	BP	GO:0014912	negative regulation of smooth muscle cell migration	5/124	42/18723	8.21443e-06	0.000317699	0.000223764	SLIT2/IGFBP3/IGFBP5/TPM1/NFE2L2	5
GO:0050678	BP	GO:0050678	regulation of epithelial cell proliferation	12/124	381/18723	8.71306e-06	0.00033249	0.000234183	TWIST1/CXCL12/ZFP36L1/SERPINF1/APOE/MDK/CCL2/GJA1/ZFP36/TNFAIP3/HES1/MYC	12
GO:0071496	BP	GO:0071496	cellular response to external stimulus	11/124	320/18723	9.30695e-06	0.00035048	0.000246853	VCAM1/TNC/POSTN/COL1A1/GJA1/FOS/IFI16/PMAIP1/JUN/IRF1/NFE2L2	11
GO:0048844	BP	GO:0048844	artery morphogenesis	6/124	74/18723	9.58102e-06	0.000350928	0.000247169	APOE/MDK/PDGFRB/SOX4/PRRX1/HES1	6
GO:0036293	BP	GO:0036293	response to decreased oxygen levels	11/124	322/18723	9.86775e-06	0.000350928	0.000247169	VCAM1/TWIST1/CXCL12/POSTN/ZFP36L1/CYGB/EPAS1/MMP14/PMAIP1/NFE2L2/MYC	11
GO:1902107	BP	GO:1902107	positive regulation of leukocyte differentiation	8/124	157/18723	9.8862e-06	0.000350928	0.000247169	ZFP36L1/MDK/CSF1/SOX4/FOS/MMP14/JUN/NFKBIZ	8
GO:1903708	BP	GO:1903708	positive regulation of hemopoiesis	8/124	157/18723	9.8862e-06	0.000350928	0.000247169	ZFP36L1/MDK/CSF1/SOX4/FOS/MMP14/JUN/NFKBIZ	8
GO:0050727	BP	GO:0050727	regulation of inflammatory response	12/124	386/18723	9.93193e-06	0.000350928	0.000247169	TMSB4X/SERPINF1/APOE/MDK/TNFAIP6/ZFP36/SOCS3/NFKBIZ/TNFAIP3/FOXP1/IL6ST/CEBPB	12
GO:0060562	BP	GO:0060562	epithelial tube morphogenesis	11/124	325/18723	1.07641e-05	0.000375694	0.000264612	SLIT2/SPRY1/TWIST1/TNC/MDK/CSF1/SOX4/MMP14/FOXP1/HES1/MYC	11
GO:0045637	BP	GO:0045637	regulation of myeloid cell differentiation	9/124	210/18723	1.10244e-05	0.000380143	0.000267746	ZFP36L1/ZFP36/CSF1/FOS/MAFB/JUN/FOXP1/CEBPB/MYC	9
GO:0050863	BP	GO:0050863	regulation of T cell activation	11/124	329/18723	1.2069e-05	0.000407727	0.000287174	VCAM1/MDK/CCL2/THY1/LGALS1/SOX4/NFKBIZ/IRF1/HES1/IL6ST/CEBPB	11
GO:0009410	BP	GO:0009410	response to xenobiotic stimulus	13/124	462/18723	1.21093e-05	0.000407727	0.000287174	CYP1B1/COL1A1/MDK/LGALS1/MAP1B/AHR/FOS/NNMT/FOSB/JUN/TXNIP/NFE2L2/MYC	13
GO:0048701	BP	GO:0048701	embryonic cranial skeleton morphogenesis	5/124	46/18723	1.29595e-05	0.00043128	0.000303763	TWIST1/RUNX2/PDGFRA/MMP14/PRRX1	5
GO:0048872	BP	GO:0048872	homeostasis of number of cells	10/124	272/18723	1.35254e-05	0.000439894	0.00030983	ZFP36L1/ZFP36/CSF1/SOX4/EPAS1/MAFB/PMAIP1/TNFAIP3/FSTL1/KMT2E	10
GO:0022612	BP	GO:0022612	gland morphogenesis	7/124	118/18723	1.35257e-05	0.000439894	0.00030983	TNC/IGFBP5/MDK/CSF1/TNFAIP3/CRIP1/CEBPB	7
GO:0050870	BP	GO:0050870	positive regulation of T cell activation	9/124	216/18723	1.38096e-05	0.000444079	0.000312777	VCAM1/MDK/CCL2/THY1/LGALS1/SOX4/NFKBIZ/HES1/IL6ST	9
GO:0014911	BP	GO:0014911	positive regulation of smooth muscle cell migration	5/124	47/18723	1.44258e-05	0.000458741	0.000323104	POSTN/IGFBP5/MDK/PDGFRB/ADAMTS1	5
GO:0071229	BP	GO:0071229	cellular response to acid chemical	6/124	80/18723	1.5047e-05	0.000473235	0.000333313	COL1A2/COL1A1/COL5A2/PDGFRA/COL6A1/CEBPB	6
GO:1903034	BP	GO:1903034	regulation of response to wounding	8/124	167/18723	1.55045e-05	0.000482324	0.000339715	TFPI/APOE/MDK/GJA1/PDGFRA/TNFAIP3/ITGB1/NFE2L2	8
GO:1904019	BP	GO:1904019	epithelial cell apoptotic process	7/124	121/18723	1.59354e-05	0.0004904	0.000345403	SFRP4/ZFP36L1/MDK/CCL2/ZFP36/TNFAIP3/NFE2L2	7
GO:0010810	BP	GO:0010810	regulation of cell-substrate adhesion	9/124	221/18723	1.65692e-05	0.000504478	0.000355319	COL8A1/POSTN/COL1A1/EPHA3/MDK/THY1/LGALS1/CSF1/MMP14	9
GO:0001892	BP	GO:0001892	embryonic placenta development	6/124	82/18723	1.73457e-05	0.000522561	0.000368055	ZFP36L1/EPAS1/SOCS3/JUNB/HES1/CEBPB	6
GO:0016032	BP	GO:0016032	viral process	12/124	415/18723	2.04074e-05	0.000608396	0.000428511	NCAM1/APOE/CCL2/LGALS1/ZFP36/IFITM3/NUCKS1/PTX3/IFI16/JUN/IFITM2/ITGB1	12
GO:0001656	BP	GO:0001656	metanephros development	6/124	85/18723	2.13174e-05	0.000628974	0.000443005	SPRY1/PDGFRB/PDGFRA/HES1/ID3/MYC	6
GO:0030324	BP	GO:0030324	lung development	8/124	177/18723	2.35974e-05	0.000689141	0.000485382	SPRY1/TNC/IGFBP5/PDGFRB/PDGFRA/EPAS1/MMP14/HES1	8
GO:0007178	BP	GO:0007178	transmembrane receptor protein serine/threonine kinase signaling pathway	11/124	355/18723	2.44172e-05	0.00070588	0.000497172	ZEB2/COL3A1/SPRY1/SFRP4/COL1A2/RUNX2/ASPN/FOS/JUN/FSTL1/HES1	11
GO:0010631	BP	GO:0010631	epithelial cell migration	11/124	357/18723	2.57094e-05	0.000735803	0.000518247	CYP1B1/ZEB2/SLIT2/TMSB4X/SERPINF1/APOE/ENPP2/ITGB1/FOXP1/FSTL1/NFE2L2	11
GO:0060560	BP	GO:0060560	developmental growth involved in morphogenesis	9/124	234/18723	2.60334e-05	0.000737699	0.000519582	SLIT2/SPRY1/TNC/CXCL12/POSTN/APOE/MAP1B/CSF1/ITGB1	9
GO:0046683	BP	GO:0046683	response to organophosphorus	7/124	131/18723	2.66707e-05	0.000748349	0.000527084	ZFP36L1/COL1A1/IGFBP5/AHR/FOS/FOSB/JUN	7
GO:0030323	BP	GO:0030323	respiratory tube development	8/124	181/18723	2.77024e-05	0.000763893	0.000538032	SPRY1/TNC/IGFBP5/PDGFRB/PDGFRA/EPAS1/MMP14/HES1	8
GO:0090132	BP	GO:0090132	epithelium migration	11/124	360/18723	2.77585e-05	0.000763893	0.000538032	CYP1B1/ZEB2/SLIT2/TMSB4X/SERPINF1/APOE/ENPP2/ITGB1/FOXP1/FSTL1/NFE2L2	11
GO:0001958	BP	GO:0001958	endochondral ossification	4/124	27/18723	2.85841e-05	0.000770793	0.000542892	COL1A1/MMP13/RUNX2/MMP14	4
GO:0036075	BP	GO:0036075	replacement ossification	4/124	27/18723	2.85841e-05	0.000770793	0.000542892	COL1A1/MMP13/RUNX2/MMP14	4
GO:0061138	BP	GO:0061138	morphogenesis of a branching epithelium	8/124	182/18723	2.88172e-05	0.000770793	0.000542892	SLIT2/SPRY1/TNC/MDK/CSF1/SOCS3/MMP14/MYC	8
GO:0048511	BP	GO:0048511	rhythmic process	10/124	298/18723	2.96072e-05	0.00078459	0.000552609	SLIT2/TWIST1/SERPINF1/MDK/PDGFRA/AHR/PTX3/JUN/ADAMTS1/ID3	10
GO:1903039	BP	GO:1903039	positive regulation of leukocyte cell-cell adhesion	9/124	239/18723	3.07325e-05	0.000802885	0.000565495	VCAM1/MDK/CCL2/THY1/LGALS1/SOX4/NFKBIZ/HES1/IL6ST	9
GO:0061041	BP	GO:0061041	regulation of wound healing	7/124	134/18723	3.08586e-05	0.000802885	0.000565495	TFPI/APOE/GJA1/PDGFRA/TNFAIP3/ITGB1/NFE2L2	7
GO:0090130	BP	GO:0090130	tissue migration	11/124	365/18723	3.14882e-05	0.000811886	0.000571835	CYP1B1/ZEB2/SLIT2/TMSB4X/SERPINF1/APOE/ENPP2/ITGB1/FOXP1/FSTL1/NFE2L2	11
GO:0007369	BP	GO:0007369	gastrulation	8/124	185/18723	3.23896e-05	0.00082767	0.000582952	COL8A1/COL12A1/GJA1/COL5A1/COL5A2/MMP14/ITGB1/COL6A1	8
GO:0007162	BP	GO:0007162	negative regulation of cell adhesion	10/124	303/18723	3.40975e-05	0.000863602	0.00060826	CYP1B1/TNC/CXCL12/POSTN/COL1A1/MDK/LGALS1/MMP14/IRF1/CEBPB	10
GO:0060349	BP	GO:0060349	bone morphogenesis	6/124	93/18723	3.55864e-05	0.000893406	0.000629251	TWIST1/SFRP4/COL1A1/MMP13/RUNX2/MMP14	6
GO:0001654	BP	GO:0001654	eye development	11/124	371/18723	3.65289e-05	0.000909093	0.0006403	CYP1B1/COL8A1/SPRY1/TWIST1/SERPINF1/THY1/COL5A1/PDGFRB/COL5A2/PDGFRA/FAT1	11
GO:0030316	BP	GO:0030316	osteoclast differentiation	6/124	94/18723	3.78086e-05	0.00093283	0.000657019	CSF1/FOS/MAFB/JUNB/FOXP1/CEBPB	6
GO:0031668	BP	GO:0031668	cellular response to extracellular stimulus	9/124	246/18723	3.85069e-05	0.000941937	0.000663433	VCAM1/TNC/POSTN/COL1A1/FOS/IFI16/PMAIP1/JUN/NFE2L2	9
GO:0008585	BP	GO:0008585	female gonad development	6/124	95/18723	4.01408e-05	0.000968357	0.000682042	SLIT2/PDGFRA/MMP14/PTX3/ADAMTS1/CEBPB	6
GO:0150063	BP	GO:0150063	visual system development	11/124	375/18723	4.02636e-05	0.000968357	0.000682042	CYP1B1/COL8A1/SPRY1/TWIST1/SERPINF1/THY1/COL5A1/PDGFRB/COL5A2/PDGFRA/FAT1	11
GO:0060326	BP	GO:0060326	cell chemotaxis	10/124	310/18723	4.13562e-05	0.000986346	0.000694712	VCAM1/SLIT2/TMSB4X/CXCL12/MDK/CCL2/CXCL2/PDGFRB/PDGFRA/CSF1	10
GO:0022407	BP	GO:0022407	regulation of cell-cell adhesion	12/124	448/18723	4.30517e-05	0.0010183	0.000717216	VCAM1/CXCL12/MDK/CCL2/THY1/LGALS1/SOX4/NFKBIZ/IRF1/HES1/IL6ST/CEBPB	12
GO:0045657	BP	GO:0045657	positive regulation of monocyte differentiation	3/124	11/18723	4.50036e-05	0.00105574	0.000743588	ZFP36L1/CSF1/JUN	3
GO:0061448	BP	GO:0061448	connective tissue development	9/124	252/18723	4.64383e-05	0.00107283	0.000755627	COL1A1/MMP13/MDK/COL5A1/RUNX2/PDGFRB/CSF1/PRRX1/CRIP1	9
GO:0048880	BP	GO:0048880	sensory system development	11/124	381/18723	4.64819e-05	0.00107283	0.000755627	CYP1B1/COL8A1/SPRY1/TWIST1/SERPINF1/THY1/COL5A1/PDGFRB/COL5A2/PDGFRA/FAT1	11
GO:0060828	BP	GO:0060828	regulation of canonical Wnt signaling pathway	9/124	253/18723	4.78859e-05	0.00109639	0.000772223	ZEB2/SFRP4/COL1A1/APOE/MDK/IGFBP4/BICC1/SOX4/RBMS3	9
GO:0001763	BP	GO:0001763	morphogenesis of a branching structure	8/124	196/18723	4.88218e-05	0.00110218	0.000776295	SLIT2/SPRY1/TNC/MDK/CSF1/SOCS3/MMP14/MYC	8
GO:0001890	BP	GO:0001890	placenta development	7/124	144/18723	4.89086e-05	0.00110218	0.000776295	ZFP36L1/GJA1/EPAS1/SOCS3/JUNB/HES1/CEBPB	7
GO:0019058	BP	GO:0019058	viral life cycle	10/124	317/18723	4.98976e-05	0.00111568	0.000785805	NCAM1/APOE/CCL2/LGALS1/IFITM3/NUCKS1/PTX3/IFI16/IFITM2/ITGB1	10
GO:0042542	BP	GO:0042542	response to hydrogen peroxide	7/124	146/18723	5.33924e-05	0.0011709	0.000824696	CYP1B1/COL1A1/PDGFRB/JUN/TNFAIP3/TXNIP/NFE2L2	7
GO:0046545	BP	GO:0046545	development of primary female sexual characteristics	6/124	100/18723	5.35945e-05	0.0011709	0.000824696	SLIT2/PDGFRA/MMP14/PTX3/ADAMTS1/CEBPB	6
GO:0060840	BP	GO:0060840	artery development	6/124	100/18723	5.35945e-05	0.0011709	0.000824696	APOE/MDK/PDGFRB/SOX4/PRRX1/HES1	6
GO:0030217	BP	GO:0030217	T cell differentiation	9/124	257/18723	5.40638e-05	0.0011722	0.000825615	ZFP36L1/MDK/RUNX2/SOX4/ZFP36L2/MAFB/NFKBIZ/IRF1/FOXP1	9
GO:0035456	BP	GO:0035456	response to interferon-beta	4/124	32/18723	5.70889e-05	0.00122848	0.000865256	IFITM3/IFI16/IFITM2/IRF1	4
GO:0014074	BP	GO:0014074	response to purine-containing compound	7/124	148/18723	5.82074e-05	0.00124321	0.000875626	ZFP36L1/COL1A1/IGFBP5/AHR/FOS/FOSB/JUN	7
GO:0060541	BP	GO:0060541	respiratory system development	8/124	203/18723	6.25209e-05	0.00132544	0.000933547	SPRY1/TNC/IGFBP5/PDGFRB/PDGFRA/EPAS1/MMP14/HES1	8
GO:0061564	BP	GO:0061564	axon development	12/124	467/18723	6.41496e-05	0.00134922	0.000950294	SLIT2/TNC/NCAM1/CXCL12/CDH11/APOE/EPHA3/NOTCH3/THY1/MAP1B/ENAH/ITGB1	12
GO:0043588	BP	GO:0043588	skin development	9/124	263/18723	6.45853e-05	0.00134922	0.000950294	COL3A1/COL1A2/ZFP36L1/COL1A1/IGFBP5/COL5A1/ZFP36/COL5A2/TXNIP	9
GO:0048754	BP	GO:0048754	branching morphogenesis of an epithelial tube	7/124	151/18723	6.60918e-05	0.00135946	0.000957505	SLIT2/SPRY1/TNC/MDK/CSF1/MMP14/MYC	7
GO:0030111	BP	GO:0030111	regulation of Wnt signaling pathway	10/124	328/18723	6.63508e-05	0.00135946	0.000957505	ZEB2/SFRP4/COL1A1/APOE/MDK/IGFBP4/BICC1/SOX4/RBMS3/TNFAIP3	10
GO:0048661	BP	GO:0048661	positive regulation of smooth muscle cell proliferation	6/124	104/18723	6.67687e-05	0.00135946	0.000957505	IGFBP5/GJA1/PDGFRB/JUN/ADAMTS1/FOXP1	6
GO:0060348	BP	GO:0060348	bone development	8/124	205/18723	6.69754e-05	0.00135946	0.000957505	TWIST1/SFRP4/COL1A1/MMP13/GJA1/RUNX2/MMP14/FOXP1	8
GO:0042113	BP	GO:0042113	B cell activation	10/124	334/18723	7.7129e-05	0.00155453	0.0010949	VCAM1/ZFP36L1/LGALS1/AHR/ZFP36L2/MMP14/TNFAIP3/ITGB1/KLF6/IRF2BP2	10
GO:0034614	BP	GO:0034614	cellular response to reactive oxygen species	7/124	155/18723	7.79423e-05	0.00155994	0.00109871	CYP1B1/PDGFRA/FOS/JUN/TNFAIP3/TPM1/NFE2L2	7
GO:0035051	BP	GO:0035051	cardiocyte differentiation	7/124	156/18723	8.11608e-05	0.00161307	0.00113613	VCAM1/SPRY1/TWIST1/PDGFRB/PDGFRA/ITGB1/HES1	7
GO:1904888	BP	GO:1904888	cranial skeletal system development	5/124	68/18723	8.77419e-05	0.00173184	0.00121979	TWIST1/RUNX2/PDGFRA/MMP14/PRRX1	5
GO:0043542	BP	GO:0043542	endothelial cell migration	9/124	279/18723	0.000101409	0.00198789	0.00140013	CYP1B1/SLIT2/TMSB4X/SERPINF1/APOE/ITGB1/FOXP1/FSTL1/NFE2L2	9
GO:0007409	BP	GO:0007409	axonogenesis	11/124	418/18723	0.000106269	0.00206899	0.00145725	SLIT2/NCAM1/CXCL12/CDH11/APOE/EPHA3/NOTCH3/THY1/MAP1B/ENAH/ITGB1	11
GO:0048705	BP	GO:0048705	skeletal system morphogenesis	8/124	220/18723	0.000109555	0.00211857	0.00149217	TWIST1/SFRP4/COL1A1/MMP13/RUNX2/PDGFRA/MMP14/PRRX1	8
GO:0050867	BP	GO:0050867	positive regulation of cell activation	11/124	420/18723	0.000110831	0.00212185	0.00149448	VCAM1/MDK/CCL2/THY1/LGALS1/PDGFRB/SOX4/MMP14/NFKBIZ/HES1/IL6ST	11
GO:0046660	BP	GO:0046660	female sex differentiation	6/124	114/18723	0.000111208	0.00212185	0.00149448	SLIT2/PDGFRA/MMP14/PTX3/ADAMTS1/CEBPB	6
GO:0022409	BP	GO:0022409	positive regulation of cell-cell adhesion	9/124	284/18723	0.000116016	0.00219893	0.00154877	VCAM1/MDK/CCL2/THY1/LGALS1/SOX4/NFKBIZ/HES1/IL6ST	9
GO:0050920	BP	GO:0050920	regulation of chemotaxis	8/124	223/18723	0.00012031	0.0022653	0.00159552	SLIT2/TMSB4X/CXCL12/MDK/CCL2/PDGFRB/PDGFRA/CSF1	8
GO:1900153	BP	GO:1900153	positive regulation of nuclear-transcribed mRNA catabolic process, deadenylation-dependent decay	3/124	15/18723	0.000121718	0.00227485	0.00160224	ZFP36L1/ZFP36/ZFP36L2	3
GO:0043200	BP	GO:0043200	response to amino acid	6/124	116/18723	0.000122406	0.00227485	0.00160224	COL1A2/COL1A1/COL5A2/PDGFRA/COL6A1/CEBPB	6
GO:0044403	BP	GO:0044403	biological process involved in symbiotic interaction	9/124	290/18723	0.000135835	0.00250813	0.00176655	NCAM1/APOE/LGALS1/IFITM3/NUCKS1/PTX3/JUN/IFITM2/ITGB1	9
GO:0060485	BP	GO:0060485	mesenchyme development	9/124	291/18723	0.000139399	0.00255232	0.00179767	SPRY1/TWIST1/ZFP36L1/COL1A1/EPHA3/MDK/PDGFRB/HES1/MYC	9
GO:0048662	BP	GO:0048662	negative regulation of smooth muscle cell proliferation	5/124	75/18723	0.000140012	0.00255232	0.00179767	IGFBP3/APOE/IGFBP5/TNFAIP3/TPM1	5
GO:0051251	BP	GO:0051251	positive regulation of lymphocyte activation	10/124	362/18723	0.000149297	0.00270435	0.00190475	VCAM1/MDK/CCL2/THY1/LGALS1/SOX4/MMP14/NFKBIZ/HES1/IL6ST	10
GO:0048732	BP	GO:0048732	gland development	11/124	436/18723	0.00015374	0.00276086	0.00194456	TNC/SERPINF1/IGFBP5/MDK/PDGFRA/CSF1/MAFB/TNFAIP3/HES1/CRIP1/CEBPB	11
GO:0048706	BP	GO:0048706	embryonic skeletal system development	6/124	121/18723	0.000154346	0.00276086	0.00194456	TWIST1/COL1A1/RUNX2/PDGFRA/MMP14/PRRX1	6
GO:0045619	BP	GO:0045619	regulation of lymphocyte differentiation	7/124	174/18723	0.000160317	0.00284986	0.00200724	ZFP36L1/MDK/SOX4/ZFP36L2/MMP14/NFKBIZ/IRF1	7
GO:0007160	BP	GO:0007160	cell-matrix adhesion	8/124	233/18723	0.000162655	0.00287357	0.00202394	VCAM1/COL3A1/POSTN/EPHA3/THY1/CSF1/MMP14/ITGB1	8
GO:0035019	BP	GO:0035019	somatic stem cell population maintenance	4/124	42/18723	0.00016884	0.00294646	0.00207528	SOX4/ZFP36L2/HES1/MYC	4
GO:0046596	BP	GO:0046596	regulation of viral entry into host cell	4/124	42/18723	0.00016884	0.00294646	0.00207528	LGALS1/IFITM3/PTX3/IFITM2	4
GO:0050728	BP	GO:0050728	negative regulation of inflammatory response	7/124	176/18723	0.000172032	0.00298398	0.0021017	SERPINF1/APOE/MDK/TNFAIP6/ZFP36/SOCS3/TNFAIP3	7
GO:0050900	BP	GO:0050900	leukocyte migration	10/124	369/18723	0.000174352	0.00300599	0.00211721	VCAM1/SLIT2/CXCL12/MDK/CCL2/THY1/CXCL2/CSF1/MMP14/ITGB1	10
GO:0061158	BP	GO:0061158	3'-UTR-mediated mRNA destabilization	3/124	17/18723	0.000180155	0.00306907	0.00216164	ZFP36L1/ZFP36/ZFP36L2	3
GO:0061298	BP	GO:0061298	retina vasculature development in camera-type eye	3/124	17/18723	0.000180155	0.00306907	0.00216164	CYP1B1/PDGFRB/PDGFRA	3
GO:0010975	BP	GO:0010975	regulation of neuron projection development	11/124	445/18723	0.000183573	0.0031088	0.00218962	SLIT2/CXCL12/SERPINF1/APOE/EPHA3/MDK/THY1/LGALS1/MAP1B/PRRX1/NFE2L2	11
GO:0060070	BP	GO:0060070	canonical Wnt signaling pathway	9/124	303/18723	0.000188631	0.00317565	0.0022367	ZEB2/SFRP4/COL1A1/APOE/MDK/IGFBP4/BICC1/SOX4/RBMS3	9
GO:0060711	BP	GO:0060711	labyrinthine layer development	4/124	44/18723	0.000202692	0.00339242	0.00238938	ZFP36L1/SOCS3/JUNB/HES1	4
GO:0002544	BP	GO:0002544	chronic inflammatory response	3/124	18/18723	0.000215142	0.00355918	0.00250683	VCAM1/GJA1/TNFAIP3	3
GO:1900151	BP	GO:1900151	regulation of nuclear-transcribed mRNA catabolic process, deadenylation-dependent decay	3/124	18/18723	0.000215142	0.00355918	0.00250683	ZFP36L1/ZFP36/ZFP36L2	3
GO:0022602	BP	GO:0022602	ovulation cycle process	4/124	45/18723	0.000221334	0.00361975	0.0025495	SLIT2/PDGFRA/PTX3/ADAMTS1	4
GO:0071364	BP	GO:0071364	cellular response to epidermal growth factor stimulus	4/124	45/18723	0.000221334	0.00361975	0.0025495	ZFP36L1/COL1A1/ZFP36/ZFP36L2	4
GO:0070663	BP	GO:0070663	regulation of leukocyte proliferation	8/124	245/18723	0.000228966	0.00372329	0.00262242	VCAM1/AHR/CSF1/TNFAIP3/IRF1/HES1/IL6ST/CEBPB	8
GO:0043433	BP	GO:0043433	negative regulation of DNA-binding transcription factor activity	7/124	185/18723	0.000233642	0.00377787	0.00266086	CYP1B1/TWIST1/SFRP4/TMSB4X/TNFAIP3/HES1/ID3	7
GO:0003007	BP	GO:0003007	heart morphogenesis	8/124	246/18723	0.000235368	0.00378439	0.00266546	SLIT2/SPRY1/TWIST1/COL5A1/SOX4/TPM1/ADAMTS1/HES1	8
GO:0045445	BP	GO:0045445	myoblast differentiation	5/124	84/18723	0.000238845	0.00381885	0.00268973	IGFBP3/ZFP36L1/LGALS1/EPAS1/ID3	5
GO:0045667	BP	GO:0045667	regulation of osteoblast differentiation	6/124	132/18723	0.000247854	0.00394088	0.00277568	TWIST1/IGFBP5/RUNX2/IL6ST/CEBPB/ID3	6
GO:0043618	BP	GO:0043618	regulation of transcription from RNA polymerase II promoter in response to stress	4/124	47/18723	0.000262272	0.00414709	0.00292091	EPAS1/JUN/NFE2L2/CEBPB	4
GO:0001101	BP	GO:0001101	response to acid chemical	6/124	135/18723	0.000279828	0.00440038	0.00309931	COL1A2/COL1A1/COL5A2/PDGFRA/COL6A1/CEBPB	6
GO:0009743	BP	GO:0009743	response to carbohydrate	8/124	253/18723	0.000284418	0.0044481	0.00313293	ZFP36L1/SERPINF1/LGALS1/MAP1B/GJA1/SOX4/TXNIP/COL6A2	8
GO:0043010	BP	GO:0043010	camera-type eye development	9/124	322/18723	0.00029574	0.00459686	0.0032377	CYP1B1/COL8A1/SPRY1/TWIST1/SERPINF1/THY1/PDGFRB/PDGFRA/FAT1	9
GO:0007565	BP	GO:0007565	female pregnancy	7/124	193/18723	0.000302312	0.00459686	0.0032377	IGFBP5/GJA1/VMP1/FOS/IGFBP7/JUNB/FOSB	7
GO:0090090	BP	GO:0090090	negative regulation of canonical Wnt signaling pathway	6/124	137/18723	0.000302884	0.00459686	0.0032377	SFRP4/APOE/MDK/IGFBP4/BICC1/RBMS3	6
GO:0019221	BP	GO:0019221	cytokine-mediated signaling pathway	11/124	472/18723	0.00030423	0.00459686	0.0032377	SLIT2/TMSB4X/CXCL12/CCL2/IFITM3/CXCL2/CSF1/IFITM2/TNFAIP3/IRF1/IL6ST	11
GO:0090596	BP	GO:0090596	sensory organ morphogenesis	8/124	256/18723	0.000307853	0.00459686	0.0032377	COL8A1/TWIST1/THY1/COL5A1/COL5A2/FAT1/MAFB/PRRX1	8
GO:0052372	BP	GO:0052372	modulation by symbiont of entry into host	4/124	49/18723	0.000308385	0.00459686	0.0032377	LGALS1/IFITM3/PTX3/IFITM2	4
GO:0070849	BP	GO:0070849	response to epidermal growth factor	4/124	49/18723	0.000308385	0.00459686	0.0032377	ZFP36L1/COL1A1/ZFP36/ZFP36L2	4
GO:1904707	BP	GO:1904707	positive regulation of vascular associated smooth muscle cell proliferation	4/124	49/18723	0.000308385	0.00459686	0.0032377	IGFBP5/GJA1/JUN/ADAMTS1	4
GO:1904752	BP	GO:1904752	regulation of vascular associated smooth muscle cell migration	4/124	49/18723	0.000308385	0.00459686	0.0032377	IGFBP5/TPM1/ADAMTS1/NFE2L2	4
GO:0031667	BP	GO:0031667	response to nutrient levels	11/124	474/18723	0.000315352	0.00467636	0.00329369	VCAM1/TNC/POSTN/COL1A1/APOE/MAP1B/ZFP36/IFI16/PMAIP1/JUN/NFE2L2	11
GO:0031348	BP	GO:0031348	negative regulation of defense response	8/124	258/18723	0.000324337	0.0047848	0.00337008	SERPINF1/APOE/MDK/TNFAIP6/ZFP36/SOCS3/IFI16/TNFAIP3	8
GO:1904705	BP	GO:1904705	regulation of vascular associated smooth muscle cell proliferation	5/124	90/18723	0.000329451	0.00483533	0.00340566	IGFBP5/GJA1/JUN/TPM1/ADAMTS1	5
GO:0019083	BP	GO:0019083	viral transcription	4/124	50/18723	0.000333495	0.00484499	0.00341247	ZFP36/IFITM3/NUCKS1/JUN	4
GO:1904738	BP	GO:1904738	vascular associated smooth muscle cell migration	4/124	50/18723	0.000333495	0.00484499	0.00341247	IGFBP5/TPM1/ADAMTS1/NFE2L2	4
GO:0046597	BP	GO:0046597	negative regulation of viral entry into host cell	3/124	21/18723	0.000345609	0.0049873	0.0035127	IFITM3/PTX3/IFITM2	3
GO:1990874	BP	GO:1990874	vascular associated smooth muscle cell proliferation	5/124	91/18723	0.000346776	0.0049873	0.0035127	IGFBP5/GJA1/JUN/TPM1/ADAMTS1	5
GO:0007179	BP	GO:0007179	transforming growth factor beta receptor signaling pathway	7/124	198/18723	0.000352885	0.00503279	0.00354474	ZEB2/COL3A1/SPRY1/COL1A2/ASPN/FOS/JUN	7
GO:0050921	BP	GO:0050921	positive regulation of chemotaxis	6/124	141/18723	0.000353456	0.00503279	0.00354474	SLIT2/TMSB4X/CXCL12/MDK/PDGFRB/CSF1	6
GO:0009636	BP	GO:0009636	response to toxic substance	8/124	262/18723	0.000359469	0.00507599	0.00357517	CYP1B1/APOE/MAP1B/CYGB/PDGFRB/AHR/FOS/NFE2L2	8
GO:0032964	BP	GO:0032964	collagen biosynthetic process	4/124	51/18723	0.000360037	0.00507599	0.00357517	COL1A1/COL5A1/CYGB/PDGFRB	4
GO:0016049	BP	GO:0016049	cell growth	11/124	482/18723	0.000363335	0.00509272	0.00358695	SLIT2/CXCL12/POSTN/APOE/IGFBP5/MAP1B/GJA1/IGFBP4/MMP14/IGFBP7/ITGB1	11
GO:0048525	BP	GO:0048525	negative regulation of viral process	5/124	92/18723	0.000364782	0.00509272	0.00358695	ZFP36/IFITM3/PTX3/IFI16/IFITM2	5
GO:0030010	BP	GO:0030010	establishment of cell polarity	6/124	143/18723	0.000381103	0.00529475	0.00372924	SPRY1/MAP1B/GJA1/FAT1/ITGB1/HES1	6
GO:0046718	BP	GO:0046718	viral entry into host cell	6/124	144/18723	0.000395547	0.00537636	0.00378673	NCAM1/LGALS1/IFITM3/PTX3/IFITM2/ITGB1	6
GO:0002696	BP	GO:0002696	positive regulation of leukocyte activation	10/124	409/18723	0.000395773	0.00537636	0.00378673	VCAM1/MDK/CCL2/THY1/LGALS1/SOX4/MMP14/NFKBIZ/HES1/IL6ST	10
GO:0060563	BP	GO:0060563	neuroepithelial cell differentiation	3/124	22/18723	0.000398249	0.00537636	0.00378673	SOX4/HES1/CEBPB	3
GO:0072574	BP	GO:0072574	hepatocyte proliferation	3/124	22/18723	0.000398249	0.00537636	0.00378673	MDK/TNFAIP3/CEBPB	3
GO:0072575	BP	GO:0072575	epithelial cell proliferation involved in liver morphogenesis	3/124	22/18723	0.000398249	0.00537636	0.00378673	MDK/TNFAIP3/CEBPB	3
GO:0090280	BP	GO:0090280	positive regulation of calcium ion import	3/124	22/18723	0.000398249	0.00537636	0.00378673	CXCL12/CCL2/PDGFRB	3
GO:0048704	BP	GO:0048704	embryonic skeletal system morphogenesis	5/124	94/18723	0.000402907	0.00538841	0.00379521	TWIST1/RUNX2/PDGFRA/MMP14/PRRX1	5
GO:1903035	BP	GO:1903035	negative regulation of response to wounding	5/124	94/18723	0.000402907	0.00538841	0.00379521	TFPI/APOE/MDK/GJA1/PDGFRA	5
GO:0062197	BP	GO:0062197	cellular response to chemical stress	9/124	337/18723	0.000412245	0.00548765	0.00386511	CYP1B1/ZFP36L1/PDGFRA/FOS/EPAS1/JUN/TNFAIP3/TPM1/NFE2L2	9
GO:0043620	BP	GO:0043620	regulation of DNA-templated transcription in response to stress	4/124	53/18723	0.0004176	0.0055332	0.00389719	EPAS1/JUN/NFE2L2/CEBPB	4
GO:0060350	BP	GO:0060350	endochondral bone morphogenesis	4/124	54/18723	0.000448715	0.00591808	0.00416827	COL1A1/MMP13/RUNX2/MMP14	4
GO:0072576	BP	GO:0072576	liver morphogenesis	3/124	23/18723	0.000455778	0.00595633	0.00419522	MDK/TNFAIP3/CEBPB	3
GO:2000737	BP	GO:2000737	negative regulation of stem cell differentiation	3/124	23/18723	0.000455778	0.00595633	0.00419522	ZFP36L2/HES1/NFE2L2	3
GO:0045765	BP	GO:0045765	regulation of angiogenesis	9/124	342/18723	0.000458607	0.00596606	0.00420207	CYP1B1/TWIST1/SERPINF1/MDK/ENPP2/TNFAIP3/ITGB1/ADAMTS1/NFE2L2	9
GO:1905517	BP	GO:1905517	macrophage migration	4/124	55/18723	0.000481449	0.00623487	0.0043914	MDK/CCL2/CSF1/MMP14	4
GO:0043270	BP	GO:0043270	positive regulation of ion transport	8/124	275/18723	0.000495697	0.00639048	0.004501	TMSB4X/CXCL12/CCL2/THY1/PDGFRB/VMP1/ITGB1/CEBPB	8
GO:0002685	BP	GO:0002685	regulation of leukocyte migration	7/124	210/18723	0.000502228	0.00641269	0.00451665	SLIT2/CXCL12/MDK/CCL2/THY1/CSF1/MMP14	7
GO:0050866	BP	GO:0050866	negative regulation of cell activation	7/124	210/18723	0.000502228	0.00641269	0.00451665	APOE/MDK/CYGB/PDGFRA/TNFAIP3/IRF1/CEBPB	7
GO:0044409	BP	GO:0044409	entry into host	6/124	151/18723	0.000509028	0.00641269	0.00451665	NCAM1/LGALS1/IFITM3/PTX3/IFITM2/ITGB1	6
GO:0048592	BP	GO:0048592	eye morphogenesis	6/124	151/18723	0.000509028	0.00641269	0.00451665	COL8A1/TWIST1/THY1/COL5A1/COL5A2/FAT1	6
GO:0071456	BP	GO:0071456	cellular response to hypoxia	6/124	151/18723	0.000509028	0.00641269	0.00451665	TWIST1/ZFP36L1/EPAS1/PMAIP1/NFE2L2/MYC	6
GO:0010717	BP	GO:0010717	regulation of epithelial to mesenchymal transition	5/124	99/18723	0.000511371	0.00641269	0.00451665	SPRY1/TWIST1/COL1A1/EPHA3/MDK	5
GO:0071385	BP	GO:0071385	cellular response to glucocorticoid stimulus	4/124	56/18723	0.000515849	0.00641269	0.00451665	ZFP36L1/SERPINF1/ZFP36/ZFP36L2	4
GO:0035458	BP	GO:0035458	cellular response to interferon-beta	3/124	24/18723	0.000518378	0.00641269	0.00451665	IFI16/IFITM2/IRF1	3
GO:0043567	BP	GO:0043567	regulation of insulin-like growth factor receptor signaling pathway	3/124	24/18723	0.000518378	0.00641269	0.00451665	IGFBP3/IGFBP5/IGFBP4	3
GO:1901342	BP	GO:1901342	regulation of vasculature development	9/124	348/18723	0.000519827	0.00641269	0.00451665	CYP1B1/TWIST1/SERPINF1/MDK/ENPP2/TNFAIP3/ITGB1/ADAMTS1/NFE2L2	9
GO:0061756	BP	GO:0061756	leukocyte adhesion to vascular endothelial cell	4/124	57/18723	0.000551962	0.00677202	0.00476973	VCAM1/CXCL12/MDK/ITGB1	4
GO:0032103	BP	GO:0032103	positive regulation of response to external stimulus	10/124	427/18723	0.000553687	0.00677202	0.00476973	SLIT2/TMSB4X/CXCL12/MDK/PDGFRB/CSF1/IFI16/NFKBIZ/IL6ST/CEBPB	10
GO:0030856	BP	GO:0030856	regulation of epithelial cell differentiation	6/124	154/18723	0.000564788	0.0068784	0.00484465	SPRY1/SFRP4/ZFP36L1/ZFP36/HES1/CEBPB	6
GO:0031346	BP	GO:0031346	positive regulation of cell projection organization	9/124	353/18723	0.000575836	0.00697566	0.00491316	SLIT2/CXCL12/SERPINF1/APOE/EPHA3/MDK/ENPP2/MAP1B/NFE2L2	9
GO:0031669	BP	GO:0031669	cellular response to nutrient levels	7/124	215/18723	0.000577671	0.00697566	0.00491316	TNC/POSTN/COL1A1/IFI16/PMAIP1/JUN/NFE2L2	7
GO:0072012	BP	GO:0072012	glomerulus vasculature development	3/124	25/18723	0.000586228	0.00697566	0.00491316	PDGFRB/PDGFRA/HES1	3
GO:1903901	BP	GO:1903901	negative regulation of viral life cycle	3/124	25/18723	0.000586228	0.00697566	0.00491316	IFITM3/PTX3/IFITM2	3
GO:0002763	BP	GO:0002763	positive regulation of myeloid leukocyte differentiation	4/124	58/18723	0.000589836	0.00697566	0.00491316	ZFP36L1/CSF1/FOS/JUN	4
GO:0045604	BP	GO:0045604	regulation of epidermal cell differentiation	4/124	58/18723	0.000589836	0.00697566	0.00491316	SFRP4/ZFP36L1/ZFP36/HES1	4
GO:2000736	BP	GO:2000736	regulation of stem cell differentiation	4/124	58/18723	0.000589836	0.00697566	0.00491316	PDGFRA/ZFP36L2/HES1/NFE2L2	4
GO:0032956	BP	GO:0032956	regulation of actin cytoskeleton organization	9/124	358/18723	0.000636706	0.00749898	0.00528175	SLIT2/TMSB4X/CXCL12/EPHA3/TMSB10/MDK/PDGFRB/PDGFRA/TPM1	9
GO:1905523	BP	GO:1905523	positive regulation of macrophage migration	3/124	26/18723	0.0006595	0.00770028	0.00542353	MDK/CSF1/MMP14	3
GO:0044706	BP	GO:0044706	multi-multicellular organism process	7/124	220/18723	0.000661869	0.00770028	0.00542353	IGFBP5/GJA1/VMP1/FOS/IGFBP7/JUNB/FOSB	7
GO:0097529	BP	GO:0097529	myeloid leukocyte migration	7/124	220/18723	0.000661869	0.00770028	0.00542353	SLIT2/CXCL12/MDK/CCL2/CXCL2/CSF1/MMP14	7
GO:0031102	BP	GO:0031102	neuron projection regeneration	4/124	60/18723	0.00067106	0.00771407	0.00543324	TNC/THY1/MAP1B/PRRX1	4
GO:0051851	BP	GO:0051851	modulation by host of symbiont process	4/124	60/18723	0.00067106	0.00771407	0.00543324	APOE/NUCKS1/PTX3/JUN	4
GO:0034599	BP	GO:0034599	cellular response to oxidative stress	8/124	288/18723	0.00067114	0.00771407	0.00543324	CYP1B1/PDGFRA/FOS/EPAS1/JUN/TNFAIP3/TPM1/NFE2L2	8
GO:0008406	BP	GO:0008406	gonad development	7/124	221/18723	0.000679821	0.00778259	0.0054815	SLIT2/PDGFRB/PDGFRA/MMP14/PTX3/ADAMTS1/CEBPB	7
GO:0036294	BP	GO:0036294	cellular response to decreased oxygen levels	6/124	161/18723	0.000713379	0.00811474	0.00571545	TWIST1/ZFP36L1/EPAS1/PMAIP1/NFE2L2/MYC	6
GO:0071384	BP	GO:0071384	cellular response to corticosteroid stimulus	4/124	61/18723	0.000714505	0.00811474	0.00571545	ZFP36L1/SERPINF1/ZFP36/ZFP36L2	4
GO:0007015	BP	GO:0007015	actin filament organization	10/124	442/18723	0.000722331	0.00817119	0.00575521	SLIT2/MARCKS/TMSB4X/CXCL12/TMSB10/CALD1/FAT1/TPM1/TPM4/ENAH	10
GO:0061437	BP	GO:0061437	renal system vasculature development	3/124	27/18723	0.000738365	0.00828706	0.00583681	PDGFRB/PDGFRA/HES1	3
GO:0061440	BP	GO:0061440	kidney vasculature development	3/124	27/18723	0.000738365	0.00828706	0.00583681	PDGFRB/PDGFRA/HES1	3
GO:0016055	BP	GO:0016055	Wnt signaling pathway	10/124	444/18723	0.000747722	0.0083593	0.00588769	ZEB2/SFRP4/COL1A1/APOE/MDK/IGFBP4/BICC1/SOX4/RBMS3/TNFAIP3	10
GO:0050769	BP	GO:0050769	positive regulation of neurogenesis	7/124	225/18723	0.000755531	0.00841374	0.00592604	SLIT2/CXCL12/SERPINF1/MDK/MAP1B/HES1/IL6ST	7
GO:0001701	BP	GO:0001701	in utero embryonic development	9/124	367/18723	0.000759528	0.00842547	0.0059343	TWIST1/ZFP36L1/PDGFRA/EPAS1/SOCS3/JUNB/ITGB1/HES1/CEBPB	9
GO:0198738	BP	GO:0198738	cell-cell signaling by wnt	10/124	446/18723	0.000773845	0.00855113	0.00602281	ZEB2/SFRP4/COL1A1/APOE/MDK/IGFBP4/BICC1/SOX4/RBMS3/TNFAIP3	10
GO:0050792	BP	GO:0050792	regulation of viral process	6/124	164/18723	0.000785618	0.00864785	0.00609093	LGALS1/ZFP36/IFITM3/PTX3/IFI16/IFITM2	6
GO:0032944	BP	GO:0032944	regulation of mononuclear cell proliferation	7/124	227/18723	0.000795811	0.00869317	0.00612285	VCAM1/AHR/CSF1/IRF1/HES1/IL6ST/CEBPB	7
GO:0045137	BP	GO:0045137	development of primary sexual characteristics	7/124	227/18723	0.000795811	0.00869317	0.00612285	SLIT2/PDGFRB/PDGFRA/MMP14/PTX3/ADAMTS1/CEBPB	7
GO:0030239	BP	GO:0030239	myofibril assembly	4/124	63/18723	0.000807305	0.0087852	0.00618767	PDGFRB/PDGFRA/TPM1/ITGB1	4
GO:0045862	BP	GO:0045862	positive regulation of proteolysis	9/124	372/18723	0.000835717	0.00904793	0.00637272	APOE/PCOLCE/MMP14/IFI16/PMAIP1/UACA/PSME1/NFE2L2/MYC	9
GO:0045444	BP	GO:0045444	fat cell differentiation	7/124	229/18723	0.000837771	0.00904793	0.00637272	ZFP36L1/ZFP36/PDGFRA/ZFP36L2/MAFB/HES1/CEBPB	7
GO:0010038	BP	GO:0010038	response to metal ion	9/124	373/18723	0.000851677	0.00914938	0.00644418	VCAM1/SERPINF1/FOS/JUNB/FOSB/JUN/TXNIP/NFE2L2/CRIP1	9
GO:0045670	BP	GO:0045670	regulation of osteoclast differentiation	4/124	64/18723	0.000856756	0.00914938	0.00644418	CSF1/FOS/MAFB/CEBPB	4
GO:0055002	BP	GO:0055002	striated muscle cell development	4/124	64/18723	0.000856756	0.00914938	0.00644418	PDGFRB/PDGFRA/TPM1/ITGB1	4
GO:0042063	BP	GO:0042063	gliogenesis	8/124	301/18723	0.000893646	0.00950786	0.00669666	MDK/CCL2/CSF1/SOX4/MMP14/HES1/MXRA8/IL6ST	8
GO:0045682	BP	GO:0045682	regulation of epidermis development	4/124	65/18723	0.000908305	0.00962803	0.0067813	SFRP4/ZFP36L1/ZFP36/HES1	4
GO:0009314	BP	GO:0009314	response to radiation	10/124	456/18723	0.00091602	0.00966391	0.00680657	VCAM1/COL3A1/CXCL12/FOS/NUCKS1/IFI16/JUN/ITGB1/CRIP1/MYC	10
GO:0031214	BP	GO:0031214	biomineral tissue development	6/124	169/18723	0.000918443	0.00966391	0.00680657	TWIST1/COL1A2/COL1A1/MMP13/ASPN/CEBPB	6
GO:0030178	BP	GO:0030178	negative regulation of Wnt signaling pathway	6/124	170/18723	0.000946965	0.00992753	0.00699224	SFRP4/APOE/MDK/IGFBP4/BICC1/RBMS3	6
GO:0090287	BP	GO:0090287	regulation of cellular response to growth factor stimulus	8/124	304/18723	0.000952578	0.00994992	0.00700802	ZEB2/SLIT2/SPRY1/SFRP4/RUNX2/ASPN/FSTL1/HES1	8
GO:0030193	BP	GO:0030193	regulation of blood coagulation	4/124	66/18723	0.000962	0.00997552	0.00702605	TFPI/APOE/PDGFRA/NFE2L2	4
GO:0071300	BP	GO:0071300	cellular response to retinoic acid	4/124	66/18723	0.000962	0.00997552	0.00702605	TNC/SERPINF1/COL1A1/EPHA3	4
GO:0110148	BP	GO:0110148	biomineralization	6/124	171/18723	0.000976165	0.0100859	0.00710377	TWIST1/COL1A2/COL1A1/MMP13/ASPN/CEBPB	6
GO:0007219	BP	GO:0007219	Notch signaling pathway	6/124	172/18723	0.00100605	0.0101797	0.00716988	POSTN/NOTCH3/CFD/MMP14/HES1/IL6ST	6
GO:1990138	BP	GO:1990138	neuron projection extension	6/124	172/18723	0.00100605	0.0101797	0.00716988	SLIT2/CXCL12/POSTN/APOE/MAP1B/ITGB1	6
GO:0071675	BP	GO:0071675	regulation of mononuclear cell migration	5/124	115/18723	0.00100892	0.0101797	0.00716988	SLIT2/CXCL12/MDK/CCL2/CSF1	5
GO:0000132	BP	GO:0000132	establishment of mitotic spindle orientation	3/124	30/18723	0.00101015	0.0101797	0.00716988	SPRY1/GJA1/ITGB1	3
GO:0044788	BP	GO:0044788	modulation by host of viral process	3/124	30/18723	0.00101015	0.0101797	0.00716988	APOE/NUCKS1/PTX3	3
GO:0045577	BP	GO:0045577	regulation of B cell differentiation	3/124	30/18723	0.00101015	0.0101797	0.00716988	ZFP36L1/ZFP36L2/MMP14	3
GO:0060674	BP	GO:0060674	placenta blood vessel development	3/124	30/18723	0.00101015	0.0101797	0.00716988	SOCS3/JUNB/HES1	3
GO:0010812	BP	GO:0010812	negative regulation of cell-substrate adhesion	4/124	68/18723	0.00107603	0.0107678	0.00758406	POSTN/COL1A1/LGALS1/MMP14	4
GO:1900046	BP	GO:1900046	regulation of hemostasis	4/124	68/18723	0.00107603	0.0107678	0.00758406	TFPI/APOE/PDGFRA/NFE2L2	4
GO:0048771	BP	GO:0048771	tissue remodeling	6/124	175/18723	0.00109996	0.0109308	0.00769889	IGFBP5/MDK/GJA1/EPAS1/MMP14/TNFAIP3	6
GO:0052126	BP	GO:0052126	movement in host environment	6/124	175/18723	0.00109996	0.0109308	0.00769889	NCAM1/LGALS1/IFITM3/PTX3/IFITM2/ITGB1	6
GO:0051101	BP	GO:0051101	regulation of DNA binding	5/124	118/18723	0.00113223	0.0112126	0.00789733	TWIST1/TMSB4X/IFI16/JUN/HES1	5
GO:0071453	BP	GO:0071453	cellular response to oxygen levels	6/124	177/18723	0.0011662	0.0115092	0.00810625	TWIST1/ZFP36L1/EPAS1/PMAIP1/NFE2L2/MYC	6
GO:0030218	BP	GO:0030218	erythrocyte differentiation	5/124	120/18723	0.00122041	0.0119617	0.00842498	ZFP36L1/ZFP36/EPAS1/MAFB/KMT2E	5
GO:0048675	BP	GO:0048675	axon extension	5/124	120/18723	0.00122041	0.0119617	0.00842498	SLIT2/CXCL12/APOE/MAP1B/ITGB1	5
GO:0050818	BP	GO:0050818	regulation of coagulation	4/124	71/18723	0.00126437	0.0122815	0.00865021	TFPI/APOE/PDGFRA/NFE2L2	4
GO:0003206	BP	GO:0003206	cardiac chamber morphogenesis	5/124	121/18723	0.00126636	0.0122815	0.00865021	SLIT2/SOX4/TPM1/ADAMTS1/HES1	5
GO:0071216	BP	GO:0071216	cellular response to biotic stimulus	7/124	246/18723	0.00126947	0.0122815	0.00865021	TFPI/CCL2/ZFP36/CXCL2/TNFAIP3/TXNIP/CEBPB	7
GO:0070661	BP	GO:0070661	leukocyte proliferation	8/124	318/18723	0.0012702	0.0122815	0.00865021	VCAM1/AHR/CSF1/TNFAIP3/IRF1/HES1/IL6ST/CEBPB	8
GO:1901214	BP	GO:1901214	regulation of neuron death	8/124	319/18723	0.00129578	0.0124866	0.00879465	SERPINF1/APOE/MDK/CCL2/CSF1/FOS/JUN/CEBPB	8
GO:0002688	BP	GO:0002688	regulation of leukocyte chemotaxis	5/124	122/18723	0.00131358	0.0125534	0.00884171	SLIT2/CXCL12/MDK/CCL2/CSF1	5
GO:0051928	BP	GO:0051928	positive regulation of calcium ion transport	5/124	122/18723	0.00131358	0.0125534	0.00884171	CXCL12/CCL2/THY1/PDGFRB/VMP1	5
GO:0032970	BP	GO:0032970	regulation of actin filament-based process	9/124	397/18723	0.00131587	0.0125534	0.00884171	SLIT2/TMSB4X/CXCL12/EPHA3/TMSB10/MDK/PDGFRB/PDGFRA/TPM1	9
GO:0043903	BP	GO:0043903	regulation of biological process involved in symbiotic interaction	4/124	72/18723	0.00133197	0.0126381	0.00890135	LGALS1/IFITM3/PTX3/IFITM2	4
GO:0050901	BP	GO:0050901	leukocyte tethering or rolling	3/124	33/18723	0.00133799	0.0126381	0.00890135	VCAM1/CXCL12/ITGB1	3
GO:0071295	BP	GO:0071295	cellular response to vitamin	3/124	33/18723	0.00133799	0.0126381	0.00890135	TNC/POSTN/COL1A1	3
GO:0001662	BP	GO:0001662	behavioral fear response	3/124	34/18723	0.00146042	0.0136838	0.00963792	APOE/MDK/GJA1	3
GO:0035909	BP	GO:0035909	aorta morphogenesis	3/124	34/18723	0.00146042	0.0136838	0.00963792	PDGFRB/SOX4/HES1	3
GO:0071621	BP	GO:0071621	granulocyte chemotaxis	5/124	125/18723	0.00146305	0.0136838	0.00963792	SLIT2/MDK/CCL2/CXCL2/CSF1	5
GO:0097305	BP	GO:0097305	response to alcohol	7/124	253/18723	0.00149109	0.0139006	0.00979062	VCAM1/SLIT2/TNC/AHR/FOS/IGFBP7/FOSB	7
GO:0007611	BP	GO:0007611	learning or memory	7/124	255/18723	0.00155965	0.0144926	0.0102076	SERPINF1/APOE/MDK/FOS/JUN/ITGB1/CEBPB	7
GO:0002209	BP	GO:0002209	behavioral defense response	3/124	35/18723	0.00158966	0.0145821	0.0102706	APOE/MDK/GJA1	3
GO:0010837	BP	GO:0010837	regulation of keratinocyte proliferation	3/124	35/18723	0.00158966	0.0145821	0.0102706	ZFP36L1/MDK/ZFP36	3
GO:0034405	BP	GO:0034405	response to fluid shear stress	3/124	35/18723	0.00158966	0.0145821	0.0102706	GJA1/PDGFRB/NFE2L2	3
GO:0040001	BP	GO:0040001	establishment of mitotic spindle localization	3/124	35/18723	0.00158966	0.0145821	0.0102706	SPRY1/GJA1/ITGB1	3
GO:0070371	BP	GO:0070371	ERK1 and ERK2 cascade	8/124	330/18723	0.0016051	0.0146767	0.0103372	SPRY1/ZFP36L1/APOE/CCL2/PDGFRB/PDGFRA/ZFP36L2/MYC	8
GO:0001952	BP	GO:0001952	regulation of cell-matrix adhesion	5/124	128/18723	0.0016247	0.0147695	0.0104026	POSTN/EPHA3/THY1/CSF1/MMP14	5
GO:0046578	BP	GO:0046578	regulation of Ras protein signal transduction	6/124	189/18723	0.00163023	0.0147695	0.0104026	COL3A1/SPRY1/APOE/PDGFRB/CSF1/ITGB1	6
GO:0071214	BP	GO:0071214	cellular response to abiotic stimulus	8/124	331/18723	0.0016359	0.0147695	0.0104026	ZFP36L1/COL1A1/GJA1/NUCKS1/IFI16/IRF1/CRIP1/MYC	8
GO:0104004	BP	GO:0104004	cellular response to environmental stimulus	8/124	331/18723	0.0016359	0.0147695	0.0104026	ZFP36L1/COL1A1/GJA1/NUCKS1/IFI16/IRF1/CRIP1/MYC	8
GO:0034101	BP	GO:0034101	erythrocyte homeostasis	5/124	129/18723	0.00168138	0.0151325	0.0106582	ZFP36L1/ZFP36/EPAS1/MAFB/KMT2E	5
GO:0002691	BP	GO:0002691	regulation of cellular extravasation	3/124	36/18723	0.00172585	0.0154839	0.0109058	CXCL12/MDK/THY1	3
GO:0001558	BP	GO:0001558	regulation of cell growth	9/124	414/18723	0.00175442	0.0156422	0.0110173	SLIT2/CXCL12/APOE/IGFBP5/MAP1B/GJA1/IGFBP4/MMP14/IGFBP7	9
GO:0043434	BP	GO:0043434	response to peptide hormone	9/124	414/18723	0.00175442	0.0156422	0.0110173	CXCL12/ZFP36L1/COL1A1/IGFBP5/MAP1B/GJA1/SOCS3/NUCKS1/NFE2L2	9
GO:0061045	BP	GO:0061045	negative regulation of wound healing	4/124	78/18723	0.00179138	0.0158921	0.0111932	TFPI/APOE/GJA1/PDGFRA	4
GO:0019079	BP	GO:0019079	viral genome replication	5/124	131/18723	0.0017991	0.0158921	0.0111932	CCL2/IFITM3/NUCKS1/IFI16/IFITM2	5
GO:0019827	BP	GO:0019827	stem cell population maintenance	5/124	131/18723	0.0017991	0.0158921	0.0111932	SOX4/ZFP36L2/PRRX1/HES1/MYC	5
GO:0001935	BP	GO:0001935	endothelial cell proliferation	6/124	193/18723	0.00181249	0.0159611	0.0112418	CXCL12/APOE/MDK/CCL2/GJA1/MMP14	6
GO:0007265	BP	GO:0007265	Ras protein signal transduction	8/124	337/18723	0.00183064	0.0160715	0.0113196	COL3A1/SPRY1/COL1A2/APOE/PDGFRB/CSF1/JUN/ITGB1	8
GO:0032570	BP	GO:0032570	response to progesterone	3/124	37/18723	0.00186911	0.0162596	0.0114521	FOS/FOSB/TXNIP	3
GO:0048009	BP	GO:0048009	insulin-like growth factor receptor signaling pathway	3/124	37/18723	0.00186911	0.0162596	0.0114521	IGFBP3/IGFBP5/IGFBP4	3
GO:0051294	BP	GO:0051294	establishment of spindle orientation	3/124	37/18723	0.00186911	0.0162596	0.0114521	SPRY1/GJA1/ITGB1	3
GO:0003183	BP	GO:0003183	mitral valve morphogenesis	2/124	10/18723	0.00189109	0.0163021	0.011482	TWIST1/SOX4	2
GO:0042487	BP	GO:0042487	regulation of odontogenesis of dentin-containing tooth	2/124	10/18723	0.00189109	0.0163021	0.011482	RUNX2/CSF1	2
GO:0072203	BP	GO:0072203	cell proliferation involved in metanephros development	2/124	10/18723	0.00189109	0.0163021	0.011482	PDGFRB/MYC	2
GO:0007568	BP	GO:0007568	aging	8/124	339/18723	0.00189948	0.0163253	0.0114984	VCAM1/TWIST1/SERPINF1/IGFBP5/PDGFRB/FOS/JUN/NFE2L2	8
GO:0031032	BP	GO:0031032	actomyosin structure organization	6/124	196/18723	0.00195903	0.0167867	0.0118234	FRMD6/PDGFRB/PDGFRA/TPM1/ITGB1/EPB41L2	6
GO:0098727	BP	GO:0098727	maintenance of cell number	5/124	134/18723	0.00198686	0.0169743	0.0119555	SOX4/ZFP36L2/PRRX1/HES1/MYC	5
GO:0001933	BP	GO:0001933	negative regulation of protein phosphorylation	8/124	342/18723	0.00200656	0.0170001	0.0119737	SLIT2/SPRY1/TWIST1/IGFBP3/APOE/THY1/SOCS3/TNFAIP3	8
GO:0010952	BP	GO:0010952	positive regulation of peptidase activity	6/124	197/18723	0.00200982	0.0170001	0.0119737	PCOLCE/IFI16/PMAIP1/UACA/PSME1/MYC	6
GO:0071248	BP	GO:0071248	cellular response to metal ion	6/124	197/18723	0.00200982	0.0170001	0.0119737	SERPINF1/FOS/JUNB/FOSB/JUN/NFE2L2	6
GO:0042596	BP	GO:0042596	fear response	3/124	38/18723	0.00201958	0.0170001	0.0119737	APOE/MDK/GJA1	3
GO:0048246	BP	GO:0048246	macrophage chemotaxis	3/124	38/18723	0.00201958	0.0170001	0.0119737	MDK/CCL2/CSF1	3
GO:0002687	BP	GO:0002687	positive regulation of leukocyte migration	5/124	135/18723	0.00205251	0.0172211	0.0121293	CXCL12/MDK/THY1/CSF1/MMP14	5
GO:0051817	BP	GO:0051817	modulation of process of other organism involved in symbiotic interaction	4/124	81/18723	0.00205786	0.0172211	0.0121293	APOE/NUCKS1/PTX3/JUN	4
GO:0002347	BP	GO:0002347	response to tumor cell	3/124	39/18723	0.00217738	0.0181681	0.0127963	AHR/RBMS3/TXNIP	3
GO:0007266	BP	GO:0007266	Rho protein signal transduction	5/124	137/18723	0.00218856	0.0182083	0.0128246	COL3A1/COL1A2/APOE/PDGFRB/ITGB1	5
GO:0051962	BP	GO:0051962	positive regulation of nervous system development	7/124	272/18723	0.00224682	0.0186388	0.0131279	SLIT2/CXCL12/SERPINF1/MDK/MAP1B/HES1/IL6ST	7
GO:0003174	BP	GO:0003174	mitral valve development	2/124	11/18723	0.00230133	0.0187647	0.0132165	TWIST1/SOX4	2
GO:0042989	BP	GO:0042989	sequestering of actin monomers	2/124	11/18723	0.00230133	0.0187647	0.0132165	TMSB4X/TMSB10	2
GO:0043589	BP	GO:0043589	skin morphogenesis	2/124	11/18723	0.00230133	0.0187647	0.0132165	COL1A2/COL1A1	2
GO:0043619	BP	GO:0043619	regulation of transcription from RNA polymerase II promoter in response to oxidative stress	2/124	11/18723	0.00230133	0.0187647	0.0132165	EPAS1/NFE2L2	2
GO:1901533	BP	GO:1901533	negative regulation of hematopoietic progenitor cell differentiation	2/124	11/18723	0.00230133	0.0187647	0.0132165	HES1/NFE2L2	2
GO:1901862	BP	GO:1901862	negative regulation of muscle tissue development	2/124	11/18723	0.00230133	0.0187647	0.0132165	TWIST1/IGFBP5	2
GO:0045598	BP	GO:0045598	regulation of fat cell differentiation	5/124	139/18723	0.00233107	0.0188332	0.0132647	ZFP36L1/ZFP36/ZFP36L2/HES1/CEBPB	5
GO:0051701	BP	GO:0051701	biological process involved in interaction with host	6/124	203/18723	0.00233579	0.0188332	0.0132647	NCAM1/LGALS1/IFITM3/PTX3/IFITM2/ITGB1	6
GO:0010543	BP	GO:0010543	regulation of platelet activation	3/124	40/18723	0.00234263	0.0188332	0.0132647	APOE/PDGFRA/IL6ST	3
GO:0060412	BP	GO:0060412	ventricular septum morphogenesis	3/124	40/18723	0.00234263	0.0188332	0.0132647	SLIT2/SOX4/HES1	3
GO:0072210	BP	GO:0072210	metanephric nephron development	3/124	40/18723	0.00234263	0.0188332	0.0132647	PDGFRB/PDGFRA/HES1	3
GO:0071383	BP	GO:0071383	cellular response to steroid hormone stimulus	6/124	204/18723	0.00239378	0.0191905	0.0135164	TFPI/ZFP36L1/SERPINF1/ZFP36/ZFP36L2/FOXP1	6
GO:0030177	BP	GO:0030177	positive regulation of Wnt signaling pathway	5/124	140/18723	0.0024048	0.019225	0.0135407	ZEB2/SFRP4/COL1A1/SOX4/TNFAIP3	5
GO:0007548	BP	GO:0007548	sex differentiation	7/124	276/18723	0.00243811	0.019437	0.01369	SLIT2/PDGFRB/PDGFRA/MMP14/PTX3/ADAMTS1/CEBPB	7
GO:0048863	BP	GO:0048863	stem cell differentiation	6/124	206/18723	0.002513	0.0199425	0.014046	TWIST1/RUNX2/PDGFRA/ZFP36L2/HES1/NFE2L2	6
GO:1905521	BP	GO:1905521	regulation of macrophage migration	3/124	41/18723	0.00251545	0.0199425	0.014046	MDK/CSF1/MMP14	3
GO:2000045	BP	GO:2000045	regulation of G1/S transition of mitotic cell cycle	5/124	142/18723	0.00255734	0.0201908	0.014221	CCL2/SOX4/ADAMTS1/PSME1/KMT2E	5
GO:0035023	BP	GO:0035023	regulation of Rho protein signal transduction	4/124	86/18723	0.00256089	0.0201908	0.014221	COL3A1/APOE/PDGFRB/ITGB1	4
GO:1901215	BP	GO:1901215	negative regulation of neuron death	6/124	208/18723	0.00263663	0.0207308	0.0146013	SERPINF1/APOE/MDK/CCL2/CSF1/CEBPB	6
GO:0045936	BP	GO:0045936	negative regulation of phosphate metabolic process	9/124	441/18723	0.00268523	0.0209295	0.0147413	SLIT2/SPRY1/TWIST1/IGFBP3/APOE/APOC1/THY1/SOCS3/TNFAIP3	9
GO:0030574	BP	GO:0030574	collagen catabolic process	3/124	42/18723	0.00269596	0.0209295	0.0147413	MMP13/MMP14/ITGB1	3
GO:0045687	BP	GO:0045687	positive regulation of glial cell differentiation	3/124	42/18723	0.00269596	0.0209295	0.0147413	MDK/HES1/IL6ST	3
GO:0071222	BP	GO:0071222	cellular response to lipopolysaccharide	6/124	209/18723	0.00270013	0.0209295	0.0147413	TFPI/CCL2/ZFP36/CXCL2/TNFAIP3/CEBPB	6
GO:0010563	BP	GO:0010563	negative regulation of phosphorus metabolic process	9/124	442/18723	0.00272603	0.0209295	0.0147413	SLIT2/SPRY1/TWIST1/IGFBP3/APOE/APOC1/THY1/SOCS3/TNFAIP3	9
GO:0002328	BP	GO:0002328	pro-B cell differentiation	2/124	12/18723	0.00274965	0.0209295	0.0147413	SOX4/HES1	2
GO:0007614	BP	GO:0007614	short-term memory	2/124	12/18723	0.00274965	0.0209295	0.0147413	SERPINF1/MDK	2
GO:0042117	BP	GO:0042117	monocyte activation	2/124	12/18723	0.00274965	0.0209295	0.0147413	CSF1/FOXP1	2
GO:0043568	BP	GO:0043568	positive regulation of insulin-like growth factor receptor signaling pathway	2/124	12/18723	0.00274965	0.0209295	0.0147413	IGFBP5/IGFBP4	2
GO:0061307	BP	GO:0061307	cardiac neural crest cell differentiation involved in heart development	2/124	12/18723	0.00274965	0.0209295	0.0147413	TWIST1/HES1	2
GO:0061308	BP	GO:0061308	cardiac neural crest cell development involved in heart development	2/124	12/18723	0.00274965	0.0209295	0.0147413	TWIST1/HES1	2
GO:0072537	BP	GO:0072537	fibroblast activation	2/124	12/18723	0.00274965	0.0209295	0.0147413	CYGB/PDGFRB	2
GO:0070098	BP	GO:0070098	chemokine-mediated signaling pathway	4/124	88/18723	0.00278379	0.0211331	0.0148847	SLIT2/CXCL12/CCL2/CXCL2	4
GO:0070997	BP	GO:0070997	neuron death	8/124	361/18723	0.00280011	0.0212008	0.0149324	SERPINF1/APOE/MDK/CCL2/CSF1/FOS/JUN/CEBPB	8
GO:0009749	BP	GO:0009749	response to glucose	6/124	212/18723	0.00289754	0.0218806	0.0154111	SERPINF1/LGALS1/GJA1/SOX4/TXNIP/COL6A2	6
GO:0048562	BP	GO:0048562	embryonic organ morphogenesis	7/124	285/18723	0.0029144	0.02195	0.01546	TWIST1/RUNX2/PDGFRA/MMP14/MAFB/PRRX1/HES1	7
GO:0050767	BP	GO:0050767	regulation of neurogenesis	8/124	364/18723	0.00294513	0.0221233	0.0155821	SLIT2/CXCL12/SERPINF1/MDK/THY1/MAP1B/HES1/IL6ST	8
GO:0060041	BP	GO:0060041	retina development in camera-type eye	5/124	147/18723	0.00296931	0.0222465	0.0156689	CYP1B1/SERPINF1/THY1/PDGFRB/PDGFRA	5
GO:0042475	BP	GO:0042475	odontogenesis of dentin-containing tooth	4/124	90/18723	0.00301963	0.0225057	0.0158514	TNC/RUNX2/PDGFRA/CSF1	4
GO:0045638	BP	GO:0045638	negative regulation of myeloid cell differentiation	4/124	90/18723	0.00301963	0.0225057	0.0158514	ZFP36L1/ZFP36/MAFB/MYC	4
GO:0000082	BP	GO:0000082	G1/S transition of mitotic cell cycle	6/124	214/18723	0.00303502	0.0225617	0.0158908	CCL2/SOX4/ITGB1/ADAMTS1/PSME1/KMT2E	6
GO:0097530	BP	GO:0097530	granulocyte migration	5/124	148/18723	0.00305713	0.0226085	0.0159238	SLIT2/MDK/CCL2/CXCL2/CSF1	5
GO:1903900	BP	GO:1903900	regulation of viral life cycle	5/124	148/18723	0.00305713	0.0226085	0.0159238	LGALS1/IFITM3/PTX3/IFI16/IFITM2	5
GO:0097193	BP	GO:0097193	intrinsic apoptotic signaling pathway	7/124	288/18723	0.00308806	0.0227784	0.0160435	CYP1B1/CXCL12/IFI16/PMAIP1/NFE2L2/CRIP1/CEBPB	7
GO:0001657	BP	GO:0001657	ureteric bud development	4/124	91/18723	0.00314252	0.0230337	0.0162233	SLIT2/SPRY1/HES1/MYC	4
GO:0002065	BP	GO:0002065	columnar/cuboidal epithelial cell differentiation	4/124	91/18723	0.00314252	0.0230337	0.0162233	SOX4/HES1/IL6ST/CEBPB	4
GO:0045834	BP	GO:0045834	positive regulation of lipid metabolic process	5/124	149/18723	0.00314681	0.0230337	0.0162233	TWIST1/APOE/APOC1/PDGFRB/PDGFRA	5
GO:0008298	BP	GO:0008298	intracellular mRNA localization	2/124	13/18723	0.00323554	0.0233841	0.0164701	ZFP36L1/ZFP36	2
GO:0033700	BP	GO:0033700	phospholipid efflux	2/124	13/18723	0.00323554	0.0233841	0.0164701	APOE/APOC1	2
GO:0034112	BP	GO:0034112	positive regulation of homotypic cell-cell adhesion	2/124	13/18723	0.00323554	0.0233841	0.0164701	LGALS1/IL6ST	2
GO:0044794	BP	GO:0044794	positive regulation by host of viral process	2/124	13/18723	0.00323554	0.0233841	0.0164701	APOE/NUCKS1	2
GO:0048711	BP	GO:0048711	positive regulation of astrocyte differentiation	2/124	13/18723	0.00323554	0.0233841	0.0164701	HES1/IL6ST	2
GO:0007596	BP	GO:0007596	blood coagulation	6/124	217/18723	0.00325033	0.0233851	0.0164708	TFPI/COL3A1/APOE/PDGFRA/IL6ST/NFE2L2	6
GO:0072163	BP	GO:0072163	mesonephric epithelium development	4/124	92/18723	0.00326878	0.0233851	0.0164708	SLIT2/SPRY1/HES1/MYC	4
GO:0072164	BP	GO:0072164	mesonephric tubule development	4/124	92/18723	0.00326878	0.0233851	0.0164708	SLIT2/SPRY1/HES1/MYC	4
GO:0032943	BP	GO:0032943	mononuclear cell proliferation	7/124	291/18723	0.00326954	0.0233851	0.0164708	VCAM1/AHR/CSF1/IRF1/HES1/IL6ST/CEBPB	7
GO:0030850	BP	GO:0030850	prostate gland development	3/124	45/18723	0.00328471	0.0233851	0.0164708	TNC/SERPINF1/CRIP1	3
GO:0031670	BP	GO:0031670	cellular response to nutrient	3/124	45/18723	0.00328471	0.0233851	0.0164708	TNC/POSTN/COL1A1	3
GO:0007163	BP	GO:0007163	establishment or maintenance of cell polarity	6/124	218/18723	0.00332457	0.0236031	0.0166243	SPRY1/MAP1B/GJA1/FAT1/ITGB1/HES1	6
GO:0010632	BP	GO:0010632	regulation of epithelial cell migration	7/124	292/18723	0.00333181	0.0236031	0.0166243	SLIT2/TMSB4X/SERPINF1/APOE/ENPP2/FOXP1/NFE2L2	7
GO:0033273	BP	GO:0033273	response to vitamin	4/124	93/18723	0.00339846	0.0237922	0.0167575	TNC/POSTN/COL1A1/MAP1B	4
GO:0060993	BP	GO:0060993	kidney morphogenesis	4/124	93/18723	0.00339846	0.0237922	0.0167575	PDGFRB/SOX4/HES1/MYC	4
GO:0007346	BP	GO:0007346	regulation of mitotic cell cycle	9/124	457/18723	0.00339925	0.0237922	0.0167575	ZFP36L1/CCL2/PDGFRB/SOX4/ZFP36L2/ADAMTS1/PSME1/HES1/KMT2E	9
GO:0009746	BP	GO:0009746	response to hexose	6/124	219/18723	0.00340008	0.0237922	0.0167575	SERPINF1/LGALS1/GJA1/SOX4/TXNIP/COL6A2	6
GO:0034764	BP	GO:0034764	positive regulation of transmembrane transport	6/124	219/18723	0.00340008	0.0237922	0.0167575	TMSB4X/CCL2/THY1/VMP1/ITGB1/NFE2L2	6
GO:0043616	BP	GO:0043616	keratinocyte proliferation	3/124	46/18723	0.00349704	0.0244111	0.0171934	ZFP36L1/MDK/ZFP36	3
GO:0018108	BP	GO:0018108	peptidyl-tyrosine phosphorylation	8/124	375/18723	0.00352774	0.0244732	0.0172372	EPHA3/ENPP2/THY1/PDGFRB/PDGFRA/SOCS3/HES1/IL6ST	8
GO:0019080	BP	GO:0019080	viral gene expression	4/124	94/18723	0.0035316	0.0244732	0.0172372	ZFP36/IFITM3/NUCKS1/JUN	4
GO:0051702	BP	GO:0051702	biological process involved in interaction with symbiont	4/124	94/18723	0.0035316	0.0244732	0.0172372	APOE/NUCKS1/PTX3/JUN	4
GO:0071219	BP	GO:0071219	cellular response to molecule of bacterial origin	6/124	221/18723	0.0035549	0.0245752	0.017309	TFPI/CCL2/ZFP36/CXCL2/TNFAIP3/CEBPB	6
GO:0050890	BP	GO:0050890	cognition	7/124	296/18723	0.00359001	0.0247581	0.0174378	SERPINF1/APOE/MDK/FOS/JUN/ITGB1/CEBPB	7
GO:0052547	BP	GO:0052547	regulation of peptidase activity	9/124	461/18723	0.00359925	0.0247621	0.0174407	TFPI/SERPINF1/COL6A3/PCOLCE/IFI16/PMAIP1/UACA/PSME1/MYC	9
GO:0007599	BP	GO:0007599	hemostasis	6/124	222/18723	0.00363426	0.0248834	0.0175261	TFPI/COL3A1/APOE/PDGFRA/IL6ST/NFE2L2	6
GO:0050817	BP	GO:0050817	coagulation	6/124	222/18723	0.00363426	0.0248834	0.0175261	TFPI/COL3A1/APOE/PDGFRA/IL6ST/NFE2L2	6
GO:0008593	BP	GO:0008593	regulation of Notch signaling pathway	4/124	95/18723	0.00366823	0.0250561	0.0176477	POSTN/MMP14/HES1/IL6ST	4
GO:0018212	BP	GO:0018212	peptidyl-tyrosine modification	8/124	378/18723	0.00370119	0.0250825	0.0176664	EPHA3/ENPP2/THY1/PDGFRB/PDGFRA/SOCS3/HES1/IL6ST	8
GO:0010712	BP	GO:0010712	regulation of collagen metabolic process	3/124	47/18723	0.0037176	0.0250825	0.0176664	CYGB/PDGFRB/ITGB1	3
GO:0045646	BP	GO:0045646	regulation of erythrocyte differentiation	3/124	47/18723	0.0037176	0.0250825	0.0176664	ZFP36L1/ZFP36/MAFB	3
GO:0048483	BP	GO:0048483	autonomic nervous system development	3/124	47/18723	0.0037176	0.0250825	0.0176664	VCAM1/SOX4/HES1	3
GO:0090279	BP	GO:0090279	regulation of calcium ion import	3/124	47/18723	0.0037176	0.0250825	0.0176664	CXCL12/CCL2/PDGFRB	3
GO:0010720	BP	GO:0010720	positive regulation of cell development	7/124	298/18723	0.0037247	0.0250825	0.0176664	SLIT2/CXCL12/SERPINF1/MDK/MAP1B/HES1/IL6ST	7
GO:0010872	BP	GO:0010872	regulation of cholesterol esterification	2/124	14/18723	0.00375849	0.0251916	0.0177431	APOE/APOC1	2
GO:0043922	BP	GO:0043922	negative regulation by host of viral transcription	2/124	14/18723	0.00375849	0.0251916	0.0177431	NUCKS1/JUN	2
GO:1901990	BP	GO:1901990	regulation of mitotic cell cycle phase transition	7/124	299/18723	0.00379347	0.0253481	0.0178534	ZFP36L1/CCL2/SOX4/ZFP36L2/ADAMTS1/PSME1/KMT2E	7
GO:0001823	BP	GO:0001823	mesonephros development	4/124	96/18723	0.00380842	0.0253481	0.0178534	SLIT2/SPRY1/HES1/MYC	4
GO:1901655	BP	GO:1901655	cellular response to ketone	4/124	96/18723	0.00380842	0.0253481	0.0178534	TNC/POSTN/SERPINF1/AHR	4
GO:0001764	BP	GO:0001764	neuron migration	5/124	156/18723	0.00382857	0.0254231	0.0179062	COL3A1/TWIST1/CXCL12/MDK/MAP1B	5
GO:0034284	BP	GO:0034284	response to monosaccharide	6/124	225/18723	0.00388024	0.0256472	0.0180641	SERPINF1/LGALS1/GJA1/SOX4/TXNIP/COL6A2	6
GO:0050670	BP	GO:0050670	regulation of lymphocyte proliferation	6/124	225/18723	0.00388024	0.0256472	0.0180641	VCAM1/AHR/IRF1/HES1/IL6ST/CEBPB	6
GO:0001819	BP	GO:0001819	positive regulation of cytokine production	9/124	467/18723	0.0039165	0.0256489	0.0180653	CYP1B1/TWIST1/POSTN/MDK/IFI16/IRF1/FOXP1/IL6ST/CEBPB	9
GO:0001837	BP	GO:0001837	epithelial to mesenchymal transition	5/124	157/18723	0.00393394	0.0256489	0.0180653	SPRY1/TWIST1/COL1A1/EPHA3/MDK	5
GO:0002262	BP	GO:0002262	myeloid cell homeostasis	5/124	157/18723	0.00393394	0.0256489	0.0180653	ZFP36L1/ZFP36/EPAS1/MAFB/KMT2E	5
GO:0002686	BP	GO:0002686	negative regulation of leukocyte migration	3/124	48/18723	0.00394646	0.0256489	0.0180653	SLIT2/CXCL12/CCL2	3
GO:0042149	BP	GO:0042149	cellular response to glucose starvation	3/124	48/18723	0.00394646	0.0256489	0.0180653	IFI16/PMAIP1/NFE2L2	3
GO:0048146	BP	GO:0048146	positive regulation of fibroblast proliferation	3/124	48/18723	0.00394646	0.0256489	0.0180653	PDGFRB/PDGFRA/MYC	3
GO:1990868	BP	GO:1990868	response to chemokine	4/124	97/18723	0.00395219	0.0256489	0.0180653	SLIT2/CXCL12/CCL2/CXCL2	4
GO:1990869	BP	GO:1990869	cellular response to chemokine	4/124	97/18723	0.00395219	0.0256489	0.0180653	SLIT2/CXCL12/CCL2/CXCL2	4
GO:0071241	BP	GO:0071241	cellular response to inorganic substance	6/124	226/18723	0.00396491	0.0256733	0.0180824	SERPINF1/FOS/JUNB/FOSB/JUN/NFE2L2	6
GO:0051056	BP	GO:0051056	regulation of small GTPase mediated signal transduction	7/124	302/18723	0.00400559	0.0258781	0.0182267	COL3A1/SLIT2/SPRY1/APOE/PDGFRB/CSF1/ITGB1	7
GO:0007411	BP	GO:0007411	axon guidance	6/124	227/18723	0.00405095	0.0261122	0.0183916	SLIT2/NCAM1/CXCL12/EPHA3/NOTCH3/ENAH	6
GO:0042326	BP	GO:0042326	negative regulation of phosphorylation	8/124	385/18723	0.00413167	0.0265561	0.0187042	SLIT2/SPRY1/TWIST1/IGFBP3/APOE/THY1/SOCS3/TNFAIP3	8
GO:0097485	BP	GO:0097485	neuron projection guidance	6/124	228/18723	0.00413837	0.0265561	0.0187042	SLIT2/NCAM1/CXCL12/EPHA3/NOTCH3/ENAH	6
GO:0030195	BP	GO:0030195	negative regulation of blood coagulation	3/124	49/18723	0.00418373	0.0267871	0.0188669	TFPI/APOE/PDGFRA	3
GO:0030595	BP	GO:0030595	leukocyte chemotaxis	6/124	230/18723	0.00431738	0.0271011	0.0190881	SLIT2/CXCL12/MDK/CCL2/CXCL2/CSF1	6
GO:0015671	BP	GO:0015671	oxygen transport	2/124	15/18723	0.00431799	0.0271011	0.0190881	CYGB/MYC	2
GO:0023035	BP	GO:0023035	CD40 signaling pathway	2/124	15/18723	0.00431799	0.0271011	0.0190881	TNFAIP3/ITGB1	2
GO:0032897	BP	GO:0032897	negative regulation of viral transcription	2/124	15/18723	0.00431799	0.0271011	0.0190881	ZFP36/IFITM3	2
GO:0034638	BP	GO:0034638	phosphatidylcholine catabolic process	2/124	15/18723	0.00431799	0.0271011	0.0190881	APOC1/ENPP2	2
GO:0044793	BP	GO:0044793	negative regulation by host of viral process	2/124	15/18723	0.00431799	0.0271011	0.0190881	NUCKS1/PTX3	2
GO:0072075	BP	GO:0072075	metanephric mesenchyme development	2/124	15/18723	0.00431799	0.0271011	0.0190881	PDGFRB/MYC	2
GO:0072224	BP	GO:0072224	metanephric glomerulus development	2/124	15/18723	0.00431799	0.0271011	0.0190881	PDGFRB/PDGFRA	2
GO:2000345	BP	GO:2000345	regulation of hepatocyte proliferation	2/124	15/18723	0.00431799	0.0271011	0.0190881	MDK/TNFAIP3	2
GO:0003205	BP	GO:0003205	cardiac chamber development	5/124	161/18723	0.00437628	0.0274068	0.0193034	SLIT2/SOX4/TPM1/ADAMTS1/HES1	5
GO:1900047	BP	GO:1900047	negative regulation of hemostasis	3/124	50/18723	0.00442948	0.0276191	0.019453	TFPI/APOE/PDGFRA	3
GO:1904036	BP	GO:1904036	negative regulation of epithelial cell apoptotic process	3/124	50/18723	0.00442948	0.0276191	0.019453	MDK/TNFAIP3/NFE2L2	3
GO:0010594	BP	GO:0010594	regulation of endothelial cell migration	6/124	232/18723	0.00450206	0.0280106	0.0197287	SLIT2/TMSB4X/SERPINF1/APOE/FOXP1/NFE2L2	6
GO:0010976	BP	GO:0010976	positive regulation of neuron projection development	5/124	163/18723	0.00461026	0.0286216	0.020159	SERPINF1/APOE/EPHA3/MDK/NFE2L2	5
GO:0014009	BP	GO:0014009	glial cell proliferation	3/124	51/18723	0.00468382	0.0287579	0.0202551	CSF1/SOX4/HES1	3
GO:0045661	BP	GO:0045661	regulation of myoblast differentiation	3/124	51/18723	0.00468382	0.0287579	0.0202551	IGFBP3/ZFP36L1/ID3	3
GO:0045668	BP	GO:0045668	negative regulation of osteoblast differentiation	3/124	51/18723	0.00468382	0.0287579	0.0202551	TWIST1/IGFBP5/ID3	3
GO:0051293	BP	GO:0051293	establishment of spindle localization	3/124	51/18723	0.00468382	0.0287579	0.0202551	SPRY1/GJA1/ITGB1	3
GO:0071622	BP	GO:0071622	regulation of granulocyte chemotaxis	3/124	51/18723	0.00468382	0.0287579	0.0202551	SLIT2/MDK/CSF1	3
GO:0048588	BP	GO:0048588	developmental cell growth	6/124	234/18723	0.00469251	0.0287579	0.0202551	SLIT2/CXCL12/POSTN/APOE/MAP1B/ITGB1	6
GO:1902106	BP	GO:1902106	negative regulation of leukocyte differentiation	4/124	102/18723	0.00472641	0.0289038	0.0203578	MDK/MAFB/IRF1/MYC	4
GO:0048762	BP	GO:0048762	mesenchymal cell differentiation	6/124	236/18723	0.00488884	0.0295432	0.0208082	SPRY1/TWIST1/COL1A1/EPHA3/MDK/HES1	6
GO:0030593	BP	GO:0030593	neutrophil chemotaxis	4/124	103/18723	0.00489261	0.0295432	0.0208082	SLIT2/MDK/CCL2/CXCL2	4
GO:0045639	BP	GO:0045639	positive regulation of myeloid cell differentiation	4/124	103/18723	0.00489261	0.0295432	0.0208082	ZFP36L1/CSF1/FOS/JUN	4
GO:0002693	BP	GO:0002693	positive regulation of cellular extravasation	2/124	16/18723	0.00491355	0.0295432	0.0208082	MDK/THY1	2
GO:0006750	BP	GO:0006750	glutathione biosynthetic process	2/124	16/18723	0.00491355	0.0295432	0.0208082	GGT5/NFE2L2	2
GO:0034375	BP	GO:0034375	high-density lipoprotein particle remodeling	2/124	16/18723	0.00491355	0.0295432	0.0208082	APOE/APOC1	2
GO:0042481	BP	GO:0042481	regulation of odontogenesis	2/124	16/18723	0.00491355	0.0295432	0.0208082	RUNX2/CSF1	2
GO:0043923	BP	GO:0043923	positive regulation by host of viral transcription	2/124	16/18723	0.00491355	0.0295432	0.0208082	NUCKS1/JUN	2
GO:0010718	BP	GO:0010718	positive regulation of epithelial to mesenchymal transition	3/124	52/18723	0.00494683	0.0296189	0.0208614	TWIST1/COL1A1/MDK	3
GO:0043392	BP	GO:0043392	negative regulation of DNA binding	3/124	52/18723	0.00494683	0.0296189	0.0208614	TMSB4X/IFI16/JUN	3
GO:0045621	BP	GO:0045621	positive regulation of lymphocyte differentiation	4/124	104/18723	0.0050627	0.0302494	0.0213055	MDK/SOX4/MMP14/NFKBIZ	4
GO:0034767	BP	GO:0034767	positive regulation of ion transmembrane transport	5/124	167/18723	0.00510474	0.0303737	0.0213931	TMSB4X/CCL2/THY1/VMP1/ITGB1	5
GO:1902904	BP	GO:1902904	negative regulation of supramolecular fiber organization	5/124	167/18723	0.00510474	0.0303737	0.0213931	SLIT2/TMSB4X/APOE/TMSB10/MAP1B	5
GO:0001541	BP	GO:0001541	ovarian follicle development	3/124	53/18723	0.00521858	0.0307317	0.0216452	MMP14/PTX3/CEBPB	3
GO:0007566	BP	GO:0007566	embryo implantation	3/124	53/18723	0.00521858	0.0307317	0.0216452	GJA1/VMP1/IGFBP7	3
GO:0008347	BP	GO:0008347	glial cell migration	3/124	53/18723	0.00521858	0.0307317	0.0216452	CCL2/CSF1/MMP14	3
GO:0050819	BP	GO:0050819	negative regulation of coagulation	3/124	53/18723	0.00521858	0.0307317	0.0216452	TFPI/APOE/PDGFRA	3
GO:0071320	BP	GO:0071320	cellular response to cAMP	3/124	53/18723	0.00521858	0.0307317	0.0216452	ZFP36L1/IGFBP5/AHR	3
GO:1902806	BP	GO:1902806	regulation of cell cycle G1/S phase transition	5/124	168/18723	0.00523401	0.0307592	0.0216646	CCL2/SOX4/ADAMTS1/PSME1/KMT2E	5
GO:0044843	BP	GO:0044843	cell cycle G1/S phase transition	6/124	241/18723	0.00540606	0.0315108	0.022194	CCL2/SOX4/ITGB1/ADAMTS1/PSME1/KMT2E	6
GO:0035821	BP	GO:0035821	modulation of process of other organism	4/124	106/18723	0.00541468	0.0315108	0.022194	APOE/NUCKS1/PTX3/JUN	4
GO:0090263	BP	GO:0090263	positive regulation of canonical Wnt signaling pathway	4/124	106/18723	0.00541468	0.0315108	0.022194	ZEB2/SFRP4/COL1A1/SOX4	4
GO:1903707	BP	GO:1903707	negative regulation of hemopoiesis	4/124	106/18723	0.00541468	0.0315108	0.022194	MDK/MAFB/IRF1/MYC	4
GO:0060537	BP	GO:0060537	muscle tissue development	8/124	403/18723	0.00541696	0.0315108	0.022194	TWIST1/IGFBP5/GJA1/PDGFRB/PDGFRA/FOS/TPM1/ITGB1	8
GO:0007259	BP	GO:0007259	receptor signaling pathway via JAK-STAT	5/124	170/18723	0.00549947	0.031926	0.0224864	CYP1B1/CCL2/SOCS3/HES1/IL6ST	5
GO:0055003	BP	GO:0055003	cardiac myofibril assembly	2/124	17/18723	0.00554467	0.0321232	0.0226253	PDGFRB/PDGFRA	2
GO:0007229	BP	GO:0007229	integrin-mediated signaling pathway	4/124	107/18723	0.00559666	0.0322936	0.0227453	COL3A1/THY1/ITGB1/ADAMTS1	4
GO:0010927	BP	GO:0010927	cellular component assembly involved in morphogenesis	4/124	107/18723	0.00559666	0.0322936	0.0227453	PDGFRB/PDGFRA/TPM1/ITGB1	4
GO:0042129	BP	GO:0042129	regulation of T cell proliferation	5/124	171/18723	0.00563572	0.0324536	0.022858	VCAM1/IRF1/HES1/IL6ST/CEBPB	5
GO:0003179	BP	GO:0003179	heart valve morphogenesis	3/124	55/18723	0.00578865	0.0332673	0.0234311	SLIT2/TWIST1/SOX4	3
GO:0007584	BP	GO:0007584	response to nutrient	5/124	174/18723	0.00605875	0.0343156	0.0241695	VCAM1/TNC/POSTN/COL1A1/MAP1B	5
GO:0000288	BP	GO:0000288	nuclear-transcribed mRNA catabolic process, deadenylation-dependent decay	3/124	56/18723	0.00608711	0.0343156	0.0241695	ZFP36L1/ZFP36/ZFP36L2	3
GO:0045071	BP	GO:0045071	negative regulation of viral genome replication	3/124	56/18723	0.00608711	0.0343156	0.0241695	IFITM3/IFI16/IFITM2	3
GO:0048008	BP	GO:0048008	platelet-derived growth factor receptor signaling pathway	3/124	56/18723	0.00608711	0.0343156	0.0241695	PDGFRB/PDGFRA/TXNIP	3
GO:0051058	BP	GO:0051058	negative regulation of small GTPase mediated signal transduction	3/124	56/18723	0.00608711	0.0343156	0.0241695	SLIT2/SPRY1/ITGB1	3
GO:0051653	BP	GO:0051653	spindle localization	3/124	56/18723	0.00608711	0.0343156	0.0241695	SPRY1/GJA1/ITGB1	3
GO:1904645	BP	GO:1904645	response to amyloid-beta	3/124	56/18723	0.00608711	0.0343156	0.0241695	VCAM1/MMP13/GJA1	3
GO:0006957	BP	GO:0006957	complement activation, alternative pathway	2/124	18/18723	0.00621086	0.0343156	0.0241695	CFH/CFD	2
GO:0009404	BP	GO:0009404	toxin metabolic process	2/124	18/18723	0.00621086	0.0343156	0.0241695	CYP1B1/NFE2L2	2
GO:0019184	BP	GO:0019184	nonribosomal peptide biosynthetic process	2/124	18/18723	0.00621086	0.0343156	0.0241695	GGT5/NFE2L2	2
GO:0030728	BP	GO:0030728	ovulation	2/124	18/18723	0.00621086	0.0343156	0.0241695	TNFAIP6/ADAMTS1	2
GO:0034433	BP	GO:0034433	steroid esterification	2/124	18/18723	0.00621086	0.0343156	0.0241695	APOE/APOC1	2
GO:0034434	BP	GO:0034434	sterol esterification	2/124	18/18723	0.00621086	0.0343156	0.0241695	APOE/APOC1	2
GO:0034435	BP	GO:0034435	cholesterol esterification	2/124	18/18723	0.00621086	0.0343156	0.0241695	APOE/APOC1	2
GO:0051782	BP	GO:0051782	negative regulation of cell division	2/124	18/18723	0.00621086	0.0343156	0.0241695	TXNIP/MYC	2
GO:0060602	BP	GO:0060602	branch elongation of an epithelium	2/124	18/18723	0.00621086	0.0343156	0.0241695	SPRY1/TNC	2
GO:0060716	BP	GO:0060716	labyrinthine layer blood vessel development	2/124	18/18723	0.00621086	0.0343156	0.0241695	JUNB/HES1	2
GO:0060973	BP	GO:0060973	cell migration involved in heart development	2/124	18/18723	0.00621086	0.0343156	0.0241695	TWIST1/PDGFRB	2
GO:0061484	BP	GO:0061484	hematopoietic stem cell homeostasis	2/124	18/18723	0.00621086	0.0343156	0.0241695	SOX4/FSTL1	2
GO:0097094	BP	GO:0097094	craniofacial suture morphogenesis	2/124	18/18723	0.00621086	0.0343156	0.0241695	TWIST1/MMP14	2
GO:0043534	BP	GO:0043534	blood vessel endothelial cell migration	5/124	176/18723	0.0063529	0.0350327	0.0246746	SLIT2/TMSB4X/APOE/ITGB1/NFE2L2	5
GO:0035904	BP	GO:0035904	aorta development	3/124	58/18723	0.00671124	0.0369376	0.0260163	PDGFRB/SOX4/HES1	3
GO:0001936	BP	GO:0001936	regulation of endothelial cell proliferation	5/124	179/18723	0.00681273	0.0373526	0.0263085	CXCL12/APOE/MDK/CCL2/GJA1	5
GO:0010950	BP	GO:0010950	positive regulation of endopeptidase activity	5/124	179/18723	0.00681273	0.0373526	0.0263085	IFI16/PMAIP1/UACA/PSME1/MYC	5
GO:0062012	BP	GO:0062012	regulation of small molecule metabolic process	7/124	334/18723	0.00686933	0.0375353	0.0264372	TWIST1/TMSB4X/APOE/APOC1/IGFBP4/NNMT/PMAIP1	7
GO:0010544	BP	GO:0010544	negative regulation of platelet activation	2/124	19/18723	0.00691164	0.0375353	0.0264372	APOE/PDGFRA	2
GO:0010759	BP	GO:0010759	positive regulation of macrophage chemotaxis	2/124	19/18723	0.00691164	0.0375353	0.0264372	MDK/CSF1	2
GO:0046782	BP	GO:0046782	regulation of viral transcription	2/124	19/18723	0.00691164	0.0375353	0.0264372	ZFP36/IFITM3	2
GO:0072074	BP	GO:0072074	kidney mesenchyme development	2/124	19/18723	0.00691164	0.0375353	0.0264372	PDGFRB/MYC	2
GO:0002244	BP	GO:0002244	hematopoietic progenitor cell differentiation	4/124	114/18723	0.00698583	0.0378664	0.0266704	PDGFRA/SOX4/HES1/NFE2L2	4
GO:0043551	BP	GO:0043551	regulation of phosphatidylinositol 3-kinase activity	3/124	59/18723	0.00703705	0.0380001	0.0267645	PDGFRB/PDGFRA/SOCS3	3
GO:2000351	BP	GO:2000351	regulation of endothelial cell apoptotic process	3/124	59/18723	0.00703705	0.0380001	0.0267645	CCL2/TNFAIP3/NFE2L2	3
GO:0051924	BP	GO:0051924	regulation of calcium ion transport	6/124	255/18723	0.00706736	0.0380919	0.0268292	CXCL12/CCL2/THY1/GJA1/PDGFRB/VMP1	6
GO:0045766	BP	GO:0045766	positive regulation of angiogenesis	5/124	181/18723	0.00713195	0.038224	0.0269223	CYP1B1/TWIST1/MDK/ITGB1/NFE2L2	5
GO:0097696	BP	GO:0097696	receptor signaling pathway via STAT	5/124	181/18723	0.00713195	0.038224	0.0269223	CYP1B1/CCL2/SOCS3/HES1/IL6ST	5
GO:1904018	BP	GO:1904018	positive regulation of vasculature development	5/124	181/18723	0.00713195	0.038224	0.0269223	CYP1B1/TWIST1/MDK/ITGB1/NFE2L2	5
GO:0090092	BP	GO:0090092	regulation of transmembrane receptor protein serine/threonine kinase signaling pathway	6/124	256/18723	0.0071987	0.0384512	0.0270823	ZEB2/SPRY1/SFRP4/ASPN/FSTL1/HES1	6
GO:0030278	BP	GO:0030278	regulation of ossification	4/124	115/18723	0.00720121	0.0384512	0.0270823	TWIST1/MDK/RUNX2/CSF1	4
GO:0044772	BP	GO:0044772	mitotic cell cycle phase transition	8/124	424/18723	0.0072806	0.0388028	0.0273299	ZFP36L1/CCL2/SOX4/ZFP36L2/ITGB1/ADAMTS1/PSME1/KMT2E	8
GO:0002819	BP	GO:0002819	regulation of adaptive immune response	5/124	183/18723	0.00746148	0.0396929	0.0279568	AHR/NFKBIZ/TNFAIP3/IRF1/IL6ST	5
GO:0055001	BP	GO:0055001	muscle cell development	5/124	184/18723	0.00763017	0.0403027	0.0283863	PDGFRB/PDGFRA/TPM1/ITGB1/HES1	5
GO:0015669	BP	GO:0015669	gas transport	2/124	20/18723	0.00764652	0.0403027	0.0283863	CYGB/MYC	2
GO:0072567	BP	GO:0072567	chemokine (C-X-C motif) ligand 2 production	2/124	20/18723	0.00764652	0.0403027	0.0283863	POSTN/FOXP1	2
GO:0097150	BP	GO:0097150	neuronal stem cell population maintenance	2/124	20/18723	0.00764652	0.0403027	0.0283863	PRRX1/HES1	2
GO:2000341	BP	GO:2000341	regulation of chemokine (C-X-C motif) ligand 2 production	2/124	20/18723	0.00764652	0.0403027	0.0283863	POSTN/FOXP1	2
GO:0019748	BP	GO:0019748	secondary metabolic process	3/124	61/18723	0.00771646	0.040522	0.0285408	CYP1B1/ZEB2/NFE2L2	3
GO:0034113	BP	GO:0034113	heterotypic cell-cell adhesion	3/124	61/18723	0.00771646	0.040522	0.0285408	VCAM1/THY1/ITGB1	3
GO:0007613	BP	GO:0007613	memory	4/124	118/18723	0.00787356	0.0412713	0.0290686	SERPINF1/APOE/MDK/CEBPB	4
GO:0032615	BP	GO:0032615	interleukin-12 production	3/124	62/18723	0.00807018	0.0420708	0.0296317	MDK/IRF1/FOXP1	3
GO:0032655	BP	GO:0032655	regulation of interleukin-12 production	3/124	62/18723	0.00807018	0.0420708	0.0296317	MDK/IRF1/FOXP1	3
GO:0032835	BP	GO:0032835	glomerulus development	3/124	62/18723	0.00807018	0.0420708	0.0296317	PDGFRB/PDGFRA/HES1	3
GO:0052548	BP	GO:0052548	regulation of endopeptidase activity	8/124	432/18723	0.0081054	0.0421069	0.0296571	TFPI/SERPINF1/COL6A3/IFI16/PMAIP1/UACA/PSME1/MYC	8
GO:0030282	BP	GO:0030282	bone mineralization	4/124	119/18723	0.00810653	0.0421069	0.0296571	TWIST1/COL1A2/MMP13/ASPN	4
GO:0048593	BP	GO:0048593	camera-type eye morphogenesis	4/124	120/18723	0.00834399	0.0432618	0.0304705	COL8A1/TWIST1/THY1/FAT1	4
GO:0002689	BP	GO:0002689	negative regulation of leukocyte chemotaxis	2/124	21/18723	0.00841504	0.0433163	0.0305089	SLIT2/CCL2	2
GO:0035455	BP	GO:0035455	response to interferon-alpha	2/124	21/18723	0.00841504	0.0433163	0.0305089	IFITM3/IFITM2	2
GO:0044342	BP	GO:0044342	type B pancreatic cell proliferation	2/124	21/18723	0.00841504	0.0433163	0.0305089	IGFBP5/IGFBP4	2
GO:0072111	BP	GO:0072111	cell proliferation involved in kidney development	2/124	21/18723	0.00841504	0.0433163	0.0305089	PDGFRB/MYC	2
GO:0051607	BP	GO:0051607	defense response to virus	6/124	265/18723	0.00846155	0.0433995	0.0305676	IFITM3/IFI16/PMAIP1/IFITM2/TNFAIP3/IRF1	6
GO:0140546	BP	GO:0140546	defense response to symbiont	6/124	265/18723	0.00846155	0.0433995	0.0305676	IFITM3/IFI16/PMAIP1/IFITM2/TNFAIP3/IRF1	6
GO:0051216	BP	GO:0051216	cartilage development	5/124	190/18723	0.0086985	0.0445351	0.0313673	COL1A1/MMP13/MDK/RUNX2/PRRX1	5
GO:0045995	BP	GO:0045995	regulation of embryonic development	3/124	64/18723	0.00880594	0.0449244	0.0316416	LAMA4/HES1/NFE2L2	3
GO:0046579	BP	GO:0046579	positive regulation of Ras protein signal transduction	3/124	64/18723	0.00880594	0.0449244	0.0316416	COL3A1/PDGFRB/CSF1	3
GO:1990266	BP	GO:1990266	neutrophil migration	4/124	122/18723	0.00883248	0.0449796	0.0316805	SLIT2/MDK/CCL2/CXCL2	4
GO:0003231	BP	GO:0003231	cardiac ventricle development	4/124	123/18723	0.00908358	0.0457162	0.0321992	SLIT2/SOX4/TPM1/HES1	4
GO:0010811	BP	GO:0010811	positive regulation of cell-substrate adhesion	4/124	123/18723	0.00908358	0.0457162	0.0321992	COL8A1/MDK/THY1/CSF1	4
GO:0030168	BP	GO:0030168	platelet activation	4/124	123/18723	0.00908358	0.0457162	0.0321992	COL3A1/APOE/PDGFRA/IL6ST	4
GO:0003170	BP	GO:0003170	heart valve development	3/124	65/18723	0.00918809	0.0457162	0.0321992	SLIT2/TWIST1/SOX4	3
GO:0030837	BP	GO:0030837	negative regulation of actin filament polymerization	3/124	65/18723	0.00918809	0.0457162	0.0321992	SLIT2/TMSB4X/TMSB10	3
GO:0032507	BP	GO:0032507	maintenance of protein location in cell	3/124	65/18723	0.00918809	0.0457162	0.0321992	TMSB4X/TMSB10/GJA1	3
GO:0072577	BP	GO:0072577	endothelial cell apoptotic process	3/124	65/18723	0.00918809	0.0457162	0.0321992	CCL2/TNFAIP3/NFE2L2	3
GO:1905330	BP	GO:1905330	regulation of morphogenesis of an epithelium	3/124	65/18723	0.00918809	0.0457162	0.0321992	MDK/GJA1/FOXP1	3
GO:0002053	BP	GO:0002053	positive regulation of mesenchymal cell proliferation	2/124	22/18723	0.00921672	0.0457162	0.0321992	PRRX1/MYC	2
GO:0002320	BP	GO:0002320	lymphoid progenitor cell differentiation	2/124	22/18723	0.00921672	0.0457162	0.0321992	SOX4/HES1	2
GO:0051412	BP	GO:0051412	response to corticosterone	2/124	22/18723	0.00921672	0.0457162	0.0321992	FOS/FOSB	2
GO:0055093	BP	GO:0055093	response to hyperoxia	2/124	22/18723	0.00921672	0.0457162	0.0321992	COL1A1/PDGFRB	2
GO:0060343	BP	GO:0060343	trabecula formation	2/124	22/18723	0.00921672	0.0457162	0.0321992	COL1A1/ADAMTS1	2
GO:0060713	BP	GO:0060713	labyrinthine layer morphogenesis	2/124	22/18723	0.00921672	0.0457162	0.0321992	ZFP36L1/SOCS3	2
GO:1901522	BP	GO:1901522	positive regulation of transcription from RNA polymerase II promoter involved in cellular response to chemical stimulus	2/124	22/18723	0.00921672	0.0457162	0.0321992	RUNX2/NFE2L2	2
GO:0051960	BP	GO:0051960	regulation of nervous system development	8/124	443/18723	0.00935203	0.0463071	0.0326154	SLIT2/CXCL12/SERPINF1/MDK/THY1/MAP1B/HES1/IL6ST	8
GO:0014015	BP	GO:0014015	positive regulation of gliogenesis	3/124	66/18723	0.00957981	0.0471089	0.0331802	MDK/HES1/IL6ST	3
GO:0045600	BP	GO:0045600	positive regulation of fat cell differentiation	3/124	66/18723	0.00957981	0.0471089	0.0331802	ZFP36L1/ZFP36/CEBPB	3
GO:0051893	BP	GO:0051893	regulation of focal adhesion assembly	3/124	66/18723	0.00957981	0.0471089	0.0331802	EPHA3/THY1/MMP14	3
GO:0090109	BP	GO:0090109	regulation of cell-substrate junction assembly	3/124	66/18723	0.00957981	0.0471089	0.0331802	EPHA3/THY1/MMP14	3
GO:1904375	BP	GO:1904375	regulation of protein localization to cell periphery	4/124	125/18723	0.00959968	0.0471257	0.033192	EPHA3/MMP14/ITGB1/EPB41L2	4
GO:0071674	BP	GO:0071674	mononuclear cell migration	5/124	196/18723	0.00986627	0.0483515	0.0340553	SLIT2/CXCL12/MDK/CCL2/CSF1	5
GO:1901653	BP	GO:1901653	cellular response to peptide	7/124	359/18723	0.00999827	0.0489146	0.034452	VCAM1/ZFP36L1/MAP1B/GJA1/SOCS3/NUCKS1/NFE2L2	7
GO:0030325	BP	GO:0030325	adrenal gland development	2/124	23/18723	0.0100511	0.0490891	0.0345749	MDK/PDGFRA	2
GO:0042594	BP	GO:0042594	response to starvation	5/124	197/18723	0.0100709	0.0491019	0.0345839	ZFP36/IFI16/PMAIP1/JUN/NFE2L2	5
GO:0035270	BP	GO:0035270	endocrine system development	4/124	127/18723	0.0101345	0.0493281	0.0347432	MDK/PDGFRA/SOX4/HES1	4
GO:0050864	BP	GO:0050864	regulation of B cell activation	5/124	198/18723	0.0102784	0.0499434	0.0351766	ZFP36L1/AHR/ZFP36L2/MMP14/TNFAIP3	5
GO:0062023	CC	GO:0062023	collagen-containing extracellular matrix	25/125	425/19550	2.36813e-17	4.54682e-15	4.01336e-15	COL3A1/COL8A1/COL12A1/COL1A2/MXRA5/TNC/NCAM1/CXCL12/POSTN/SERPINF1/COL1A1/APOE/MDK/VCAN/LGALS1/LAMA4/COL6A3/COL5A1/PCOLCE/COL5A2/ASPN/IGFBP7/ADAMTS1/COL6A1/COL6A2	25
GO:0005788	CC	GO:0005788	endoplasmic reticulum lumen	22/125	313/19550	5.74301e-17	5.51329e-15	4.86644e-15	COL3A1/COL8A1/COL12A1/IGFBP3/COL1A2/TNC/PRSS23/COL1A1/APOE/IGFBP5/VCAN/LGALS1/COL6A3/COL5A1/IGFBP4/COL5A2/CSF1/IGFBP7/COL6A1/FSTL1/MXRA8/COL6A2	22
GO:0005581	CC	GO:0005581	collagen trimer	10/125	87/19550	2.09365e-10	1.33994e-08	1.18273e-08	COL3A1/COL8A1/COL12A1/COL1A2/COL1A1/COL6A3/COL5A1/COL5A2/COL6A1/COL6A2	10
GO:0098644	CC	GO:0098644	complex of collagen trimers	6/125	21/19550	3.03708e-09	1.4578e-07	1.28676e-07	COL3A1/COL8A1/COL1A2/COL1A1/COL5A1/COL5A2	6
GO:0005583	CC	GO:0005583	fibrillar collagen trimer	5/125	12/19550	7.53367e-09	2.41077e-07	2.12793e-07	COL3A1/COL1A2/COL1A1/COL5A1/COL5A2	5
GO:0098643	CC	GO:0098643	banded collagen fibril	5/125	12/19550	7.53367e-09	2.41077e-07	2.12793e-07	COL3A1/COL1A2/COL1A1/COL5A1/COL5A2	5
GO:0005604	CC	GO:0005604	basement membrane	6/125	96/19550	3.50927e-05	0.000962542	0.000849612	COL8A1/TNC/SERPINF1/LAMA4/COL5A1/ADAMTS1	6
GO:0005925	CC	GO:0005925	focal adhesion	11/125	418/19550	7.82144e-05	0.00187714	0.00165691	MARCKS/TNC/THY1/GJA1/PDGFRB/FAT1/MMP14/TPM4/ENAH/ITGB1/EPB41L2	11
GO:0030055	CC	GO:0030055	cell-substrate junction	11/125	425/19550	9.06289e-05	0.00193342	0.00170658	MARCKS/TNC/THY1/GJA1/PDGFRB/FAT1/MMP14/TPM4/ENAH/ITGB1/EPB41L2	11
GO:0005667	CC	GO:0005667	transcription regulator complex	10/125	413/19550	0.00032513	0.0062425	0.0055101	RUNX2/AHR/SOX4/FOS/EPAS1/MAFB/JUNB/JUN/TCF4/CEBPB	10
GO:0030175	CC	GO:0030175	filopodium	5/125	107/19550	0.000622971	0.0108737	0.00959793	VCAM1/FAT1/ARL4C/ENAH/ITGB1	5
GO:0042383	CC	GO:0042383	sarcolemma	5/125	138/19550	0.0019416	0.0310657	0.0274209	VCAM1/COL6A3/ITGB1/COL6A1/COL6A2	5
GO:0098858	CC	GO:0098858	actin-based cell projection	6/125	221/19550	0.00299649	0.0414282	0.0365676	VCAM1/PDGFRA/FAT1/ARL4C/ENAH/ITGB1	6
GO:0042627	CC	GO:0042627	chylomicron	2/125	13/19550	0.0030208	0.0414282	0.0365676	APOE/APOC1	2
GO:0005201	MF	GO:0005201	extracellular matrix structural constituent	18/123	172/18368	9.32069e-17	2.59115e-14	2.13885e-14	COL3A1/COL8A1/COL12A1/COL1A2/MXRA5/TNC/POSTN/COL1A1/VCAN/LAMA4/COL6A3/COL5A1/PCOLCE/COL5A2/ASPN/IGFBP7/COL6A1/COL6A2	18
GO:0030020	MF	GO:0030020	extracellular matrix structural constituent conferring tensile strength	10/123	41/18368	1.1761e-13	1.51956e-11	1.25431e-11	COL3A1/COL8A1/COL12A1/COL1A2/COL1A1/COL6A3/COL5A1/COL5A2/COL6A1/COL6A2	10
GO:0048407	MF	GO:0048407	platelet-derived growth factor binding	7/123	11/18368	1.63981e-13	1.51956e-11	1.25431e-11	COL3A1/COL1A2/COL1A1/COL5A1/PDGFRB/PDGFRA/COL6A1	7
GO:0019838	MF	GO:0019838	growth factor binding	12/123	141/18368	1.81278e-10	1.25989e-08	1.03997e-08	COL3A1/IGFBP3/COL1A2/COL1A1/IGFBP5/COL5A1/PDGFRB/IGFBP4/PDGFRA/IGFBP7/COL6A1/IL6ST	12
GO:0001228	MF	GO:0001228	DNA-binding transcription activator activity, RNA polymerase II-specific	16/123	450/18368	5.5363e-08	3.07742e-06	2.54024e-06	RUNX2/SOX4/FOS/EPAS1/CEBPD/MAFB/JUNB/FOSB/JUN/IRF1/PRRX1/KLF6/TCF4/NFE2L2/CEBPB/MYC	16
GO:0001216	MF	GO:0001216	DNA-binding transcription activator activity	16/123	456/18368	6.64192e-08	3.07742e-06	2.54024e-06	RUNX2/SOX4/FOS/EPAS1/CEBPD/MAFB/JUNB/FOSB/JUN/IRF1/PRRX1/KLF6/TCF4/NFE2L2/CEBPB/MYC	16
GO:0005539	MF	GO:0005539	glycosaminoglycan binding	11/123	230/18368	4.20804e-07	1.67119e-05	1.37948e-05	SLIT2/POSTN/APOE/MDK/VCAN/COL5A1/TNFAIP6/CFH/PCOLCE/ADAMTS1/FSTL1	11
GO:0008201	MF	GO:0008201	heparin binding	9/123	166/18368	1.76549e-06	6.13507e-05	5.06416e-05	SLIT2/POSTN/APOE/MDK/COL5A1/CFH/PCOLCE/ADAMTS1/FSTL1	9
GO:0043394	MF	GO:0043394	proteoglycan binding	5/123	36/18368	3.96158e-06	0.000122369	0.000101009	SLIT2/TNC/APOE/COL5A1/CFH	5
GO:0005518	MF	GO:0005518	collagen binding	6/123	69/18368	6.7743e-06	0.000188326	0.000155452	MMP13/PCOLCE/ASPN/ITGB1/COL6A1/COL6A2	6
GO:0070888	MF	GO:0070888	E-box binding	5/123	48/18368	1.68751e-05	0.000426481	0.000352037	TWIST1/AHR/TCF4/HES1/MYC	5
GO:0035925	MF	GO:0035925	mRNA 3'-UTR AU-rich region binding	4/123	25/18368	2.17218e-05	0.000503222	0.000415382	ZFP36L1/ZFP36/RBMS3/ZFP36L2	4
GO:0005520	MF	GO:0005520	insulin-like growth factor binding	4/123	29/18368	3.99479e-05	0.000854271	0.000705154	IGFBP3/IGFBP5/IGFBP4/IGFBP7	4
GO:0005178	MF	GO:0005178	integrin binding	7/123	144/18368	5.23469e-05	0.00103946	0.000858017	VCAM1/COL3A1/CXCL12/THY1/COL5A1/MMP14/ITGB1	7
GO:1901681	MF	GO:1901681	sulfur compound binding	9/123	265/18368	7.43082e-05	0.00137718	0.00113678	SLIT2/POSTN/APOE/MDK/COL5A1/CFH/PCOLCE/ADAMTS1/FSTL1	9
GO:0031994	MF	GO:0031994	insulin-like growth factor I binding	3/123	13/18368	7.97983e-05	0.0013865	0.00114448	IGFBP3/IGFBP5/IGFBP4	3
GO:0001046	MF	GO:0001046	core promoter sequence-specific DNA binding	4/123	42/18368	0.000176025	0.00287853	0.00237607	FOS/FOXP1/CEBPB/MYC	4
GO:0140297	MF	GO:0140297	DNA-binding transcription factor binding	10/123	394/18368	0.000320873	0.0049557	0.00409066	TWIST1/RUNX2/FOS/JUN/PRRX1/FOXP1/HES1/NFE2L2/CEBPB/MYC	10
GO:0050840	MF	GO:0050840	extracellular matrix binding	4/123	56/18368	0.000537387	0.00786283	0.00649033	OLFML2B/SLIT2/LGALS1/ITGB1	4
GO:0003779	MF	GO:0003779	actin binding	10/123	441/18368	0.000770809	0.0107142	0.00884402	MARCKS/TMSB4X/TMSB10/CALD1/MAP1B/TPM1/TPM4/ENAH/ITGB1/EPB41L2	10
GO:0001968	MF	GO:0001968	fibronectin binding	3/123	28/18368	0.000849426	0.0107337	0.00886004	IGFBP3/IGFBP5/ITGB1	3
GO:0043236	MF	GO:0043236	laminin binding	3/123	28/18368	0.000849426	0.0107337	0.00886004	SLIT2/LGALS1/ITGB1	3
GO:0001227	MF	GO:0001227	DNA-binding transcription repressor activity, RNA polymerase II-specific	8/123	310/18368	0.00115683	0.0139825	0.0115418	ZEB2/IFI16/JUN/PRRX1/FOXP1/HES1/CEBPB/MYC	8
GO:0001217	MF	GO:0001217	DNA-binding transcription repressor activity	8/123	313/18368	0.00123002	0.0142478	0.0117607	ZEB2/IFI16/JUN/PRRX1/FOXP1/HES1/CEBPB/MYC	8
GO:0046332	MF	GO:0046332	SMAD binding	4/123	79/18368	0.0019533	0.0217207	0.0179293	COL1A2/COL5A2/FOS/JUN	4
GO:0002020	MF	GO:0002020	protease binding	5/123	135/18368	0.00215174	0.023007	0.018991	COL3A1/COL1A2/COL1A1/TNFAIP3/ITGB1	5
GO:0071837	MF	GO:0071837	HMG box domain binding	2/123	14/18368	0.00384	0.0395377	0.0326362	JUN/PRRX1	2
GO:0061629	MF	GO:0061629	RNA polymerase II-specific DNA-binding transcription factor binding	7/123	299/18368	0.00402419	0.0399544	0.0329802	FOS/JUN/PRRX1/FOXP1/HES1/NFE2L2/CEBPB	7
GO:0008009	MF	GO:0008009	chemokine activity	3/123	49/18368	0.00431341	0.0408792	0.0337435	CXCL12/CCL2/CXCL2	3
GO:0005161	MF	GO:0005161	platelet-derived growth factor receptor binding	2/123	15/18368	0.00441142	0.0408792	0.0337435	PDGFRB/PDGFRA	2

## Sheet: Smooth
ONTOLOGY	ID	Description	GeneRatio	BgRatio	pvalue	p.adjust	qvalue	geneID	Count
GO:0006936	BP	GO:0006936	muscle contraction	21/129	347/18723	2.76985e-14	7.43427e-11	5.66798e-11	EDNRA/PLN/ACTA2/GJC1/TBX2/MYL9/KCNE4/MYH11/CALD1/PRKG1/MYLK/TPM1/MYL6/TPM2/TPM4/SSTR2/UTRN/FLNA/NR4A1/CAV1/ROCK1	21
GO:0003012	BP	GO:0003012	muscle system process	23/129	452/18723	5.79762e-14	7.7804e-11	5.93188e-11	EDNRA/PLN/ACTA2/GJC1/TBX2/MYL9/KCNE4/MYH11/CALD1/PRKG1/IGFBP5/MYLK/SORBS2/TPM1/MYL6/TPM2/TPM4/SSTR2/UTRN/FLNA/NR4A1/CAV1/ROCK1	23
GO:0042060	BP	GO:0042060	wound healing	18/129	422/18723	6.99756e-10	6.26049e-07	4.77307e-07	IL6/MCAM/MYL9/PRKG1/PDGFRB/MYLK/ITGB1/TPM1/MYH9/PDGFA/TNFAIP3/TFPI/NFE2L2/TLN1/COL3A1/FLNA/ETS1/CAV1	18
GO:0030048	BP	GO:0030048	actin filament-based movement	11/129	127/18723	1.21968e-09	8.18403e-07	6.23961e-07	PLN/GJC1/KCNE4/MYO1B/TPM1/MYL6/MYH9/SYNE2/FLNA/CAV1/ACTN4	11
GO:0007229	BP	GO:0007229	integrin-mediated signaling pathway	10/129	107/18723	3.38348e-09	1.81625e-06	1.38473e-06	ITGA7/PTN/THY1/ADAMTS1/ITGA1/ITGB1/MYH9/TLN1/COL3A1/FLNA	10
GO:0030198	BP	GO:0030198	extracellular matrix organization	14/129	301/18723	2.11956e-08	8.05434e-06	6.14073e-06	ADAMTS4/IL6/OLFML2A/COL4A1/COL4A2/COL18A1/MYH11/COL14A1/ADAMTS1/ITGB1/CRISPLD2/COL3A1/ETS1/CAV1	14
GO:0043062	BP	GO:0043062	extracellular structure organization	14/129	302/18723	2.20976e-08	8.05434e-06	6.14073e-06	ADAMTS4/IL6/OLFML2A/COL4A1/COL4A2/COL18A1/MYH11/COL14A1/ADAMTS1/ITGB1/CRISPLD2/COL3A1/ETS1/CAV1	14
GO:0045229	BP	GO:0045229	external encapsulating structure organization	14/129	304/18723	2.4007e-08	8.05434e-06	6.14073e-06	ADAMTS4/IL6/OLFML2A/COL4A1/COL4A2/COL18A1/MYH11/COL14A1/ADAMTS1/ITGB1/CRISPLD2/COL3A1/ETS1/CAV1	14
GO:0001667	BP	GO:0001667	ameboidal-type cell migration	17/129	475/18723	2.91682e-08	8.354e-06	6.3692e-06	ZEB2/ADGRA2/PTN/ANGPT2/TMSB4X/NR2F2/ITGB1/ARID5B/CYGB/ARHGEF7/MYH9/NFE2L2/KANK2/NR4A1/AKAP12/ETS1/ROCK1	17
GO:0031589	BP	GO:0031589	cell-substrate adhesion	15/129	363/18723	3.11252e-08	8.354e-06	6.3692e-06	ITGA7/PTN/ANGPT2/THY1/ITGA1/LGALS1/JAG1/ITGB1/ARHGEF7/DLC1/UTRN/COL3A1/FLNA/ROCK1/ACTN4	15
GO:0006939	BP	GO:0006939	smooth muscle contraction	9/129	110/18723	6.82217e-08	1.52589e-05	1.16336e-05	EDNRA/ACTA2/TBX2/MYH11/PRKG1/MYLK/SSTR2/CAV1/ROCK1	9
GO:0014812	BP	GO:0014812	muscle cell migration	9/129	110/18723	6.82217e-08	1.52589e-05	1.16336e-05	PRKG1/ADAMTS1/PDGFRB/IGFBP5/PLEKHO1/TPM1/PDGFA/NFE2L2/ROCK1	9
GO:0045765	BP	GO:0045765	regulation of angiogenesis	14/129	342/18723	1.03696e-07	2.14093e-05	1.63228e-05	IL6/COL4A2/ADGRA2/PTN/ANGPT2/ADAMTS1/ITGB1/TNFAIP3/PGF/NFE2L2/ANGPTL4/ETS1/JAK1/ROCK1	14
GO:0060537	BP	GO:0060537	muscle tissue development	15/129	403/18723	1.22027e-07	2.29694e-05	1.75122e-05	PLN/GJC1/TBX2/MYH11/NR2F2/PDGFRB/IGFBP5/MYLK/SORBS2/ITGB1/TPM1/MYL6/NR4A1/CAV1/PRKAR1A	15
GO:1901342	BP	GO:1901342	regulation of vasculature development	14/129	348/18723	1.28368e-07	2.29694e-05	1.75122e-05	IL6/COL4A2/ADGRA2/PTN/ANGPT2/ADAMTS1/ITGB1/TNFAIP3/PGF/NFE2L2/ANGPTL4/ETS1/JAK1/ROCK1	14
GO:0034109	BP	GO:0034109	homotypic cell-cell adhesion	8/129	90/18723	1.97048e-07	3.30547e-05	2.52014e-05	IL6/MYL9/PRKG1/LGALS1/MYH9/TLN1/FLNA/JAK1	8
GO:0090130	BP	GO:0090130	tissue migration	14/129	365/18723	2.29666e-07	3.58236e-05	2.73123e-05	ZEB2/ACTA2/ADGRA2/PTN/ANGPT2/TMSB4X/NR2F2/ITGB1/MYH9/NFE2L2/KANK2/NR4A1/ETS1/ROCK1	14
GO:1903034	BP	GO:1903034	regulation of response to wounding	10/129	167/18723	2.40247e-07	3.58236e-05	2.73123e-05	PTN/PRKG1/MYLK/ITGB1/PDGFA/TNFAIP3/TFPI/NFE2L2/FLNA/CAV1	10
GO:0007596	BP	GO:0007596	blood coagulation	11/129	217/18723	3.16417e-07	4.4698e-05	3.40783e-05	IL6/MYL9/PRKG1/MYH9/PDGFA/TFPI/NFE2L2/TLN1/COL3A1/FLNA/CAV1	11
GO:0048771	BP	GO:0048771	tissue remodeling	10/129	175/18723	3.70936e-07	4.63554e-05	3.53419e-05	IL6/PTN/EPAS1/IGFBP5/JAG1/PDK4/TNFAIP3/FLNA/CAV1/ROCK1	10
GO:0010810	BP	GO:0010810	regulation of cell-substrate adhesion	11/129	221/18723	3.79748e-07	4.63554e-05	3.53419e-05	PTN/ANGPT2/THY1/LGALS1/JAG1/ARHGEF7/DLC1/UTRN/FLNA/ROCK1/ACTN4	11
GO:0007599	BP	GO:0007599	hemostasis	11/129	222/18723	3.97233e-07	4.63554e-05	3.53419e-05	IL6/MYL9/PRKG1/MYH9/PDGFA/TFPI/NFE2L2/TLN1/COL3A1/FLNA/CAV1	11
GO:0050817	BP	GO:0050817	coagulation	11/129	222/18723	3.97233e-07	4.63554e-05	3.53419e-05	IL6/MYL9/PRKG1/MYH9/PDGFA/TFPI/NFE2L2/TLN1/COL3A1/FLNA/CAV1	11
GO:0010959	BP	GO:0010959	regulation of metal ion transport	14/129	406/18723	8.24776e-07	9.22375e-05	7.0323e-05	PLN/KCNE4/THY1/PDGFRB/MYLK/B2M/ITGB1/VMP1/UTRN/FLNA/STOM/GEM/CAV1/ACTN4	14
GO:0010631	BP	GO:0010631	epithelial cell migration	13/129	357/18723	1.13853e-06	0.000122233	9.31919e-05	ZEB2/ADGRA2/PTN/ANGPT2/TMSB4X/NR2F2/ITGB1/MYH9/NFE2L2/KANK2/NR4A1/ETS1/ROCK1	13
GO:0090132	BP	GO:0090132	epithelium migration	13/129	360/18723	1.24979e-06	0.000129017	9.83642e-05	ZEB2/ADGRA2/PTN/ANGPT2/TMSB4X/NR2F2/ITGB1/MYH9/NFE2L2/KANK2/NR4A1/ETS1/ROCK1	13
GO:0022612	BP	GO:0022612	gland morphogenesis	8/129	118/18723	1.58312e-06	0.000157373	0.000119983	IL6/TBX2/PTN/CRIP1/IGFBP5/PDGFA/TNFAIP3/CAV1	8
GO:0045785	BP	GO:0045785	positive regulation of cell adhesion	14/129	437/18723	1.96192e-06	0.000188064	0.000143382	IL6/PTN/THY1/LGALS1/B2M/TPM1/ARHGEF7/ZFHX3/UTRN/FLNA/ETS1/CAV1/JAK1/ROCK1	14
GO:0030168	BP	GO:0030168	platelet activation	8/129	123/18723	2.16568e-06	0.000200429	0.000152809	IL6/MYL9/PRKG1/MYH9/PDGFA/TLN1/COL3A1/FLNA	8
GO:0007015	BP	GO:0007015	actin filament organization	14/129	442/18723	2.24026e-06	0.000200429	0.000152809	MYO1B/CALD1/TMSB4X/SORBS2/TPM1/MARCKS/TPM2/TMSB10/DSTN/TPM4/DLC1/EPS8/FLNA/ROCK1	14
GO:0014706	BP	GO:0014706	striated muscle tissue development	13/129	384/18723	2.55104e-06	0.00022087	0.000168394	PLN/GJC1/TBX2/MYH11/NR2F2/PDGFRB/SORBS2/ITGB1/TPM1/MYL6/NR4A1/CAV1/PRKAR1A	13
GO:0014910	BP	GO:0014910	regulation of smooth muscle cell migration	7/129	89/18723	2.69767e-06	0.000225644	0.000172034	PRKG1/ADAMTS1/PDGFRB/IGFBP5/TPM1/PDGFA/NFE2L2	7
GO:0007517	BP	GO:0007517	muscle organ development	12/129	327/18723	2.77432e-06	0.000225644	0.000172034	TAGLN/ITGA7/NR2F2/MYLK/TPM1/ARID5B/MYL6/ID3/ZFHX3/UTRN/NR4A1/CAV1	12
GO:0032970	BP	GO:0032970	regulation of actin filament-based process	13/129	397/18723	3.67161e-06	0.000289841	0.000220979	PLN/TMSB4X/PDGFRB/TPM1/MYH9/PDGFA/TMSB10/DSTN/DLC1/EPS8/FLNA/CAV1/ROCK1	13
GO:0061041	BP	GO:0061041	regulation of wound healing	8/129	134/18723	4.1134e-06	0.000315439	0.000240495	PRKG1/MYLK/ITGB1/PDGFA/TNFAIP3/TFPI/NFE2L2/CAV1	8
GO:0030336	BP	GO:0030336	negative regulation of cell migration	12/129	344/18723	4.66494e-06	0.00033942	0.000258778	PTN/ANGPT2/THY1/PRKG1/NR2F2/IGFBP5/JAG1/TPM1/CYGB/NFE2L2/DLC1/COL3A1	12
GO:0014909	BP	GO:0014909	smooth muscle cell migration	7/129	97/18723	4.8055e-06	0.00033942	0.000258778	PRKG1/ADAMTS1/PDGFRB/IGFBP5/TPM1/PDGFA/NFE2L2	7
GO:0070252	BP	GO:0070252	actin-mediated cell contraction	7/129	97/18723	4.8055e-06	0.00033942	0.000258778	PLN/GJC1/KCNE4/TPM1/MYL6/FLNA/CAV1	7
GO:0007160	BP	GO:0007160	cell-matrix adhesion	10/129	233/18723	4.95763e-06	0.000341187	0.000260125	ITGA7/THY1/ITGA1/JAG1/ITGB1/ARHGEF7/DLC1/UTRN/COL3A1/ROCK1	10
GO:0070482	BP	GO:0070482	response to oxygen levels	12/129	347/18723	5.09647e-06	0.000341973	0.000260724	EDNRA/PTN/EPAS1/ANGPT2/ZFP36L1/PDGFRB/CYGB/PGF/NFE2L2/ANGPTL4/ETS1/CAV1	12
GO:0070527	BP	GO:0070527	platelet aggregation	6/129	67/18723	6.7329e-06	0.000434523	0.000331286	IL6/MYL9/PRKG1/MYH9/TLN1/FLNA	6
GO:1904062	BP	GO:1904062	regulation of cation transmembrane transport	12/129	357/18723	6.79954e-06	0.000434523	0.000331286	PLN/KCNE4/THY1/TMSB4X/ITGB1/VMP1/UTRN/FLNA/STOM/GEM/CAV1/ACTN4	12
GO:2000146	BP	GO:2000146	negative regulation of cell motility	12/129	359/18723	7.19461e-06	0.000449078	0.000342382	PTN/ANGPT2/THY1/PRKG1/NR2F2/IGFBP5/JAG1/TPM1/CYGB/NFE2L2/DLC1/COL3A1	12
GO:0051271	BP	GO:0051271	negative regulation of cellular component movement	12/129	367/18723	8.98397e-06	0.000548022	0.000417819	PTN/ANGPT2/THY1/PRKG1/NR2F2/IGFBP5/JAG1/TPM1/CYGB/NFE2L2/DLC1/COL3A1	12
GO:0001666	BP	GO:0001666	response to hypoxia	11/129	307/18723	9.20695e-06	0.000549143	0.000418674	EDNRA/PTN/EPAS1/ANGPT2/ZFP36L1/CYGB/PGF/NFE2L2/ANGPTL4/ETS1/CAV1	11
GO:0050673	BP	GO:0050673	epithelial cell proliferation	13/129	437/18723	1.03256e-05	0.000602478	0.000459337	IL6/PTN/IGFBP4/ZFP36L1/NR2F2/IGFBP5/B2M/TNFAIP3/PGF/NR4A1/KLF9/CAV1/ZFP36	13
GO:0051017	BP	GO:0051017	actin filament bundle assembly	8/129	157/18723	1.32129e-05	0.000754542	0.000575272	MYO1B/CALD1/TPM1/MARCKS/DLC1/EPS8/FLNA/ROCK1	8
GO:0003018	BP	GO:0003018	vascular process in circulatory system	10/129	263/18723	1.43105e-05	0.000787969	0.000600757	EDNRA/ACTA2/PRKG1/ITGA1/SLC2A3/SLCO3A1/SLC7A2/AKAP12/CAV1/ROCK1	10
GO:0036293	BP	GO:0036293	response to decreased oxygen levels	11/129	322/18723	1.43854e-05	0.000787969	0.000600757	EDNRA/PTN/EPAS1/ANGPT2/ZFP36L1/CYGB/PGF/NFE2L2/ANGPTL4/ETS1/CAV1	11
GO:0061572	BP	GO:0061572	actin filament bundle organization	8/129	161/18723	1.58646e-05	0.000851612	0.00064928	MYO1B/CALD1/TPM1/MARCKS/DLC1/EPS8/FLNA/ROCK1	8
GO:0032412	BP	GO:0032412	regulation of ion transmembrane transporter activity	10/129	267/18723	1.6304e-05	0.00085804	0.000654181	PLN/KCNE4/TMSB4X/ITGB1/VMP1/UTRN/STOM/GEM/CAV1/ACTN4	10
GO:0040013	BP	GO:0040013	negative regulation of locomotion	12/129	391/18723	1.69028e-05	0.000872444	0.000665162	PTN/ANGPT2/THY1/PRKG1/NR2F2/IGFBP5/JAG1/TPM1/CYGB/NFE2L2/DLC1/COL3A1	12
GO:0010761	BP	GO:0010761	fibroblast migration	5/129	47/18723	1.74707e-05	0.000884745	0.000674541	ITGB1/ARID5B/CYGB/ARHGEF7/AKAP12	5
GO:1904752	BP	GO:1904752	regulation of vascular associated smooth muscle cell migration	5/129	49/18723	2.14804e-05	0.00106766	0.000813996	PRKG1/ADAMTS1/IGFBP5/TPM1/NFE2L2	5
GO:0001655	BP	GO:0001655	urogenital system development	11/129	338/18723	2.25357e-05	0.00109974	0.000838457	ACTA2/COL4A1/ANGPT2/CRIP1/ADAMTS1/PDGFRB/JAG1/ARID5B/PDGFA/ID3/KANK2	11
GO:0022898	BP	GO:0022898	regulation of transmembrane transporter activity	10/129	278/18723	2.30645e-05	0.00110062	0.000839127	PLN/KCNE4/TMSB4X/ITGB1/VMP1/UTRN/STOM/GEM/CAV1/ACTN4	10
GO:1904738	BP	GO:1904738	vascular associated smooth muscle cell migration	5/129	50/18723	2.37361e-05	0.00110062	0.000839127	PRKG1/ADAMTS1/IGFBP5/TPM1/NFE2L2	5
GO:0043542	BP	GO:0043542	endothelial cell migration	10/129	279/18723	2.37839e-05	0.00110062	0.000839127	ADGRA2/PTN/ANGPT2/TMSB4X/NR2F2/ITGB1/MYH9/NFE2L2/NR4A1/ETS1	10
GO:0045445	BP	GO:0045445	myoblast differentiation	6/129	84/18723	2.49257e-05	0.00113391	0.000864507	TBX2/EPAS1/ZFP36L1/LGALS1/JAG1/ID3	6
GO:0035023	BP	GO:0035023	regulation of Rho protein signal transduction	6/129	86/18723	2.85083e-05	0.00127527	0.000972283	PDGFRB/ITGB1/DLC1/EPS8/KANK2/COL3A1	6
GO:0048738	BP	GO:0048738	cardiac muscle tissue development	9/129	236/18723	3.80699e-05	0.00167508	0.0012771	PLN/GJC1/TBX2/MYH11/PDGFRB/SORBS2/ITGB1/TPM1/PRKAR1A	9
GO:0007266	BP	GO:0007266	Rho protein signal transduction	7/129	137/18723	4.58252e-05	0.00198338	0.00151216	PDGFRB/ITGB1/DLC1/EPS8/KANK2/COL3A1/ROCK1	7
GO:0072001	BP	GO:0072001	renal system development	10/129	302/18723	4.65548e-05	0.00198338	0.00151216	ACTA2/COL4A1/ANGPT2/ADAMTS1/PDGFRB/JAG1/ARID5B/PDGFA/ID3/KANK2	10
GO:1904035	BP	GO:1904035	regulation of epithelial cell apoptotic process	6/129	96/18723	5.3145e-05	0.00222877	0.00169924	IL6/ZFP36L1/TNFAIP3/NFE2L2/ANGPTL4/ZFP36	6
GO:0032355	BP	GO:0032355	response to estradiol	7/129	141/18723	5.50394e-05	0.00225649	0.00172037	PTN/MAP1B/NR2F2/PDGFRB/TFPI/SSTR2/ETS1	7
GO:0033002	BP	GO:0033002	muscle cell proliferation	9/129	248/18723	5.59351e-05	0.00225649	0.00172037	IL6/TBX2/PRKG1/ADAMTS1/PDGFRB/IGFBP5/TPM1/TNFAIP3/PRKAR1A	9
GO:0022604	BP	GO:0022604	regulation of cell morphogenesis	10/129	309/18723	5.64143e-05	0.00225649	0.00172037	ITGA7/PTN/PLEKHO1/TPM1/ARHGEF7/MYH9/DLC1/EPS8/FLNA/ACTN4	10
GO:0032409	BP	GO:0032409	regulation of transporter activity	10/129	310/18723	5.79586e-05	0.00225649	0.00172037	PLN/KCNE4/TMSB4X/ITGB1/VMP1/UTRN/STOM/GEM/CAV1/ACTN4	10
GO:0007565	BP	GO:0007565	female pregnancy	8/129	193/18723	5.80095e-05	0.00225649	0.00172037	IGFBP7/PTN/ANGPT2/NR2F2/IGFBP5/VMP1/PGF/ETS1	8
GO:0090257	BP	GO:0090257	regulation of muscle system process	9/129	252/18723	6.32759e-05	0.00240918	0.00183679	PLN/MYL9/PRKG1/IGFBP5/TPM1/SSTR2/NR4A1/CAV1/ROCK1	9
GO:0050878	BP	GO:0050878	regulation of body fluid levels	11/129	379/18723	6.37301e-05	0.00240918	0.00183679	IL6/MYL9/PRKG1/MYH9/PDGFA/TFPI/NFE2L2/TLN1/COL3A1/FLNA/CAV1	11
GO:0031032	BP	GO:0031032	actomyosin structure organization	8/129	196/18723	6.4657e-05	0.00241027	0.00183762	MYH11/PDGFRB/ITGB1/TPM1/MYH9/DLC1/PRKAR1A/ROCK1	8
GO:0072537	BP	GO:0072537	fibroblast activation	3/129	12/18723	6.71756e-05	0.00246985	0.00188305	PDGFRB/CYGB/AKAP12	3
GO:0042692	BP	GO:0042692	muscle cell differentiation	11/129	384/18723	7.16475e-05	0.00259867	0.00198126	TBX2/MYH11/PDGFRB/IGFBP5/SORBS2/PLEKHO1/ITGB1/TPM1/MYH9/PRKAR1A/ACTN4	11
GO:0030239	BP	GO:0030239	myofibril assembly	5/129	63/18723	7.33071e-05	0.00262342	0.00200013	MYH11/PDGFRB/ITGB1/TPM1/PRKAR1A	5
GO:0034110	BP	GO:0034110	regulation of homotypic cell-cell adhesion	4/129	33/18723	7.53801e-05	0.00266211	0.00202963	IL6/PRKG1/LGALS1/JAK1	4
GO:0055002	BP	GO:0055002	striated muscle cell development	5/129	64/18723	7.90836e-05	0.00275663	0.00210169	MYH11/PDGFRB/ITGB1/TPM1/PRKAR1A	5
GO:0035909	BP	GO:0035909	aorta morphogenesis	4/129	34/18723	8.49769e-05	0.00292408	0.00222935	TBX2/PDGFRB/MYLK/JAG1	4
GO:0034112	BP	GO:0034112	positive regulation of homotypic cell-cell adhesion	3/129	13/18723	8.68887e-05	0.00294482	0.00224517	IL6/LGALS1/JAK1	3
GO:0043588	BP	GO:0043588	skin development	9/129	263/18723	8.7774e-05	0.00294482	0.00224517	ZFP36L1/IGFBP5/JAG1/PDGFA/COL3A1/PALLD/FOSL2/ROCK1/ZFP36	9
GO:0008016	BP	GO:0008016	regulation of heart contraction	8/129	206/18723	9.1563e-05	0.00300094	0.00228795	PLN/GJC1/TBX2/KCNE4/EPAS1/TPM1/FLNA/CAV1	8
GO:0030193	BP	GO:0030193	regulation of blood coagulation	5/129	66/18723	9.16829e-05	0.00300094	0.00228795	PRKG1/PDGFA/TFPI/NFE2L2/CAV1	5
GO:0008360	BP	GO:0008360	regulation of cell shape	7/129	154/18723	9.60176e-05	0.00310496	0.00236726	ITGA7/PTN/PLEKHO1/TPM1/MYH9/DLC1/EPS8	7
GO:0010812	BP	GO:0010812	negative regulation of cell-substrate adhesion	5/129	68/18723	0.000105771	0.00333286	0.00254102	ANGPT2/LGALS1/JAG1/DLC1/ACTN4	5
GO:1900046	BP	GO:1900046	regulation of hemostasis	5/129	68/18723	0.000105771	0.00333286	0.00254102	PRKG1/PDGFA/TFPI/NFE2L2/CAV1	5
GO:0010762	BP	GO:0010762	regulation of fibroblast migration	4/129	36/18723	0.000106791	0.00333286	0.00254102	ITGB1/CYGB/ARHGEF7/AKAP12	4
GO:0051764	BP	GO:0051764	actin crosslink formation	3/129	14/18723	0.000110029	0.00339446	0.00258798	MARCKS/EPS8/FLNA	3
GO:0048545	BP	GO:0048545	response to steroid hormone	10/129	339/18723	0.000121384	0.0037022	0.00282261	IGFBP7/IL6/PTN/ZFP36L1/TFPI/SSTR2/KANK2/KLF9/CAV1/ZFP36	10
GO:0043270	BP	GO:0043270	positive regulation of ion transport	9/129	275/18723	0.000123139	0.00371353	0.00283124	THY1/TMSB4X/PDGFRB/MYLK/ITGB1/VMP1/FLNA/CAV1/ACTN4	9
GO:0050818	BP	GO:0050818	regulation of coagulation	5/129	71/18723	0.000129951	0.00387541	0.00295466	PRKG1/PDGFA/TFPI/NFE2L2/CAV1	5
GO:0010763	BP	GO:0010763	positive regulation of fibroblast migration	3/129	15/18723	0.000136844	0.00403615	0.00307721	ITGB1/ARHGEF7/AKAP12	3
GO:1903036	BP	GO:1903036	positive regulation of response to wounding	5/129	72/18723	0.000138884	0.00405178	0.00308912	PTN/MYLK/ITGB1/NFE2L2/FLNA	5
GO:0044706	BP	GO:0044706	multi-multicellular organism process	8/129	220/18723	0.00014428	0.00416395	0.00317465	IGFBP7/PTN/ANGPT2/NR2F2/IGFBP5/VMP1/PGF/ETS1	8
GO:0086003	BP	GO:0086003	cardiac muscle cell contraction	5/129	73/18723	0.000148279	0.00423384	0.00322793	PLN/GJC1/KCNE4/FLNA/CAV1	5
GO:0034765	BP	GO:0034765	regulation of ion transmembrane transport	12/129	491/18723	0.000150592	0.00425463	0.00324378	PLN/KCNE4/THY1/TMSB4X/ITGB1/VMP1/UTRN/FLNA/STOM/GEM/CAV1/ACTN4	12
GO:0051146	BP	GO:0051146	striated muscle cell differentiation	9/129	283/18723	0.000152797	0.00427195	0.00325699	MYH11/PDGFRB/IGFBP5/SORBS2/PLEKHO1/ITGB1/TPM1/MYH9/PRKAR1A	9
GO:0050920	BP	GO:0050920	regulation of chemotaxis	8/129	223/18723	0.000158332	0.00438106	0.00334018	IL6/ADGRA2/PTN/ANGPT2/TMSB4X/PDGFRB/PGF/MTUS1	8
GO:0006937	BP	GO:0006937	regulation of muscle contraction	7/129	169/18723	0.000171141	0.00468717	0.00357356	PLN/MYL9/PRKG1/TPM1/SSTR2/NR4A1/CAV1	7
GO:0060485	BP	GO:0060485	mesenchyme development	9/129	291/18723	0.000188202	0.00503983	0.00384243	EDNRA/IL6/ACTA2/TBX2/ZFP36L1/PDGFRB/JAG1/FLNA/ROCK1	9
GO:0032956	BP	GO:0032956	regulation of actin cytoskeleton organization	10/129	358/18723	0.000188978	0.00503983	0.00384243	TMSB4X/PDGFRB/TPM1/PDGFA/TMSB10/DSTN/DLC1/EPS8/FLNA/ROCK1	10
GO:0045444	BP	GO:0045444	fat cell differentiation	8/129	229/18723	0.000189831	0.00503983	0.00384243	IL6/ADIRF/ZFP36L1/JAG1/ARID5B/NR4A1/STEAP4/ZFP36	8
GO:1904019	BP	GO:1904019	epithelial cell apoptotic process	6/129	121/18723	0.000191529	0.00503983	0.00384243	IL6/ZFP36L1/TNFAIP3/NFE2L2/ANGPTL4/ZFP36	6
GO:0014912	BP	GO:0014912	negative regulation of smooth muscle cell migration	4/129	42/18723	0.000196544	0.00511117	0.00389682	PRKG1/IGFBP5/TPM1/NFE2L2	4
GO:0001822	BP	GO:0001822	kidney development	9/129	293/18723	0.000198048	0.00511117	0.00389682	ACTA2/ANGPT2/ADAMTS1/PDGFRB/JAG1/ARID5B/PDGFA/ID3/KANK2	9
GO:2000811	BP	GO:2000811	negative regulation of anoikis	3/129	17/18723	0.000202462	0.00517533	0.00394574	ITGB1/PDK4/CAV1	3
GO:0010811	BP	GO:0010811	positive regulation of cell-substrate adhesion	6/129	123/18723	0.000209408	0.00530238	0.0040426	PTN/THY1/ARHGEF7/UTRN/FLNA/ROCK1	6
GO:0043534	BP	GO:0043534	blood vessel endothelial cell migration	7/129	176/18723	0.000219635	0.00550935	0.0042004	ANGPT2/TMSB4X/ITGB1/MYH9/NFE2L2/NR4A1/ETS1	7
GO:0050900	BP	GO:0050900	leukocyte migration	10/129	369/18723	0.000240931	0.00598758	0.00456501	IL6/PTN/THY1/ITGA1/ITGB1/MYH9/PGF/EPS8/ROCK1/MTUS1	10
GO:0006941	BP	GO:0006941	striated muscle contraction	7/129	179/18723	0.000243551	0.00599716	0.00457231	PLN/GJC1/KCNE4/TPM1/FLNA/NR4A1/CAV1	7
GO:0048660	BP	GO:0048660	regulation of smooth muscle cell proliferation	7/129	180/18723	0.000251974	0.00614816	0.00468743	IL6/PRKG1/ADAMTS1/PDGFRB/IGFBP5/TPM1/TNFAIP3	7
GO:0035307	BP	GO:0035307	positive regulation of protein dephosphorylation	4/129	45/18723	0.000257487	0.00619052	0.00471973	ITGA1/PDGFRB/PPP1R12A/DLC1	4
GO:0045766	BP	GO:0045766	positive regulation of angiogenesis	7/129	181/18723	0.000260629	0.00619052	0.00471973	ANGPT2/ITGB1/PGF/NFE2L2/ANGPTL4/ETS1/JAK1	7
GO:1904018	BP	GO:1904018	positive regulation of vasculature development	7/129	181/18723	0.000260629	0.00619052	0.00471973	ANGPT2/ITGB1/PGF/NFE2L2/ANGPTL4/ETS1/JAK1	7
GO:0060047	BP	GO:0060047	heart contraction	8/129	241/18723	0.00026836	0.00631822	0.0048171	PLN/GJC1/TBX2/KCNE4/EPAS1/TPM1/FLNA/CAV1	8
GO:0048659	BP	GO:0048659	smooth muscle cell proliferation	7/129	184/18723	0.000288043	0.00660776	0.00503784	IL6/PRKG1/ADAMTS1/PDGFRB/IGFBP5/TPM1/TNFAIP3	7
GO:0055001	BP	GO:0055001	muscle cell development	7/129	184/18723	0.000288043	0.00660776	0.00503784	MYH11/PDGFRB/SORBS2/ITGB1/TPM1/PRKAR1A/ACTN4	7
GO:2001257	BP	GO:2001257	regulation of cation channel activity	7/129	184/18723	0.000288043	0.00660776	0.00503784	PLN/KCNE4/TMSB4X/ITGB1/STOM/GEM/CAV1	7
GO:0010712	BP	GO:0010712	regulation of collagen metabolic process	4/129	47/18723	0.000304984	0.0068788	0.00524448	IL6/PDGFRB/ITGB1/CYGB	4
GO:0045646	BP	GO:0045646	regulation of erythrocyte differentiation	4/129	47/18723	0.000304984	0.0068788	0.00524448	ZFP36L1/B2M/ETS1/ZFP36	4
GO:0050678	BP	GO:0050678	regulation of epithelial cell proliferation	10/129	381/18723	0.000310789	0.00695131	0.00529977	PTN/ZFP36L1/NR2F2/B2M/TNFAIP3/PGF/NR4A1/KLF9/CAV1/ZFP36	10
GO:1902903	BP	GO:1902903	regulation of supramolecular fiber organization	10/129	383/18723	0.000323935	0.00718547	0.00547829	MAP1B/TMSB4X/TPM1/ARHGEF7/TMSB10/DSTN/DLC1/EPS8/FLNA/ROCK1	10
GO:0003015	BP	GO:0003015	heart process	8/129	251/18723	0.000352533	0.00775572	0.00591306	PLN/GJC1/TBX2/KCNE4/EPAS1/TPM1/FLNA/CAV1	8
GO:0003158	BP	GO:0003158	endothelium development	6/129	136/18723	0.000360109	0.007858	0.00599104	GJA4/COL18A1/PTN/NR2F2/JAG1/ROCK1	6
GO:0060048	BP	GO:0060048	cardiac muscle contraction	6/129	137/18723	0.000374504	0.0081062	0.00618027	PLN/GJC1/KCNE4/TPM1/FLNA/CAV1	6
GO:0032516	BP	GO:0032516	positive regulation of phosphoprotein phosphatase activity	3/129	21/18723	0.000388094	0.00820192	0.00625324	ITGA1/PDGFRB/PPP1R12A	3
GO:0044342	BP	GO:0044342	type B pancreatic cell proliferation	3/129	21/18723	0.000388094	0.00820192	0.00625324	IGFBP4/IGFBP5/NR4A1	3
GO:0099515	BP	GO:0099515	actin filament-based transport	3/129	21/18723	0.000388094	0.00820192	0.00625324	MYO1B/SYNE2/ACTN4	3
GO:0035304	BP	GO:0035304	regulation of protein dephosphorylation	5/129	90/18723	0.000395237	0.00828763	0.00631859	ITGA1/PDGFRB/PPP1R12A/DLC1/ROCK1	5
GO:1903522	BP	GO:1903522	regulation of blood circulation	8/129	256/18723	0.000402057	0.00835431	0.00636943	PLN/GJC1/TBX2/KCNE4/EPAS1/TPM1/FLNA/CAV1	8
GO:0030216	BP	GO:0030216	keratinocyte differentiation	6/129	139/18723	0.000404642	0.00835431	0.00636943	ZFP36L1/JAG1/PALLD/FOSL2/ROCK1/ZFP36	6
GO:0035296	BP	GO:0035296	regulation of tube diameter	6/129	141/18723	0.000436644	0.00887842	0.00676902	EDNRA/ACTA2/PRKG1/ITGA1/CAV1/ROCK1	6
GO:0097746	BP	GO:0097746	blood vessel diameter maintenance	6/129	141/18723	0.000436644	0.00887842	0.00676902	EDNRA/ACTA2/PRKG1/ITGA1/CAV1/ROCK1	6
GO:0072574	BP	GO:0072574	hepatocyte proliferation	3/129	22/18723	0.000447115	0.00891237	0.00679491	IL6/PTN/TNFAIP3	3
GO:0072575	BP	GO:0072575	epithelial cell proliferation involved in liver morphogenesis	3/129	22/18723	0.000447115	0.00891237	0.00679491	IL6/PTN/TNFAIP3	3
GO:0031099	BP	GO:0031099	regeneration	7/129	198/18723	0.000448275	0.00891237	0.00679491	IL6/PTN/ANGPT2/MAP1B/THY1/PGF/FLNA	7
GO:0035150	BP	GO:0035150	regulation of tube size	6/129	142/18723	0.000453368	0.00894734	0.00682157	EDNRA/ACTA2/PRKG1/ITGA1/CAV1/ROCK1	6
GO:0007044	BP	GO:0007044	cell-substrate junction assembly	5/129	95/18723	0.000506986	0.00993248	0.00757265	THY1/ARHGEF7/DLC1/TLN1/ROCK1	5
GO:0072576	BP	GO:0072576	liver morphogenesis	3/129	23/18723	0.000511602	0.00995028	0.00758622	IL6/PTN/TNFAIP3	3
GO:0086002	BP	GO:0086002	cardiac muscle cell action potential involved in contraction	4/129	54/18723	0.000521021	0.0100606	0.00767031	GJC1/KCNE4/FLNA/CAV1	4
GO:0062197	BP	GO:0062197	cellular response to chemical stress	9/129	337/18723	0.000550595	0.0105557	0.00804779	IL6/EPAS1/ZFP36L1/MYLK/TPM1/TNFAIP3/NFE2L2/ETS1/CAV1	9
GO:0051384	BP	GO:0051384	response to glucocorticoid	6/129	148/18723	0.000564479	0.0107451	0.00819221	IGFBP7/IL6/ZFP36L1/SSTR2/KLF9/ZFP36	6
GO:2000209	BP	GO:2000209	regulation of anoikis	3/129	24/18723	0.000581754	0.0109715	0.00836483	ITGB1/PDK4/CAV1	3
GO:0061337	BP	GO:0061337	cardiac conduction	5/129	98/18723	0.000584549	0.0109715	0.00836483	PLN/GJC1/KCNE4/FLNA/CAV1	5
GO:0071385	BP	GO:0071385	cellular response to glucocorticoid stimulus	4/129	56/18723	0.00059872	0.0111595	0.00850813	ZFP36L1/SSTR2/KLF9/ZFP36	4
GO:0061756	BP	GO:0061756	leukocyte adhesion to vascular endothelial cell	4/129	57/18723	0.0006405	0.0118559	0.00903907	IL6/ITGB1/ETS1/ROCK1	4
GO:0072012	BP	GO:0072012	glomerulus vasculature development	3/129	25/18723	0.000657768	0.0119287	0.0090946	ACTA2/ANGPT2/PDGFRB	3
GO:1904385	BP	GO:1904385	cellular response to angiotensin	3/129	25/18723	0.000657768	0.0119287	0.0090946	NFE2L2/CAV1/ROCK1	3
GO:1904753	BP	GO:1904753	negative regulation of vascular associated smooth muscle cell migration	3/129	25/18723	0.000657768	0.0119287	0.0090946	PRKG1/TPM1/NFE2L2	3
GO:0034329	BP	GO:0034329	cell junction assembly	10/129	420/18723	0.000664886	0.0119769	0.00913132	GJA4/GJC1/MAP1B/THY1/VMP1/ARHGEF7/DLC1/TLN1/CAV1/ROCK1	10
GO:0150115	BP	GO:0150115	cell-substrate junction organization	5/129	101/18723	0.000670696	0.012001	0.0091497	THY1/ARHGEF7/DLC1/TLN1/ROCK1	5
GO:0035904	BP	GO:0035904	aorta development	4/129	58/18723	0.000684306	0.0120834	0.00921254	TBX2/PDGFRB/MYLK/JAG1	4
GO:0043666	BP	GO:0043666	regulation of phosphoprotein phosphatase activity	4/129	58/18723	0.000684306	0.0120834	0.00921254	ITGA1/PDGFRB/PPP1R12A/ROCK1	4
GO:0110053	BP	GO:0110053	regulation of actin filament organization	8/129	278/18723	0.000691831	0.0121364	0.00925298	TMSB4X/TPM1/TMSB10/DSTN/DLC1/EPS8/FLNA/ROCK1	8
GO:0035306	BP	GO:0035306	positive regulation of dephosphorylation	4/129	59/18723	0.000730192	0.0126959	0.00967955	ITGA1/PDGFRB/PPP1R12A/DLC1	4
GO:0002027	BP	GO:0002027	regulation of heart rate	5/129	103/18723	0.000733186	0.0126959	0.00967955	PLN/KCNE4/EPAS1/TPM1/CAV1	5
GO:0035051	BP	GO:0035051	cardiocyte differentiation	6/129	156/18723	0.000744303	0.0128058	0.00976332	TBX2/MYH11/PDGFRB/JAG1/SORBS2/ITGB1	6
GO:0002262	BP	GO:0002262	myeloid cell homeostasis	6/129	157/18723	0.000769573	0.0131563	0.0100305	IL6/EPAS1/ZFP36L1/B2M/ETS1/ZFP36	6
GO:0031102	BP	GO:0031102	neuron projection regeneration	4/129	60/18723	0.000778212	0.0132198	0.0100789	PTN/MAP1B/THY1/FLNA	4
GO:0034764	BP	GO:0034764	positive regulation of transmembrane transport	7/129	219/18723	0.000814561	0.0137252	0.0104643	THY1/TMSB4X/ITGB1/VMP1/NFE2L2/FLNA/ACTN4	7
GO:0061437	BP	GO:0061437	renal system vasculature development	3/129	27/18723	0.000828142	0.0137252	0.0104643	ACTA2/ANGPT2/PDGFRB	3
GO:0061440	BP	GO:0061440	kidney vasculature development	3/129	27/18723	0.000828142	0.0137252	0.0104643	ACTA2/ANGPT2/PDGFRB	3
GO:0071384	BP	GO:0071384	cellular response to corticosteroid stimulus	4/129	61/18723	0.000828421	0.0137252	0.0104643	ZFP36L1/SSTR2/KLF9/ZFP36	4
GO:0002064	BP	GO:0002064	epithelial cell development	7/129	220/18723	0.000836589	0.0137755	0.0105026	ACTA2/COL18A1/JAG1/FLNA/PALLD/FOSL2/ROCK1	7
GO:0010927	BP	GO:0010927	cellular component assembly involved in morphogenesis	5/129	107/18723	0.000871107	0.0142564	0.0108693	MYH11/PDGFRB/ITGB1/TPM1/PRKAR1A	5
GO:0032835	BP	GO:0032835	glomerulus development	4/129	62/18723	0.000880874	0.0143031	0.0109049	ACTA2/ANGPT2/PDGFRB/JAG1	4
GO:0048732	BP	GO:0048732	gland development	10/129	436/18723	0.000884618	0.0143031	0.0109049	IL6/TBX2/PTN/CRIP1/IGFBP5/ARID5B/PDGFA/TNFAIP3/ETS1/CAV1	10
GO:0051100	BP	GO:0051100	negative regulation of binding	6/129	162/18723	0.000906032	0.0145616	0.011102	PLN/TMSB4X/B2M/IFI16/CAV1/ROCK1	6
GO:0086011	BP	GO:0086011	membrane repolarization during action potential	3/129	28/18723	0.00092287	0.0146567	0.0111745	KCNE4/FLNA/CAV1	3
GO:1990776	BP	GO:1990776	response to angiotensin	3/129	28/18723	0.00092287	0.0146567	0.0111745	NFE2L2/CAV1/ROCK1	3
GO:0051494	BP	GO:0051494	negative regulation of cytoskeleton organization	6/129	163/18723	0.000935428	0.0147688	0.0112599	MAP1B/TMSB4X/ARHGEF7/TMSB10/DLC1/EPS8	6
GO:0001649	BP	GO:0001649	osteoblast differentiation	7/129	229/18723	0.00105677	0.0162639	0.0123998	IL6/IGFBP5/JAG1/TPM4/ID3/DDX21/COL6A1	7
GO:0071356	BP	GO:0071356	cellular response to tumor necrosis factor	7/129	229/18723	0.00105677	0.0162639	0.0123998	TMSB4X/ZFP36L1/TNFAIP3/NFE2L2/AKAP12/ACTN4/ZFP36	7
GO:0031960	BP	GO:0031960	response to corticosteroid	6/129	167/18723	0.00106043	0.0162639	0.0123998	IGFBP7/IL6/ZFP36L1/SSTR2/KLF9/ZFP36	6
GO:0034767	BP	GO:0034767	positive regulation of ion transmembrane transport	6/129	167/18723	0.00106043	0.0162639	0.0123998	THY1/TMSB4X/ITGB1/VMP1/FLNA/ACTN4	6
GO:1902904	BP	GO:1902904	negative regulation of supramolecular fiber organization	6/129	167/18723	0.00106043	0.0162639	0.0123998	MAP1B/TMSB4X/ARHGEF7/TMSB10/DLC1/EPS8	6
GO:0048511	BP	GO:0048511	rhythmic process	8/129	298/18723	0.00108347	0.0163836	0.0124911	PTN/ADAMTS1/AHR/CREM/ID3/ZFHX3/KLF9/ETS1	8
GO:0022407	BP	GO:0022407	regulation of cell-cell adhesion	10/129	448/18723	0.00108599	0.0163836	0.0124911	IL6/THY1/PRKG1/LGALS1/JAG1/B2M/ETS1/CAV1/PRKAR1A/JAK1	10
GO:0007159	BP	GO:0007159	leukocyte cell-cell adhesion	9/129	371/18723	0.00108654	0.0163836	0.0124911	IL6/THY1/LGALS1/B2M/ITGB1/ETS1/CAV1/PRKAR1A/ROCK1	9
GO:0010594	BP	GO:0010594	regulation of endothelial cell migration	7/129	232/18723	0.0011395	0.0170861	0.0130267	ADGRA2/PTN/ANGPT2/TMSB4X/NR2F2/NFE2L2/ETS1	7
GO:0060055	BP	GO:0060055	angiogenesis involved in wound healing	3/129	31/18723	0.00124734	0.0184965	0.0141019	MCAM/TNFAIP3/ETS1	3
GO:0071711	BP	GO:0071711	basement membrane organization	3/129	31/18723	0.00124734	0.0184965	0.0141019	COL4A1/ITGB1/CAV1	3
GO:0030900	BP	GO:0030900	forebrain development	9/129	379/18723	0.00126008	0.0185828	0.0141677	PTN/PRKG1/NR2F2/B2M/DLC1/SSTR2/COL3A1/FLNA/ETS1	9
GO:0045446	BP	GO:0045446	endothelial cell differentiation	5/129	118/18723	0.00135007	0.0198011	0.0150966	COL18A1/PTN/NR2F2/JAG1/ROCK1	5
GO:0009410	BP	GO:0009410	response to xenobiotic stimulus	10/129	462/18723	0.00136694	0.0199395	0.0152021	COL18A1/PTN/MAP1B/ADIRF/LGALS1/B2M/AHR/PPP1R12A/PGF/NFE2L2	10
GO:0045123	BP	GO:0045123	cellular extravasation	4/129	70/18723	0.0013878	0.020098	0.015323	THY1/ITGA1/ITGB1/ROCK1	4
GO:0060326	BP	GO:0060326	cell chemotaxis	8/129	310/18723	0.00139278	0.020098	0.015323	IL6/PTN/TMSB4X/ITGA1/PDGFRB/PGF/NR4A1/MTUS1	8
GO:0030324	BP	GO:0030324	lung development	6/129	177/18723	0.00142917	0.0205129	0.0156393	PTN/EPAS1/PDGFRB/IGFBP5/PDGFA/CRISPLD2	6
GO:0030218	BP	GO:0030218	erythrocyte differentiation	5/129	120/18723	0.0014546	0.0207667	0.0158328	EPAS1/ZFP36L1/B2M/ETS1/ZFP36	5
GO:0070570	BP	GO:0070570	regulation of neuron projection regeneration	3/129	33/18723	0.0014989	0.0212859	0.0162286	PTN/THY1/FLNA	3
GO:0001704	BP	GO:0001704	formation of primary germ layer	5/129	121/18723	0.00150904	0.0213172	0.0162525	ITGA7/COL4A2/ITGB1/PRKAR1A/COL6A1	5
GO:0051928	BP	GO:0051928	positive regulation of calcium ion transport	5/129	122/18723	0.00156497	0.0219915	0.0167666	THY1/PDGFRB/MYLK/VMP1/CAV1	5
GO:0030323	BP	GO:0030323	respiratory tube development	6/129	181/18723	0.00160132	0.0223852	0.0170667	PTN/EPAS1/PDGFRB/IGFBP5/PDGFA/CRISPLD2	6
GO:0035924	BP	GO:0035924	cellular response to vascular endothelial growth factor stimulus	4/129	73/18723	0.0016215	0.0223994	0.0170776	ADGRA2/PDGFRB/PGF/NR4A1	4
GO:0010922	BP	GO:0010922	positive regulation of phosphatase activity	3/129	34/18723	0.00163573	0.0223994	0.0170776	ITGA1/PDGFRB/PPP1R12A	3
GO:0043276	BP	GO:0043276	anoikis	3/129	34/18723	0.00163573	0.0223994	0.0170776	ITGB1/PDK4/CAV1	3
GO:2000352	BP	GO:2000352	negative regulation of endothelial cell apoptotic process	3/129	34/18723	0.00163573	0.0223994	0.0170776	TNFAIP3/NFE2L2/ANGPTL4	3
GO:0031667	BP	GO:0031667	response to nutrient levels	10/129	474/18723	0.00165256	0.0225151	0.0171658	PTN/MAP1B/PDK4/IFI16/NFE2L2/SSTR2/KANK2/CHSY1/RNF152/ZFP36	10
GO:0048844	BP	GO:0048844	artery morphogenesis	4/129	74/18723	0.00170512	0.0231138	0.0176223	TBX2/PDGFRB/MYLK/JAG1	4
GO:0010837	BP	GO:0010837	regulation of keratinocyte proliferation	3/129	35/18723	0.00178013	0.0238893	0.0182135	ZFP36L1/KLF9/ZFP36	3
GO:0034405	BP	GO:0034405	response to fluid shear stress	3/129	35/18723	0.00178013	0.0238893	0.0182135	PDGFRB/NFE2L2/ETS1	3
GO:0048662	BP	GO:0048662	negative regulation of smooth muscle cell proliferation	4/129	75/18723	0.00179169	0.0239248	0.0182406	PRKG1/IGFBP5/TPM1/TNFAIP3	4
GO:0008544	BP	GO:0008544	epidermis development	8/129	324/18723	0.00183842	0.0244273	0.0186237	ZFP36L1/IGFBP5/JAG1/PDGFA/PALLD/FOSL2/ROCK1/ZFP36	8
GO:0034612	BP	GO:0034612	response to tumor necrosis factor	7/129	253/18723	0.00187071	0.0246307	0.0187788	TMSB4X/ZFP36L1/TNFAIP3/NFE2L2/AKAP12/ACTN4/ZFP36	7
GO:0014823	BP	GO:0014823	response to activity	4/129	76/18723	0.00188126	0.0246307	0.0187788	IL6/COL4A2/PTN/ANGPT2	4
GO:0086001	BP	GO:0086001	cardiac muscle cell action potential	4/129	76/18723	0.00188126	0.0246307	0.0187788	GJC1/KCNE4/FLNA/CAV1	4
GO:0030224	BP	GO:0030224	monocyte differentiation	3/129	36/18723	0.00193225	0.0249447	0.0190182	ZFP36L1/MYH9/IFI16	3
GO:0001952	BP	GO:0001952	regulation of cell-matrix adhesion	5/129	128/18723	0.00193312	0.0249447	0.0190182	THY1/JAG1/DLC1/UTRN/ROCK1	5
GO:0035303	BP	GO:0035303	regulation of dephosphorylation	5/129	128/18723	0.00193312	0.0249447	0.0190182	ITGA1/PDGFRB/PPP1R12A/DLC1/ROCK1	5
GO:0051924	BP	GO:0051924	regulation of calcium ion transport	7/129	255/18723	0.00195585	0.0251172	0.0191497	PLN/THY1/PDGFRB/MYLK/VMP1/GEM/CAV1	7
GO:0007492	BP	GO:0007492	endoderm development	4/129	77/18723	0.00197389	0.0252037	0.0192156	ITGA7/COL4A2/ZFP36L1/COL6A1	4
GO:0046578	BP	GO:0046578	regulation of Ras protein signal transduction	6/129	189/18723	0.00199254	0.0252037	0.0192156	PDGFRB/ITGB1/DLC1/EPS8/KANK2/COL3A1	6
GO:0071559	BP	GO:0071559	response to transforming growth factor beta	7/129	256/18723	0.00199953	0.0252037	0.0192156	ZEB2/COL4A2/ZFP36L1/ZFHX3/COL3A1/CAV1/ROCK1	7
GO:0034101	BP	GO:0034101	erythrocyte homeostasis	5/129	129/18723	0.00200014	0.0252037	0.0192156	EPAS1/ZFP36L1/B2M/ETS1/ZFP36	5
GO:0021932	BP	GO:0021932	hindbrain radial glia guided cell migration	2/129	10/18723	0.0020444	0.0255217	0.0194581	ITGB1/FLNA	2
GO:0098903	BP	GO:0098903	regulation of membrane repolarization during action potential	2/129	10/18723	0.0020444	0.0255217	0.0194581	FLNA/CAV1	2
GO:0007193	BP	GO:0007193	adenylate cyclase-inhibiting G protein-coupled receptor signaling pathway	4/129	78/18723	0.00206962	0.0256418	0.0195496	EDNRA/SSTR2/FLNA/AKAP12	4
GO:0001503	BP	GO:0001503	ossification	9/129	408/18723	0.00208613	0.0256418	0.0195496	IL6/PTN/IGFBP5/JAG1/TPM4/ID3/CHSY1/DDX21/COL6A1	9
GO:0045616	BP	GO:0045616	regulation of keratinocyte differentiation	3/129	37/18723	0.00209223	0.0256418	0.0195496	ZFP36L1/ROCK1/ZFP36	3
GO:0060306	BP	GO:0060306	regulation of membrane repolarization	3/129	37/18723	0.00209223	0.0256418	0.0195496	KCNE4/FLNA/CAV1	3
GO:0001570	BP	GO:0001570	vasculogenesis	4/129	80/18723	0.00227063	0.0274607	0.0209364	GJC1/ZFP36L1/PDGFRB/CAV1	4
GO:0032272	BP	GO:0032272	negative regulation of protein polymerization	4/129	80/18723	0.00227063	0.0274607	0.0209364	TMSB4X/ARHGEF7/TMSB10/EPS8	4
GO:1901654	BP	GO:1901654	response to ketone	6/129	194/18723	0.00227134	0.0274607	0.0209364	IGFBP7/PLN/PTN/AHR/KLF9/CAV1	6
GO:0043434	BP	GO:0043434	response to peptide hormone	9/129	414/18723	0.00230163	0.0277021	0.0211204	PLN/MAP1B/ZFP36L1/IGFBP5/PDK4/NFE2L2/NR4A1/CAV1/ROCK1	9
GO:0042594	BP	GO:0042594	response to starvation	6/129	197/18723	0.00245218	0.0291543	0.0222276	PDK4/IFI16/NFE2L2/SSTR2/RNF152/ZFP36	6
GO:0014820	BP	GO:0014820	tonic smooth muscle contraction	2/129	11/18723	0.00248745	0.0291543	0.0222276	EDNRA/MYLK	2
GO:0030432	BP	GO:0030432	peristalsis	2/129	11/18723	0.00248745	0.0291543	0.0222276	TBX2/SSTR2	2
GO:0042989	BP	GO:0042989	sequestering of actin monomers	2/129	11/18723	0.00248745	0.0291543	0.0222276	TMSB4X/TMSB10	2
GO:0043619	BP	GO:0043619	regulation of transcription from RNA polymerase II promoter in response to oxidative stress	2/129	11/18723	0.00248745	0.0291543	0.0222276	EPAS1/NFE2L2	2
GO:0048680	BP	GO:0048680	positive regulation of axon regeneration	2/129	11/18723	0.00248745	0.0291543	0.0222276	PTN/FLNA	2
GO:0048678	BP	GO:0048678	response to axon injury	4/129	83/18723	0.00259678	0.0303033	0.0231037	PTN/MAP1B/LGALS1/FLNA	4
GO:0010543	BP	GO:0010543	regulation of platelet activation	3/129	40/18723	0.00262073	0.0304504	0.0232158	IL6/PRKG1/PDGFA	3
GO:0045216	BP	GO:0045216	cell-cell junction organization	6/129	200/18723	0.00264364	0.0305842	0.0233178	GJA4/GJC1/TLN1/FLNA/CAV1/ROCK1	6
GO:0048608	BP	GO:0048608	reproductive structure development	9/129	424/18723	0.00269992	0.0311012	0.0237119	PTN/EPAS1/CRIP1/ZFP36L1/NR2F2/ADAMTS1/PDGFRB/ARID5B/FLNA	9
GO:0010921	BP	GO:0010921	regulation of phosphatase activity	4/129	84/18723	0.00271228	0.0311101	0.0237187	ITGA1/PDGFRB/PPP1R12A/ROCK1	4
GO:0045598	BP	GO:0045598	regulation of fat cell differentiation	5/129	139/18723	0.00276704	0.0315869	0.0240823	IL6/ADIRF/ZFP36L1/JAG1/ZFP36	5
GO:0009913	BP	GO:0009913	epidermal cell differentiation	6/129	202/18723	0.00277739	0.0315869	0.0240823	ZFP36L1/JAG1/PALLD/FOSL2/ROCK1/ZFP36	6
GO:0048872	BP	GO:0048872	homeostasis of number of cells	7/129	272/18723	0.00280684	0.0317872	0.0242349	IL6/EPAS1/ZFP36L1/B2M/TNFAIP3/ETS1/ZFP36	7
GO:0061458	BP	GO:0061458	reproductive system development	9/129	427/18723	0.0028295	0.0319092	0.024328	PTN/EPAS1/CRIP1/ZFP36L1/NR2F2/ADAMTS1/PDGFRB/ARID5B/FLNA	9
GO:0060541	BP	GO:0060541	respiratory system development	6/129	203/18723	0.00284613	0.0319624	0.0243686	PTN/EPAS1/PDGFRB/IGFBP5/PDGFA/CRISPLD2	6
GO:0071383	BP	GO:0071383	cellular response to steroid hormone stimulus	6/129	204/18723	0.00291614	0.0321594	0.0245187	ZFP36L1/TFPI/SSTR2/KANK2/KLF9/ZFP36	6
GO:0050921	BP	GO:0050921	positive regulation of chemotaxis	5/129	141/18723	0.00294282	0.0321594	0.0245187	IL6/PTN/TMSB4X/PDGFRB/PGF	5
GO:0032413	BP	GO:0032413	negative regulation of ion transmembrane transporter activity	4/129	86/18723	0.00295374	0.0321594	0.0245187	PLN/KCNE4/GEM/CAV1	4
GO:0034103	BP	GO:0034103	regulation of tissue remodeling	4/129	86/18723	0.00295374	0.0321594	0.0245187	IL6/PDK4/TNFAIP3/ROCK1	4
GO:0038063	BP	GO:0038063	collagen-activated tyrosine kinase receptor signaling pathway	2/129	12/18723	0.00297151	0.0321594	0.0245187	COL4A1/COL4A2	2
GO:0042762	BP	GO:0042762	regulation of sulfur metabolic process	2/129	12/18723	0.00297151	0.0321594	0.0245187	PDK4/NFE2L2	2
GO:0043568	BP	GO:0043568	positive regulation of insulin-like growth factor receptor signaling pathway	2/129	12/18723	0.00297151	0.0321594	0.0245187	IGFBP4/IGFBP5	2
GO:0070572	BP	GO:0070572	positive regulation of neuron projection regeneration	2/129	12/18723	0.00297151	0.0321594	0.0245187	PTN/FLNA	2
GO:1901894	BP	GO:1901894	regulation of ATPase-coupled calcium transmembrane transporter activity	2/129	12/18723	0.00297151	0.0321594	0.0245187	PLN/VMP1	2
GO:0032965	BP	GO:0032965	regulation of collagen biosynthetic process	3/129	42/18723	0.00301482	0.0323672	0.0246771	IL6/PDGFRB/CYGB	3
GO:0045214	BP	GO:0045214	sarcomere organization	3/129	42/18723	0.00301482	0.0323672	0.0246771	ITGB1/TPM1/PRKAR1A	3
GO:0048041	BP	GO:0048041	focal adhesion assembly	4/129	87/18723	0.00307981	0.0329331	0.0251086	THY1/ARHGEF7/DLC1/ROCK1	4
GO:0060443	BP	GO:0060443	mammary gland morphogenesis	3/129	43/18723	0.00322477	0.0343464	0.0261861	TBX2/IGFBP5/CAV1	3
GO:0007043	BP	GO:0007043	cell-cell junction assembly	5/129	146/18723	0.00341745	0.0360893	0.027515	GJA4/GJC1/TLN1/CAV1/ROCK1	5
GO:0042542	BP	GO:0042542	response to hydrogen peroxide	5/129	146/18723	0.00341745	0.0360893	0.027515	IL6/PDGFRB/TNFAIP3/NFE2L2/ETS1	5
GO:0045124	BP	GO:0045124	regulation of bone resorption	3/129	44/18723	0.00344347	0.0360893	0.027515	IL6/PDK4/TNFAIP3	3
GO:0046849	BP	GO:0046849	bone remodeling	4/129	90/18723	0.00347998	0.0360893	0.027515	IL6/PTN/PDK4/TNFAIP3	4
GO:1904705	BP	GO:1904705	regulation of vascular associated smooth muscle cell proliferation	4/129	90/18723	0.00347998	0.0360893	0.027515	PRKG1/ADAMTS1/IGFBP5/TPM1	4
GO:0003334	BP	GO:0003334	keratinocyte development	2/129	13/18723	0.00349599	0.0360893	0.027515	PALLD/FOSL2	2
GO:0008298	BP	GO:0008298	intracellular mRNA localization	2/129	13/18723	0.00349599	0.0360893	0.027515	ZFP36L1/ZFP36	2
GO:0051451	BP	GO:0051451	myoblast migration	2/129	13/18723	0.00349599	0.0360893	0.027515	PLEKHO1/ROCK1	2
GO:0022409	BP	GO:0022409	positive regulation of cell-cell adhesion	7/129	284/18723	0.00356105	0.0366201	0.0279197	IL6/THY1/LGALS1/B2M/ETS1/CAV1/JAK1	7
GO:0019935	BP	GO:0019935	cyclic-nucleotide-mediated signaling	4/129	91/18723	0.00362085	0.036812	0.0280659	GUCY1B1/PRKG1/AHR/NUDT4	4
GO:0055006	BP	GO:0055006	cardiac cell development	4/129	91/18723	0.00362085	0.036812	0.0280659	MYH11/PDGFRB/JAG1/SORBS2	4
GO:1990874	BP	GO:1990874	vascular associated smooth muscle cell proliferation	4/129	91/18723	0.00362085	0.036812	0.0280659	PRKG1/ADAMTS1/IGFBP5/TPM1	4
GO:0035987	BP	GO:0035987	endodermal cell differentiation	3/129	45/18723	0.00367104	0.0371814	0.0283476	ITGA7/COL4A2/COL6A1	3
GO:0016525	BP	GO:0016525	negative regulation of angiogenesis	5/129	149/18723	0.00372735	0.0376098	0.0286742	COL4A2/PTN/ANGPT2/ADAMTS1/ROCK1	5
GO:0031669	BP	GO:0031669	cellular response to nutrient levels	6/129	215/18723	0.00377414	0.0379393	0.0289254	PTN/PDK4/IFI16/NFE2L2/KANK2/RNF152	6
GO:0001974	BP	GO:0001974	blood vessel remodeling	3/129	46/18723	0.00390759	0.0385683	0.0294049	EPAS1/JAG1/FLNA	3
GO:0043462	BP	GO:0043462	regulation of ATPase activity	3/129	46/18723	0.00390759	0.0385683	0.0294049	PLN/TPM1/TPM2	3
GO:0043616	BP	GO:0043616	keratinocyte proliferation	3/129	46/18723	0.00390759	0.0385683	0.0294049	ZFP36L1/KLF9/ZFP36	3
GO:0030902	BP	GO:0030902	hindbrain development	5/129	151/18723	0.00394483	0.0385683	0.0294049	PTN/ITGB1/DLC1/SSTR2/FLNA	5
GO:1904064	BP	GO:1904064	positive regulation of cation transmembrane transport	5/129	151/18723	0.00394483	0.0385683	0.0294049	THY1/TMSB4X/VMP1/FLNA/ACTN4	5
GO:2000181	BP	GO:2000181	negative regulation of blood vessel morphogenesis	5/129	151/18723	0.00394483	0.0385683	0.0294049	COL4A2/PTN/ANGPT2/ADAMTS1/ROCK1	5
GO:0071375	BP	GO:0071375	cellular response to peptide hormone stimulus	7/129	290/18723	0.0039917	0.0385683	0.0294049	MAP1B/ZFP36L1/PDK4/NFE2L2/NR4A1/CAV1/ROCK1	7
GO:1901343	BP	GO:1901343	negative regulation of vasculature development	5/129	152/18723	0.00405692	0.0385683	0.0294049	COL4A2/PTN/ANGPT2/ADAMTS1/ROCK1	5
GO:0030049	BP	GO:0030049	muscle filament sliding	2/129	14/18723	0.00406031	0.0385683	0.0294049	TPM1/MYL6	2
GO:0032966	BP	GO:0032966	negative regulation of collagen biosynthetic process	2/129	14/18723	0.00406031	0.0385683	0.0294049	IL6/CYGB	2
GO:0034616	BP	GO:0034616	response to laminar fluid shear stress	2/129	14/18723	0.00406031	0.0385683	0.0294049	NFE2L2/ETS1	2
GO:0035791	BP	GO:0035791	platelet-derived growth factor receptor-beta signaling pathway	2/129	14/18723	0.00406031	0.0385683	0.0294049	PDGFRB/PDGFA	2
GO:0038166	BP	GO:0038166	angiotensin-activated signaling pathway	2/129	14/18723	0.00406031	0.0385683	0.0294049	CAV1/ROCK1	2
GO:0086103	BP	GO:0086103	G protein-coupled receptor signaling pathway involved in heart process	2/129	14/18723	0.00406031	0.0385683	0.0294049	PLN/CAV1	2
GO:1904294	BP	GO:1904294	positive regulation of ERAD pathway	2/129	14/18723	0.00406031	0.0385683	0.0294049	NFE2L2/CAV1	2
GO:0045185	BP	GO:0045185	maintenance of protein location	4/129	94/18723	0.00406662	0.0385683	0.0294049	TMSB4X/TMSB10/FLNA/CAV1	4
GO:0010632	BP	GO:0010632	regulation of epithelial cell migration	7/129	292/18723	0.0041437	0.0391131	0.0298204	ADGRA2/PTN/ANGPT2/TMSB4X/NR2F2/NFE2L2/ETS1	7
GO:0014911	BP	GO:0014911	positive regulation of smooth muscle cell migration	3/129	47/18723	0.00415322	0.0391131	0.0298204	ADAMTS1/PDGFRB/IGFBP5	3
GO:1901379	BP	GO:1901379	regulation of potassium ion transmembrane transport	4/129	95/18723	0.00422309	0.0396321	0.030216	KCNE4/ITGB1/FLNA/CAV1	4
GO:0030856	BP	GO:0030856	regulation of epithelial cell differentiation	5/129	154/18723	0.00428789	0.0401	0.0305727	ZFP36L1/JAG1/CAV1/ROCK1/ZFP36	5
GO:0034614	BP	GO:0034614	cellular response to reactive oxygen species	5/129	155/18723	0.00440683	0.0408143	0.0311173	IL6/TPM1/TNFAIP3/NFE2L2/ETS1	5
GO:0048146	BP	GO:0048146	positive regulation of fibroblast proliferation	3/129	48/18723	0.00440804	0.0408143	0.0311173	PDGFRB/PDGFA/FOSL2	3
GO:0000302	BP	GO:0000302	response to reactive oxygen species	6/129	222/18723	0.00440989	0.0408143	0.0311173	IL6/PDGFRB/TPM1/TNFAIP3/NFE2L2/ETS1	6
GO:0001764	BP	GO:0001764	neuron migration	5/129	156/18723	0.00452811	0.0416612	0.0317631	MAP1B/PRKG1/NR2F2/COL3A1/FLNA	5
GO:0010713	BP	GO:0010713	negative regulation of collagen metabolic process	2/129	15/18723	0.00466392	0.0416612	0.0317631	IL6/CYGB	2
GO:0023035	BP	GO:0023035	CD40 signaling pathway	2/129	15/18723	0.00466392	0.0416612	0.0317631	ITGB1/TNFAIP3	2
GO:0032897	BP	GO:0032897	negative regulation of viral transcription	2/129	15/18723	0.00466392	0.0416612	0.0317631	IFITM3/ZFP36	2
GO:0033275	BP	GO:0033275	actin-myosin filament sliding	2/129	15/18723	0.00466392	0.0416612	0.0317631	TPM1/MYL6	2
GO:1900153	BP	GO:1900153	positive regulation of nuclear-transcribed mRNA catabolic process, deadenylation-dependent decay	2/129	15/18723	0.00466392	0.0416612	0.0317631	ZFP36L1/ZFP36	2
GO:2000345	BP	GO:2000345	regulation of hepatocyte proliferation	2/129	15/18723	0.00466392	0.0416612	0.0317631	PTN/TNFAIP3	2
GO:0030195	BP	GO:0030195	negative regulation of blood coagulation	3/129	49/18723	0.00467214	0.0416612	0.0317631	PRKG1/PDGFA/TFPI	3
GO:0038084	BP	GO:0038084	vascular endothelial growth factor signaling pathway	3/129	49/18723	0.00467214	0.0416612	0.0317631	ADGRA2/PDGFRB/PGF	3
GO:0052372	BP	GO:0052372	modulation by symbiont of entry into host	3/129	49/18723	0.00467214	0.0416612	0.0317631	LGALS1/IFITM3/CAV1	3
GO:0086009	BP	GO:0086009	membrane repolarization	3/129	49/18723	0.00467214	0.0416612	0.0317631	KCNE4/FLNA/CAV1	3
GO:0070301	BP	GO:0070301	cellular response to hydrogen peroxide	4/129	98/18723	0.00471679	0.0419201	0.0319604	IL6/TNFAIP3/NFE2L2/ETS1	4
GO:0030099	BP	GO:0030099	myeloid cell differentiation	8/129	381/18723	0.00492595	0.0435215	0.0331814	EPAS1/ZFP36L1/JAG1/B2M/MYH9/IFI16/ETS1/ZFP36	8
GO:1900047	BP	GO:1900047	negative regulation of hemostasis	3/129	50/18723	0.00494563	0.0435215	0.0331814	PRKG1/PDGFA/TFPI	3
GO:1904036	BP	GO:1904036	negative regulation of epithelial cell apoptotic process	3/129	50/18723	0.00494563	0.0435215	0.0331814	TNFAIP3/NFE2L2/ANGPTL4	3
GO:0051056	BP	GO:0051056	regulation of small GTPase mediated signal transduction	7/129	302/18723	0.00497058	0.0435982	0.0332398	PDGFRB/ITGB1/ARHGEF17/DLC1/EPS8/KANK2/COL3A1	7
GO:0035637	BP	GO:0035637	multicellular organismal signaling	5/129	160/18723	0.00503706	0.0440093	0.0335532	PLN/GJC1/KCNE4/FLNA/CAV1	5
GO:0007162	BP	GO:0007162	negative regulation of cell adhesion	7/129	303/18723	0.00505964	0.0440093	0.0335532	ANGPT2/PRKG1/LGALS1/JAG1/DLC1/PRKAR1A/ACTN4	7
GO:0060840	BP	GO:0060840	artery development	4/129	100/18723	0.00506664	0.0440093	0.0335532	TBX2/PDGFRB/MYLK/JAG1	4
GO:0032964	BP	GO:0032964	collagen biosynthetic process	3/129	51/18723	0.00522858	0.0449274	0.0342533	IL6/PDGFRB/CYGB	3
GO:0046850	BP	GO:0046850	regulation of bone remodeling	3/129	51/18723	0.00522858	0.0449274	0.0342533	IL6/PDK4/TNFAIP3	3
GO:0021535	BP	GO:0021535	cell migration in hindbrain	2/129	16/18723	0.00530626	0.0449274	0.0342533	ITGB1/FLNA	2
GO:0034138	BP	GO:0034138	toll-like receptor 3 signaling pathway	2/129	16/18723	0.00530626	0.0449274	0.0342533	TNFAIP3/CAV1	2
GO:0044849	BP	GO:0044849	estrous cycle	2/129	16/18723	0.00530626	0.0449274	0.0342533	PTN/ETS1	2
GO:0045779	BP	GO:0045779	negative regulation of bone resorption	2/129	16/18723	0.00530626	0.0449274	0.0342533	IL6/TNFAIP3	2
GO:0051014	BP	GO:0051014	actin filament severing	2/129	16/18723	0.00530626	0.0449274	0.0342533	MYH9/DSTN	2
GO:0072109	BP	GO:0072109	glomerular mesangium development	2/129	16/18723	0.00530626	0.0449274	0.0342533	ACTA2/PDGFRB	2
GO:1904063	BP	GO:1904063	negative regulation of cation transmembrane transport	4/129	102/18723	0.00543349	0.04586	0.0349642	PLN/KCNE4/GEM/CAV1	4
GO:0031103	BP	GO:0031103	axon regeneration	3/129	52/18723	0.0055211	0.0464534	0.0354167	PTN/MAP1B/FLNA	3
GO:0050680	BP	GO:0050680	negative regulation of epithelial cell proliferation	5/129	164/18723	0.00558535	0.0467012	0.0356056	PTN/NR2F2/B2M/KLF9/CAV1	5
GO:0050792	BP	GO:0050792	regulation of viral process	5/129	164/18723	0.00558535	0.0467012	0.0356056	LGALS1/IFITM3/IFI16/STOM/ZFP36	5
GO:0032963	BP	GO:0032963	collagen metabolic process	4/129	104/18723	0.00581769	0.0479437	0.0365529	IL6/PDGFRB/ITGB1/CYGB	4
GO:0048661	BP	GO:0048661	positive regulation of smooth muscle cell proliferation	4/129	104/18723	0.00581769	0.0479437	0.0365529	IL6/ADAMTS1/PDGFRB/IGFBP5	4
GO:0043113	BP	GO:0043113	receptor clustering	3/129	53/18723	0.00582327	0.0479437	0.0365529	PTN/THY1/FLNA	3
GO:0050819	BP	GO:0050819	negative regulation of coagulation	3/129	53/18723	0.00582327	0.0479437	0.0365529	PRKG1/PDGFA/TFPI	3
GO:0071320	BP	GO:0071320	cellular response to cAMP	3/129	53/18723	0.00582327	0.0479437	0.0365529	ZFP36L1/IGFBP5/AHR	3
GO:0010715	BP	GO:0010715	regulation of extracellular matrix disassembly	2/129	17/18723	0.00598677	0.048399	0.0369	IL6/ETS1	2
GO:0016264	BP	GO:0016264	gap junction assembly	2/129	17/18723	0.00598677	0.048399	0.0369	GJC1/CAV1	2
GO:0038065	BP	GO:0038065	collagen-activated signaling pathway	2/129	17/18723	0.00598677	0.048399	0.0369	COL4A1/COL4A2	2
GO:0061158	BP	GO:0061158	3'-UTR-mediated mRNA destabilization	2/129	17/18723	0.00598677	0.048399	0.0369	ZFP36L1/ZFP36	2
GO:0061298	BP	GO:0061298	retina vasculature development in camera-type eye	2/129	17/18723	0.00598677	0.048399	0.0369	COL4A1/PDGFRB	2
GO:0072673	BP	GO:0072673	lamellipodium morphogenesis	2/129	17/18723	0.00598677	0.048399	0.0369	PLEKHO1/ARHGEF7	2
GO:0032231	BP	GO:0032231	regulation of actin filament bundle assembly	4/129	105/18723	0.00601642	0.0484927	0.0369714	TPM1/DLC1/FLNA/ROCK1	4
GO:0001706	BP	GO:0001706	endoderm formation	3/129	54/18723	0.00613517	0.0493018	0.0375883	ITGA7/COL4A2/COL6A1	3
GO:0005925	CC	GO:0005925	focal adhesion	21/133	418/19550	8.48424e-13	1.44054e-10	1.0989e-10	MCAM/THY1/ITGA1/PDGFRB/B2M/SORBS2/ITGB1/MARCKS/ARHGEF7/MYH9/PPP1R12A/TPM4/DLC1/TLN1/SYNE2/FLNA/PALLD/AKAP12/CAV1/JAK1/ACTN4	21
GO:0030055	CC	GO:0030055	cell-substrate junction	21/133	425/19550	1.16643e-12	1.44054e-10	1.0989e-10	MCAM/THY1/ITGA1/PDGFRB/B2M/SORBS2/ITGB1/MARCKS/ARHGEF7/MYH9/PPP1R12A/TPM4/DLC1/TLN1/SYNE2/FLNA/PALLD/AKAP12/CAV1/JAK1/ACTN4	21
GO:0005938	CC	GO:0005938	cell cortex	15/133	308/19550	2.97146e-09	1.82653e-07	1.39334e-07	MYL9/GUCY1B1/CALD1/MARCKS/ARHGEF7/MYH9/DSTN/TPM4/DLC1/EPS8/UTRN/FLNA/AKAP12/CAV1/ACTN4	15
GO:0032432	CC	GO:0032432	actin filament bundle	9/133	80/19550	3.66252e-09	1.82653e-07	1.39334e-07	MYL9/MYLK/TPM1/MARCKS/MYH9/TPM4/FLNA/PALLD/ACTN4	9
GO:0005788	CC	GO:0005788	endoplasmic reticulum lumen	15/133	313/19550	3.69742e-09	1.82653e-07	1.39334e-07	IGFBP7/SPARCL1/IL6/COL4A1/COL4A2/COL18A1/COL14A1/IGFBP4/LGALS1/IGFBP5/B2M/PDGFA/PRSS23/COL3A1/COL6A1	15
GO:0043292	CC	GO:0043292	contractile fiber	13/133	239/19550	9.59386e-09	3.94947e-07	3.01281e-07	ACTA2/MYL9/MYH11/CALD1/SORBS2/TPM1/PPP1R12A/TPM2/TPM4/SYNE2/FLNA/PALLD/ACTN4	13
GO:0062023	CC	GO:0062023	collagen-containing extracellular matrix	16/133	425/19550	3.29396e-08	1.1623e-06	8.86646e-07	TINAGL1/ADAMTS4/IGFBP7/SPARCL1/COL4A1/COL4A2/COL18A1/PTN/COL14A1/ANGPT2/LAMA4/ADAMTS1/LGALS1/ANGPTL4/COL3A1/COL6A1	16
GO:0031252	CC	GO:0031252	cell leading edge	15/133	422/19550	1.91468e-07	5.91158e-06	4.50958e-06	ACTA2/THY1/MYLK/SORBS2/PLEKHO1/ITGB1/TPM1/ARHGEF7/MYH9/DLC1/EPS8/TLN1/SYNE2/PALLD/ROCK1	15
GO:0001726	CC	GO:0001726	ruffle	10/133	178/19550	3.90412e-07	1.07147e-05	8.17355e-06	PLEKHO1/ITGB1/TPM1/ARHGEF7/MYH9/DLC1/EPS8/TLN1/PALLD/ROCK1	10
GO:0030016	CC	GO:0030016	myofibril	11/133	231/19550	5.26438e-07	1.09648e-05	8.36438e-06	MYL9/CALD1/SORBS2/TPM1/PPP1R12A/TPM2/TPM4/SYNE2/FLNA/PALLD/ACTN4	11
GO:0001725	CC	GO:0001725	stress fiber	7/133	71/19550	5.32703e-07	1.09648e-05	8.36438e-06	MYL9/MYLK/TPM1/MYH9/TPM4/PALLD/ACTN4	7
GO:0097517	CC	GO:0097517	contractile actin filament bundle	7/133	71/19550	5.32703e-07	1.09648e-05	8.36438e-06	MYL9/MYLK/TPM1/MYH9/TPM4/PALLD/ACTN4	7
GO:0030863	CC	GO:0030863	cortical cytoskeleton	8/133	108/19550	7.38496e-07	1.40314e-05	1.07037e-05	CALD1/MYH9/DSTN/TPM4/DLC1/UTRN/FLNA/ACTN4	8
GO:0042641	CC	GO:0042641	actomyosin	7/133	81/19550	1.31648e-06	2.32264e-05	1.7718e-05	MYL9/MYLK/TPM1/MYH9/TPM4/PALLD/ACTN4	7
GO:0030017	CC	GO:0030017	sarcomere	10/133	211/19550	1.84392e-06	3.03632e-05	2.31622e-05	MYL9/SORBS2/TPM1/PPP1R12A/TPM2/TPM4/SYNE2/FLNA/PALLD/ACTN4	10
GO:0030864	CC	GO:0030864	cortical actin cytoskeleton	6/133	79/19550	1.63789e-05	0.000252849	0.000192883	CALD1/MYH9/DSTN/DLC1/UTRN/ACTN4	6
GO:0005581	CC	GO:0005581	collagen trimer	6/133	87/19550	2.84631e-05	0.000413553	0.000315474	COL4A1/COL4A2/COL18A1/COL14A1/COL3A1/COL6A1	6
GO:0030018	CC	GO:0030018	Z disc	7/133	130/19550	3.03529e-05	0.00041651	0.000317729	MYL9/SORBS2/PPP1R12A/SYNE2/FLNA/PALLD/ACTN4	7
GO:0031256	CC	GO:0031256	leading edge membrane	8/133	180/19550	3.2537e-05	0.000422981	0.000322666	THY1/PLEKHO1/ITGB1/TPM1/DLC1/EPS8/TLN1/SYNE2	8
GO:0016459	CC	GO:0016459	myosin complex	5/133	56/19550	3.90756e-05	0.000482583	0.000368133	MYL9/MYH11/MYO1B/MYL6/MYH9	5
GO:0005604	CC	GO:0005604	basement membrane	6/133	96/19550	4.97077e-05	0.000573077	0.000437165	COL4A1/COL4A2/COL18A1/PTN/LAMA4/ADAMTS1	6
GO:0031674	CC	GO:0031674	I band	7/133	141/19550	5.10433e-05	0.000573077	0.000437165	MYL9/SORBS2/PPP1R12A/SYNE2/FLNA/PALLD/ACTN4	7
GO:0032587	CC	GO:0032587	ruffle membrane	6/133	99/19550	5.90908e-05	0.000634584	0.000484085	PLEKHO1/ITGB1/TPM1/DLC1/EPS8/TLN1	6
GO:0030027	CC	GO:0030027	lamellipodium	8/133	202/19550	7.35219e-05	0.000756663	0.000577211	ACTA2/MYLK/SORBS2/ITGB1/ARHGEF7/SYNE2/PALLD/ROCK1	8
GO:0030175	CC	GO:0030175	filopodium	6/133	107/19550	9.1171e-05	0.00090077	0.000687142	ACTA2/ADGRA2/MYO1B/ITGB1/SYNE2/UTRN	6
GO:0031594	CC	GO:0031594	neuromuscular junction	5/133	70/19550	0.000114739	0.00109002	0.00083151	PTN/ITGB1/MYH9/UTRN/PRKAR1A	5
GO:0005884	CC	GO:0005884	actin filament	6/133	114/19550	0.000129423	0.00118398	0.000903186	MYO1B/TPM1/TPM2/TPM4/FLNA/PALLD	6
GO:0098858	CC	GO:0098858	actin-based cell projection	8/133	221/19550	0.00013719	0.00121021	0.000923194	ACTA2/ADGRA2/MYO1B/ITGB1/PDGFA/EPS8/SYNE2/UTRN	8
GO:0016460	CC	GO:0016460	myosin II complex	3/133	20/19550	0.000322402	0.00274597	0.00209473	MYL9/MYH11/MYH9	3
GO:0098644	CC	GO:0098644	complex of collagen trimers	3/133	21/19550	0.000374268	0.00308148	0.00235067	COL4A1/COL4A2/COL3A1	3
GO:0005865	CC	GO:0005865	striated muscle thin filament	3/133	22/19550	0.000431213	0.0034358	0.00262096	TPM1/TPM2/TPM4	3
GO:0031253	CC	GO:0031253	cell projection membrane	9/133	346/19550	0.000610647	0.00471343	0.00359559	THY1/PLEKHO1/ITGB1/TPM1/DLC1/EPS8/TLN1/SYNE2/UTRN	9
GO:0036379	CC	GO:0036379	myofilament	3/133	26/19550	0.000713693	0.00534188	0.00407499	TPM1/TPM2/TPM4	3
GO:0005903	CC	GO:0005903	brush border	5/133	106/19550	0.000790504	0.00574278	0.00438081	MYO1B/MYL6/MYH9/EPS8/FLNA	5
GO:0008305	CC	GO:0008305	integrin complex	3/133	31/19550	0.00120362	0.00849414	0.00647966	ITGA7/ITGA1/ITGB1	3
GO:0098636	CC	GO:0098636	protein complex involved in cell adhesion	3/133	36/19550	0.00186509	0.0127966	0.0097617	ITGA7/ITGA1/ITGB1	3
GO:0070938	CC	GO:0070938	contractile ring	2/133	10/19550	0.00199452	0.013299	0.010145	MYH9/UTRN	2
GO:0045121	CC	GO:0045121	membrane raft	8/133	335/19550	0.00209984	0.013299	0.010145	THY1/ITGA1/ITGB1/TFPI/DLC1/STOM/CAV1/PRKAR1A	8
GO:0098857	CC	GO:0098857	membrane microdomain	8/133	335/19550	0.00209984	0.013299	0.010145	THY1/ITGA1/ITGB1/TFPI/DLC1/STOM/CAV1/PRKAR1A	8
GO:0005859	CC	GO:0005859	muscle myosin complex	2/133	15/19550	0.00455138	0.0281048	0.0214394	MYL9/MYH11	2
GO:0098862	CC	GO:0098862	cluster of actin-based cell projections	5/133	161/19550	0.0049119	0.0295912	0.0225733	MYO1B/MYL6/MYH9/EPS8/FLNA	5
GO:0032154	CC	GO:0032154	cleavage furrow	3/133	53/19550	0.00562651	0.0330892	0.0252417	MYLK/ITGB1/MYH9	3
GO:0031527	CC	GO:0031527	filopodium membrane	2/133	17/19550	0.00584294	0.0335629	0.0256031	SYNE2/UTRN	2
GO:0097440	CC	GO:0097440	apical dendrite	2/133	18/19550	0.00654417	0.0367366	0.0280241	MAP1B/FLNA	2
GO:0030426	CC	GO:0030426	growth cone	5/133	177/19550	0.00728211	0.0399707	0.0304912	MAP1B/THY1/EPS8/FLNA/PALLD	5
GO:0044853	CC	GO:0044853	plasma membrane raft	4/133	116/19550	0.00815333	0.0437798	0.0333969	TFPI/DLC1/CAV1/PRKAR1A	4
GO:0030427	CC	GO:0030427	site of polarized growth	5/133	183/19550	0.00834706	0.0438664	0.033463	MAP1B/THY1/EPS8/FLNA/PALLD	5
GO:0005922	CC	GO:0005922	connexin complex	2/133	21/19550	0.00886342	0.0456097	0.0347928	GJA4/GJC1	2
GO:0032982	CC	GO:0032982	myosin filament	2/133	22/19550	0.00970664	0.0489294	0.0373252	MYH11/MYH9	2
GO:0003779	MF	GO:0003779	actin binding	22/129	441/18368	4.70965e-13	1.44115e-10	1.22947e-10	TAGLN/MYH11/MYO1B/CALD1/MAP1B/TMSB4X/MYLK/ITGB1/TPM1/MARCKS/MYH9/TPM2/TMSB10/DSTN/TPM4/EPS8/TLN1/SYNE2/UTRN/FLNA/PALLD/ACTN4	22
GO:0051015	MF	GO:0051015	actin filament binding	14/129	217/18368	3.99572e-10	6.11346e-08	5.21547e-08	TAGLN/MYH11/MYO1B/TPM1/MARCKS/MYH9/TPM2/DSTN/TPM4/TLN1/SYNE2/UTRN/FLNA/ACTN4	14
GO:0048407	MF	GO:0048407	platelet-derived growth factor binding	5/129	11/18368	7.05915e-09	7.20034e-07	6.1427e-07	COL4A1/PDGFRB/PDGFA/COL3A1/COL6A1	5
GO:0008307	MF	GO:0008307	structural constituent of muscle	7/129	42/18368	1.57299e-08	1.20334e-06	1.02658e-06	MYL9/MYH11/SORBS2/TPM1/MYL6/TPM2/TPM4	7
GO:0030020	MF	GO:0030020	extracellular matrix structural constituent conferring tensile strength	6/129	41/18368	3.92407e-07	2.40153e-05	2.04878e-05	COL4A1/COL4A2/COL18A1/COL14A1/COL3A1/COL6A1	6
GO:0019838	MF	GO:0019838	growth factor binding	9/129	141/18368	6.72573e-07	3.43012e-05	2.92628e-05	IGFBP7/COL4A1/PTN/IGFBP4/PDGFRB/IGFBP5/PDGFA/COL3A1/COL6A1	9
GO:0005201	MF	GO:0005201	extracellular matrix structural constituent	9/129	172/18368	3.51574e-06	0.000153688	0.000131113	TINAGL1/IGFBP7/COL4A1/COL4A2/COL18A1/COL14A1/LAMA4/COL3A1/COL6A1	9
GO:0005178	MF	GO:0005178	integrin binding	8/129	144/18368	8.05034e-06	0.000302921	0.000258426	PTN/THY1/ITGB1/MYH9/TLN1/UTRN/COL3A1/ACTN4	8
GO:0005518	MF	GO:0005518	collagen binding	6/129	69/18368	8.90944e-06	0.000302921	0.000258426	SPARCL1/COL14A1/ITGA1/ITGB1/PDGFA/COL6A1	6
GO:0050840	MF	GO:0050840	extracellular matrix binding	5/129	56/18368	4.53143e-05	0.00138662	0.00118294	TINAGL1/SPARCL1/OLFML2A/LGALS1/ITGB1	5
GO:0005516	MF	GO:0005516	calmodulin binding	8/129	201/18368	8.80021e-05	0.00244806	0.00208847	MYH11/MYO1B/CALD1/MYLK/MARCKS/MYH9/AKAP12/GEM	8
GO:0046982	MF	GO:0046982	protein heterodimerization activity	10/129	328/18368	0.000108199	0.00275907	0.0023538	EPAS1/ITGB1/TPM1/AHR/PDGFA/TPM2/TPM4/NR4A1/UBA2/CAV1	10
GO:0019208	MF	GO:0019208	phosphatase regulator activity	5/129	107/18368	0.00094831	0.0213117	0.0181813	ZEB2/RCAN2/PPP1R14A/PTN/PPP1R12A	5
GO:0043236	MF	GO:0043236	laminin binding	3/129	28/18368	0.000975047	0.0213117	0.0181813	TINAGL1/LGALS1/ITGB1	3
GO:0005520	MF	GO:0005520	insulin-like growth factor binding	3/129	29/18368	0.001082	0.0220728	0.0188306	IGFBP7/IGFBP4/IGFBP5	3
GO:0000146	MF	GO:0000146	microfilament motor activity	3/129	31/18368	0.00131748	0.0251968	0.0214957	MYO1B/MYL6/MYH9	3
GO:0071889	MF	GO:0071889	14-3-3 protein binding	3/129	32/18368	0.00144635	0.0260344	0.0222103	ZFP36L1/PPP1R12A/ZFP36	3
GO:0140678	MF	GO:0140678	molecular function inhibitor activity	5/129	128/18368	0.00209985	0.0356975	0.030454	PLN/PPP1R12A/ID3/ANGPTL4/CAV1	5
GO:0099106	MF	GO:0099106	ion channel regulator activity	5/129	139/18368	0.00300227	0.0471972	0.0402646	KCNE4/PRKG1/FLNA/GEM/CAV1	5
GO:0017166	MF	GO:0017166	vinculin binding	2/129	12/18368	0.00308479	0.0471972	0.0402646	TLN1/UTRN	2

## Sheet: Endothelial
ONTOLOGY	ID	Description	GeneRatio	BgRatio	pvalue	p.adjust	qvalue	geneID	Count
GO:0003158	BP	GO:0003158	endothelium development	29/224	136/18723	3.17013e-28	1.1273e-24	7.72845e-25	TIE1/CD34/KDR/STC1/SOX17/CDH5/PECAM1/SOX18/CLDN5/COL15A1/ROBO4/DLL4/HEG1/APOLD1/S1PR1/GJA4/COL18A1/HEY1/NRP1/PLCB1/NOTCH1/RDX/JAG1/NOTCH4/BMPR2/MSN/RHOB/ZEB1/CLIC4	29
GO:0045446	BP	GO:0045446	endothelial cell differentiation	25/224	118/18723	2.24034e-24	3.98332e-21	2.73086e-21	TIE1/KDR/STC1/SOX17/CDH5/PECAM1/SOX18/CLDN5/COL15A1/ROBO4/HEG1/APOLD1/S1PR1/COL18A1/HEY1/NRP1/PLCB1/NOTCH1/RDX/JAG1/NOTCH4/BMPR2/MSN/ZEB1/CLIC4	25
GO:0001885	BP	GO:0001885	endothelial cell development	14/224	64/18723	2.30927e-14	2.23734e-11	1.53386e-11	STC1/CDH5/PECAM1/SOX18/CLDN5/COL15A1/ROBO4/HEG1/COL18A1/PLCB1/RDX/NOTCH4/MSN/CLIC4	14
GO:0003007	BP	GO:0003007	heart morphogenesis	23/224	246/18723	2.5167e-14	2.23734e-11	1.53386e-11	SPRY1/SOX17/TEK/SOX18/CLDN5/DLL4/HEG1/ENG/S1PR1/HEY1/NRP1/ADAM15/NOTCH1/MEF2C/FKBP1A/SOX4/JAG1/TGFBR2/HES1/BMPR2/DLC1/INSR/ADAMTS1	23
GO:0043542	BP	GO:0043542	endothelial cell migration	24/224	279/18723	4.28681e-14	3.04878e-11	2.09016e-11	KDR/STC1/TEK/CDH5/CDH13/SOX18/PDGFB/MMRN2/DLL4/EFNB2/TMSB4X/PLPP3/NRP1/ADAMTS9/PRCP/NOTCH1/ITGB1/MEF2C/PLK2/PIK3C2A/BMPR2/MYH9/ETS1/RHOB	24
GO:0001667	BP	GO:0001667	ameboidal-type cell migration	30/224	475/18723	9.24083e-14	5.47673e-11	3.75469e-11	SEMA3G/KDR/STC1/SOX17/TEK/CDH5/CDH13/SOX18/PDGFB/MMRN2/DLL4/EFNB2/TMSB4X/PLPP3/NRP1/ADAMTS9/PRCP/NOTCH1/HYAL2/PDLIM1/ITGB1/MEF2C/PLK2/PIK3C2A/TGFBR2/BMPR2/MYH9/ETS1/RHOB/PFN1	30
GO:0010631	BP	GO:0010631	epithelial cell migration	26/224	357/18723	1.79073e-13	9.09692e-11	6.2366e-11	KDR/STC1/TEK/CDH5/CDH13/SOX18/PDGFB/MMRN2/DLL4/EFNB2/TMSB4X/PLPP3/NRP1/ADAMTS9/PRCP/NOTCH1/ITGB1/MEF2C/PLK2/PIK3C2A/TGFBR2/BMPR2/MYH9/ETS1/RHOB/PFN1	26
GO:0090132	BP	GO:0090132	epithelium migration	26/224	360/18723	2.17505e-13	9.66808e-11	6.62817e-11	KDR/STC1/TEK/CDH5/CDH13/SOX18/PDGFB/MMRN2/DLL4/EFNB2/TMSB4X/PLPP3/NRP1/ADAMTS9/PRCP/NOTCH1/ITGB1/MEF2C/PLK2/PIK3C2A/TGFBR2/BMPR2/MYH9/ETS1/RHOB/PFN1	26
GO:0090130	BP	GO:0090130	tissue migration	26/224	365/18723	2.99453e-13	1.18317e-10	8.1115e-11	KDR/STC1/TEK/CDH5/CDH13/SOX18/PDGFB/MMRN2/DLL4/EFNB2/TMSB4X/PLPP3/NRP1/ADAMTS9/PRCP/NOTCH1/ITGB1/MEF2C/PLK2/PIK3C2A/TGFBR2/BMPR2/MYH9/ETS1/RHOB/PFN1	26
GO:1901342	BP	GO:1901342	regulation of vasculature development	25/224	348/18723	7.31044e-13	2.59959e-10	1.78221e-10	TIE1/CD34/KDR/ECSCR/TEK/CDH5/CLDN5/AQP1/COL4A2/RAMP2/HSPG2/ENG/FLT1/NRP1/ADAMTS9/ITGB1/TNFAIP3/PLK2/TGFBR2/ETS1/RHOB/KLF2/SLC12A2/ADAM10/ADAMTS1	25
GO:0050673	BP	GO:0050673	epithelial cell proliferation	27/224	437/18723	2.94528e-12	9.52129e-10	6.52754e-10	TIE1/CD34/KDR/TEK/EGFL7/CXCL12/CDH13/PDGFB/DLL4/FLT1/B2M/LAMB1/NRP1/CAV1/NOTCH1/TNFAIP3/NFIB/MEF2C/ZFP36/RB1/HES1/BMPR2/CDC42/IGFBP4/CCND1/SULF2/IGFBP5	27
GO:0045765	BP	GO:0045765	regulation of angiogenesis	24/224	342/18723	3.56973e-12	1.05783e-09	7.25219e-10	TIE1/CD34/KDR/ECSCR/TEK/CDH5/CLDN5/AQP1/COL4A2/RAMP2/HSPG2/ENG/FLT1/NRP1/ADAMTS9/ITGB1/TNFAIP3/PLK2/TGFBR2/ETS1/RHOB/KLF2/SLC12A2/ADAMTS1	24
GO:0040013	BP	GO:0040013	negative regulation of locomotion	25/224	391/18723	9.49785e-12	2.44635e-09	1.67715e-09	TIE1/SEMA3G/MCTP1/STC1/CXCL12/CLDN5/MMRN2/DLL4/ENG/IGFBP3/NRP1/ADAMTS9/ADAM15/PLCB1/NOTCH1/HYAL2/MEF2C/JAG1/CD74/RHOB/DLC1/IFITM1/CLIC4/IGFBP5/DUSP1	25
GO:0003205	BP	GO:0003205	cardiac chamber development	17/224	161/18723	9.63132e-12	2.44635e-09	1.67715e-09	TEK/DLL4/HEG1/ENG/PRDM1/HEY1/NRP1/NOTCH1/MEF2C/FKBP1A/SOX4/JAG1/TGFBR2/HES1/BMPR2/ADAMTS6/ADAMTS1	17
GO:0001570	BP	GO:0001570	vasculogenesis	13/224	80/18723	1.12792e-11	2.67392e-09	1.83317e-09	TIE1/CD34/KDR/SOX17/EGFL7/SOX18/RAMP2/HEG1/ENG/HEY1/CAV1/NOTCH1/TGFBR2	13
GO:0030198	BP	GO:0030198	extracellular matrix organization	22/224	301/18723	1.34325e-11	2.90173e-09	1.98935e-09	TIE1/COL15A1/COL4A2/COL4A1/RAMP2/MMP2/ENG/COL18A1/LAMB1/ADAMTS9/ADAM15/CAV1/NOTCH1/ITGB1/APP/RB1/ETS1/SULF2/VWA1/ADAMTS6/ADAM10/ADAMTS1	22
GO:0043062	BP	GO:0043062	extracellular structure organization	22/224	302/18723	1.4337e-11	2.90173e-09	1.98935e-09	TIE1/COL15A1/COL4A2/COL4A1/RAMP2/MMP2/ENG/COL18A1/LAMB1/ADAMTS9/ADAM15/CAV1/NOTCH1/ITGB1/APP/RB1/ETS1/SULF2/VWA1/ADAMTS6/ADAM10/ADAMTS1	22
GO:0003170	BP	GO:0003170	heart valve development	12/224	65/18723	1.47555e-11	2.90173e-09	1.98935e-09	TIE1/DLL4/PRDM1/HEY1/ADAMTS9/NOTCH1/MEF2C/SOX4/JAG1/RB1/TGFBR2/BMPR2	12
GO:0003206	BP	GO:0003206	cardiac chamber morphogenesis	15/224	121/18723	1.62155e-11	2.90173e-09	1.98935e-09	TEK/DLL4/HEG1/ENG/HEY1/NRP1/NOTCH1/MEF2C/FKBP1A/SOX4/JAG1/TGFBR2/HES1/BMPR2/ADAMTS1	15
GO:0045229	BP	GO:0045229	external encapsulating structure organization	22/224	304/18723	1.63202e-11	2.90173e-09	1.98935e-09	TIE1/COL15A1/COL4A2/COL4A1/RAMP2/MMP2/ENG/COL18A1/LAMB1/ADAMTS9/ADAM15/CAV1/NOTCH1/ITGB1/APP/RB1/ETS1/SULF2/VWA1/ADAMTS6/ADAM10/ADAMTS1	22
GO:0002064	BP	GO:0002064	epithelial cell development	19/224	220/18723	1.99627e-11	3.38035e-09	2.31747e-09	PODXL/STC1/CDH5/PECAM1/SOX18/CLDN5/PDGFB/COL15A1/ROBO4/HEG1/PRDM1/COL18A1/PLCB1/NOTCH1/RDX/JAG1/NOTCH4/MSN/CLIC4	19
GO:0030336	BP	GO:0030336	negative regulation of cell migration	23/224	344/18723	2.75472e-11	4.45262e-09	3.05259e-09	TIE1/MCTP1/STC1/CXCL12/CLDN5/MMRN2/DLL4/ENG/IGFBP3/ADAMTS9/ADAM15/PLCB1/NOTCH1/HYAL2/MEF2C/JAG1/CD74/RHOB/DLC1/IFITM1/CLIC4/IGFBP5/DUSP1	23
GO:0050678	BP	GO:0050678	regulation of epithelial cell proliferation	24/224	381/18723	3.45937e-11	5.34849e-09	3.66678e-09	TIE1/KDR/TEK/EGFL7/CXCL12/CDH13/PDGFB/DLL4/FLT1/B2M/LAMB1/NRP1/CAV1/NOTCH1/TNFAIP3/NFIB/MEF2C/ZFP36/RB1/HES1/BMPR2/CDC42/CCND1/SULF2	24
GO:0043534	BP	GO:0043534	blood vessel endothelial cell migration	17/224	176/18723	4.03868e-11	5.98398e-09	4.10245e-09	KDR/CDH5/SOX18/PDGFB/MMRN2/DLL4/EFNB2/TMSB4X/NRP1/PRCP/NOTCH1/ITGB1/MEF2C/PLK2/PIK3C2A/MYH9/ETS1	17
GO:0003179	BP	GO:0003179	heart valve morphogenesis	11/224	55/18723	4.23772e-11	6.02774e-09	4.13245e-09	TIE1/DLL4/HEY1/ADAMTS9/NOTCH1/MEF2C/SOX4/JAG1/RB1/TGFBR2/BMPR2	11
GO:0061384	BP	GO:0061384	heart trabecula morphogenesis	9/224	30/18723	4.91821e-11	6.7266e-09	4.61157e-09	TEK/DLL4/HEG1/ENG/S1PR1/HEY1/NOTCH1/FKBP1A/ADAMTS1	9
GO:2000146	BP	GO:2000146	negative regulation of cell motility	23/224	359/18723	6.48963e-11	8.47393e-09	5.80949e-09	TIE1/MCTP1/STC1/CXCL12/CLDN5/MMRN2/DLL4/ENG/IGFBP3/ADAMTS9/ADAM15/PLCB1/NOTCH1/HYAL2/MEF2C/JAG1/CD74/RHOB/DLC1/IFITM1/CLIC4/IGFBP5/DUSP1	23
GO:0061383	BP	GO:0061383	trabecula morphogenesis	10/224	43/18723	6.67239e-11	8.47393e-09	5.80949e-09	TEK/DLL4/HEG1/MMP2/ENG/S1PR1/HEY1/NOTCH1/FKBP1A/ADAMTS1	10
GO:0048844	BP	GO:0048844	artery morphogenesis	12/224	74/18723	7.31385e-11	8.9683e-09	6.14842e-09	ADGRF5/DLL4/ENG/PRDM1/HEY1/NRP1/ADAMTS9/NOTCH1/SOX4/JAG1/HES1/BMPR2	12
GO:0051271	BP	GO:0051271	negative regulation of cellular component movement	23/224	367/18723	1.00689e-10	1.1935e-08	8.18229e-09	TIE1/MCTP1/STC1/CXCL12/CLDN5/MMRN2/DLL4/ENG/IGFBP3/ADAMTS9/ADAM15/PLCB1/NOTCH1/HYAL2/MEF2C/JAG1/CD74/RHOB/DLC1/IFITM1/CLIC4/IGFBP5/DUSP1	23
GO:0032835	BP	GO:0032835	glomerulus development	11/224	62/18723	1.67284e-10	1.91891e-08	1.31555e-08	CD34/PODXL/TEK/PECAM1/PDGFB/PDGFD/NOTCH1/MEF2C/JAG1/HES1/SULF2	11
GO:0060840	BP	GO:0060840	artery development	13/224	100/18723	2.06204e-10	2.29145e-08	1.57095e-08	ADGRF5/DLL4/ENG/PRDM1/HEY1/NRP1/ADAMTS9/NOTCH1/SOX4/JAG1/HES1/BMPR2/ADAMTS6	13
GO:0035633	BP	GO:0035633	maintenance of blood-brain barrier	9/224	35/18723	2.30444e-10	2.48321e-08	1.70242e-08	ESAM/CDH5/PECAM1/CLDN5/JAM2/ACTB/ITGB1/ACTG1/SLC12A2	9
GO:0010632	BP	GO:0010632	regulation of epithelial cell migration	20/224	292/18723	3.776e-10	3.94926e-08	2.7075e-08	KDR/STC1/TEK/PDGFB/MMRN2/DLL4/TMSB4X/PLPP3/NRP1/ADAMTS9/PRCP/NOTCH1/MEF2C/PLK2/PIK3C2A/TGFBR2/BMPR2/ETS1/RHOB/PFN1	20
GO:0010594	BP	GO:0010594	regulation of endothelial cell migration	18/224	232/18723	4.00281e-10	4.06685e-08	2.78812e-08	KDR/STC1/TEK/PDGFB/MMRN2/DLL4/TMSB4X/PLPP3/NRP1/ADAMTS9/PRCP/NOTCH1/MEF2C/PLK2/PIK3C2A/BMPR2/ETS1/RHOB	18
GO:0061437	BP	GO:0061437	renal system vasculature development	8/224	27/18723	6.76187e-10	6.38019e-08	4.37408e-08	CD34/TEK/PECAM1/PDGFB/PDGFD/NRP1/NOTCH1/HES1	8
GO:0061440	BP	GO:0061440	kidney vasculature development	8/224	27/18723	6.76187e-10	6.38019e-08	4.37408e-08	CD34/TEK/PECAM1/PDGFB/PDGFD/NRP1/NOTCH1/HES1	8
GO:0072001	BP	GO:0072001	renal system development	20/224	302/18723	6.81798e-10	6.38019e-08	4.37408e-08	CD34/SPRY1/PODXL/SOX17/TEK/PECAM1/PDGFB/COL4A1/PDGFD/PRDM1/NRP1/NOTCH1/HYAL2/MEF2C/SOX4/JAG1/HES1/SULF2/ADAMTS6/ADAMTS1	20
GO:0001655	BP	GO:0001655	urogenital system development	21/224	338/18723	8.00629e-10	7.3001e-08	5.00474e-08	CD34/SPRY1/PODXL/SOX17/TEK/PECAM1/PDGFB/COL4A1/PDGFD/PRDM1/NRP1/NOTCH1/HYAL2/MEF2C/SOX4/JAG1/HES1/SULF2/ADAMTS6/CRIP1/ADAMTS1	21
GO:0003151	BP	GO:0003151	outflow tract morphogenesis	11/224	74/18723	1.21322e-09	1.07855e-07	7.39424e-08	SOX17/SOX18/CLDN5/ENG/NRP1/NOTCH1/MEF2C/JAG1/TGFBR2/HES1/BMPR2	11
GO:0032102	BP	GO:0032102	negative regulation of response to external stimulus	23/224	420/18723	1.40831e-09	1.22145e-07	8.37392e-08	CD34/CALCRL/SEMA3G/TEK/CDH5/PDGFB/PLAT/THBD/NRP1/ISG15/NOTCH1/TNFAIP3/ZFP36/A2M/PLK2/RB1/HLA-B/HLA-E/TFPI/IFI16/SOCS3/SLC12A2/DUSP1	23
GO:0035904	BP	GO:0035904	aorta development	10/224	58/18723	1.5528e-09	1.31471e-07	9.01327e-08	DLL4/ENG/PRDM1/HEY1/ADAMTS9/NOTCH1/SOX4/JAG1/HES1/ADAMTS6	10
GO:0060562	BP	GO:0060562	epithelial tube morphogenesis	20/224	325/18723	2.43412e-09	2.01296e-07	1.38003e-07	TIE1/KDR/SPRY1/PODXL/SOX17/SOX18/COL4A1/DLL4/ENG/NRP1/NOTCH1/MEF2C/SOX4/NOTCH4/TGFBR2/HES1/RHOB/PFN1/DLC1/CLIC4	20
GO:0001822	BP	GO:0001822	kidney development	19/224	293/18723	2.62821e-09	2.12407e-07	1.4562e-07	CD34/SPRY1/PODXL/SOX17/TEK/PECAM1/PDGFB/PDGFD/PRDM1/NRP1/NOTCH1/HYAL2/MEF2C/SOX4/JAG1/HES1/SULF2/ADAMTS6/ADAMTS1	19
GO:0003231	BP	GO:0003231	cardiac ventricle development	13/224	123/18723	2.79625e-09	2.20966e-07	1.51488e-07	DLL4/HEG1/ENG/PRDM1/HEY1/NOTCH1/MEF2C/FKBP1A/SOX4/JAG1/TGFBR2/HES1/BMPR2	13
GO:0003279	BP	GO:0003279	cardiac septum development	12/224	103/18723	3.75867e-09	2.90562e-07	1.99201e-07	HEG1/ENG/PRDM1/HEY1/NRP1/NOTCH1/SOX4/JAG1/TGFBR2/HES1/BMPR2/ADAMTS6	12
GO:0050900	BP	GO:0050900	leukocyte migration	21/224	369/18723	3.85392e-09	2.91586e-07	1.99903e-07	SELE/CD34/CXCL12/PECAM1/PDGFB/JAM2/PDGFD/S1PR1/FLT1/PLCB1/ITGB1/APP/CD74/MYH9/MSN/CDC42/CXCL2/MTUS1/SLC12A2/ADAM10/DUSP1	21
GO:0001894	BP	GO:0001894	tissue homeostasis	18/224	268/18723	4.03407e-09	2.98857e-07	2.04888e-07	CD34/LDB2/ADGRF5/ESAM/CDH5/PECAM1/CLDN5/JAM2/S1PR1/B2M/EPAS1/ACTB/NOTCH1/ITGB1/TNFAIP3/RB1/ACTG1/SLC12A2	18
GO:0001886	BP	GO:0001886	endothelial cell morphogenesis	6/224	13/18723	4.38824e-09	3.18461e-07	2.18328e-07	STC1/COL15A1/HEG1/COL18A1/NOTCH4/CLIC4	6
GO:0035909	BP	GO:0035909	aorta morphogenesis	8/224	34/18723	5.14557e-09	3.65953e-07	2.50887e-07	DLL4/ENG/HEY1/ADAMTS9/NOTCH1/SOX4/JAG1/HES1	8
GO:0002040	BP	GO:0002040	sprouting angiogenesis	15/224	185/18723	6.64638e-09	4.63422e-07	3.17709e-07	KDR/TEK/CDH13/RAMP2/MMRN2/DLL4/EFNB2/NRP1/ADAMTS9/NOTCH1/ITGB1/PLK2/PIK3C2A/CDC42/KLF2	15
GO:0050920	BP	GO:0050920	regulation of chemotaxis	16/224	223/18723	1.19322e-08	8.05067e-07	5.51932e-07	SEMA3G/KDR/CXCL12/CDH13/PDGFB/EFNB2/PDGFD/S1PR1/TMSB4X/NRP1/NOTCH1/CD74/BMPR2/MTUS1/ADAM10/DUSP1	16
GO:0003208	BP	GO:0003208	cardiac ventricle morphogenesis	10/224	71/18723	1.1999e-08	8.05067e-07	5.51932e-07	DLL4/HEG1/ENG/HEY1/NOTCH1/MEF2C/FKBP1A/SOX4/JAG1/TGFBR2	10
GO:0072012	BP	GO:0072012	glomerulus vasculature development	7/224	25/18723	1.27856e-08	8.41958e-07	5.77223e-07	CD34/TEK/PECAM1/PDGFB/PDGFD/NOTCH1/HES1	7
GO:0051591	BP	GO:0051591	response to cAMP	11/224	93/18723	1.45035e-08	9.37718e-07	6.42874e-07	CRHBP/STC1/TEK/AQP1/THBD/JUN/APP/FOS/AHR/IGFBP5/DUSP1	11
GO:0051098	BP	GO:0051098	regulation of binding	20/224	363/18723	1.58793e-08	1.00833e-06	6.91286e-07	CLDN5/PDGFB/RAMP2/TMSB4X/B2M/HEY1/NRP1/ADAM15/CAV1/ACTB/JUN/FKBP1A/APP/PLK2/RB1/HES1/CALM1/CDC42/IFI16/DAB2	20
GO:0007015	BP	GO:0007015	actin filament organization	22/224	442/18723	1.85169e-08	1.15519e-06	7.91969e-07	ESAM/CXCL12/S1PR1/TMSB4X/TMSB10/NRP1/SPTBN1/TMOD3/TPM4/PDLIM1/RDX/DIAPH2/TPM3/PLS3/CDC42/RHOB/MARCKS/PFN1/ACTR3/DLC1/ACTG1/CALD1	22
GO:0048660	BP	GO:0048660	regulation of smooth muscle cell proliferation	14/224	180/18723	3.64077e-08	2.21281e-06	1.51704e-06	CALCRL/CDH13/PDGFB/MMP2/PDGFD/S1PR1/IGFBP3/TNFAIP3/JUN/MEF2C/TGFBR2/BMPR2/IGFBP5/ADAMTS1	14
GO:0034329	BP	GO:0034329	cell junction assembly	21/224	420/18723	3.67142e-08	2.21281e-06	1.51704e-06	KDR/TEK/ESAM/CDH5/PECAM1/CLDN5/RAMP2/PCDH17/HEG1/EFNB2/GJA4/NRP1/CAV1/ACTB/MEF2C/APP/CDC42/ITGA6/MAP1B/DLC1/ACTG1	21
GO:0045766	BP	GO:0045766	positive regulation of angiogenesis	14/224	181/18723	3.90467e-08	2.27623e-06	1.56052e-06	TIE1/CD34/KDR/TEK/CDH5/AQP1/RAMP2/ENG/FLT1/NRP1/ITGB1/TGFBR2/ETS1/RHOB	14
GO:1904018	BP	GO:1904018	positive regulation of vasculature development	14/224	181/18723	3.90467e-08	2.27623e-06	1.56052e-06	TIE1/CD34/KDR/TEK/CDH5/AQP1/RAMP2/ENG/FLT1/NRP1/ITGB1/TGFBR2/ETS1/RHOB	14
GO:0042060	BP	GO:0042060	wound healing	21/224	422/18723	3.98189e-08	2.2838e-06	1.56571e-06	CD34/KDR/PDGFB/PLAT/THBD/PLPP3/ELK3/CAV1/ACTB/PRCP/ITGB1/TNFAIP3/NOTCH4/GNAQ/MYL12A/TGFBR2/MYH9/TFPI/ETS1/ACTG1/SLC12A2	21
GO:0030856	BP	GO:0030856	regulation of epithelial cell differentiation	13/224	154/18723	4.29625e-08	2.42499e-06	1.66251e-06	SPRY1/CDH5/CLDN5/APOLD1/PLCB1/CAV1/NOTCH1/ZFP36/JAG1/NOTCH4/HES1/CCND1/ZEB1	13
GO:0060249	BP	GO:0060249	anatomical structure homeostasis	18/224	314/18723	4.69279e-08	2.60743e-06	1.78758e-06	CD34/LDB2/ADGRF5/ESAM/CDH5/PECAM1/CLDN5/JAM2/S1PR1/B2M/EPAS1/ACTB/NOTCH1/ITGB1/TNFAIP3/RB1/ACTG1/SLC12A2	18
GO:0048659	BP	GO:0048659	smooth muscle cell proliferation	14/224	184/18723	4.80358e-08	2.62243e-06	1.79787e-06	CALCRL/CDH13/PDGFB/MMP2/PDGFD/S1PR1/IGFBP3/TNFAIP3/JUN/MEF2C/TGFBR2/BMPR2/IGFBP5/ADAMTS1	14
GO:0032103	BP	GO:0032103	positive regulation of response to external stimulus	21/224	427/18723	4.86728e-08	2.62243e-06	1.79787e-06	KDR/FABP4/CXCL12/C2CD4B/CDH13/PDGFB/PDGFD/S1PR1/TMSB4X/THBD/NRP1/MGST2/HYAL2/APP/LY96/CD74/BMPR2/HLA-E/ETS1/IFI16/ADAM10	21
GO:0007163	BP	GO:0007163	establishment or maintenance of cell polarity	15/224	218/18723	6.02681e-08	3.19871e-06	2.19294e-06	SPRY1/TEK/CDH5/AQP1/ACTB/PDLIM1/ITGB1/HES1/MYH9/MSN/CDC42/RHOB/MAP1B/ACTR3/CLIC4	15
GO:0061028	BP	GO:0061028	establishment of endothelial barrier	8/224	46/18723	6.53642e-08	3.41816e-06	2.3434e-06	CDH5/PECAM1/SOX18/CLDN5/ROBO4/PLCB1/RDX/MSN	8
GO:0045785	BP	GO:0045785	positive regulation of cell adhesion	21/224	437/18723	7.20726e-08	3.71435e-06	2.54646e-06	SELE/KDR/PODXL/TEK/CXCL12/CDH13/PDGFB/PLPP3/B2M/NRP1/UTRN/CAV1/SOX4/CD74/TGFBR2/HES1/HLA-E/RSU1/ETS1/CDC42/ITGA6	21
GO:0045601	BP	GO:0045601	regulation of endothelial cell differentiation	8/224	47/18723	7.79668e-08	3.96071e-06	2.71535e-06	CDH5/CLDN5/APOLD1/PLCB1/NOTCH1/JAG1/NOTCH4/ZEB1	8
GO:0031589	BP	GO:0031589	cell-substrate adhesion	19/224	363/18723	8.28105e-08	4.11767e-06	2.82296e-06	CD34/KDR/TEK/CDH13/PDGFB/LAMB1/NRP1/UTRN/ADAMTS9/ADAM15/NOTCH1/ITGB1/JAG1/BCAM/RSU1/CDC42/ITGA6/DLC1/ACTG1	19
GO:0060317	BP	GO:0060317	cardiac epithelial to mesenchymal transition	7/224	32/18723	8.33724e-08	4.11767e-06	2.82296e-06	SPRY1/ENG/HEY1/ADAM15/NOTCH1/JAG1/TGFBR2	7
GO:0001935	BP	GO:0001935	endothelial cell proliferation	14/224	193/18723	8.73573e-08	4.25538e-06	2.91737e-06	TIE1/CD34/KDR/TEK/EGFL7/CXCL12/CDH13/PDGFB/DLL4/FLT1/NRP1/CAV1/MEF2C/BMPR2	14
GO:0071674	BP	GO:0071674	mononuclear cell migration	14/224	196/18723	1.05842e-07	5.08612e-06	3.4869e-06	CXCL12/PECAM1/PDGFB/JAM2/PDGFD/S1PR1/FLT1/PLCB1/APP/MSN/CDC42/SLC12A2/ADAM10/DUSP1	14
GO:0030857	BP	GO:0030857	negative regulation of epithelial cell differentiation	8/224	49/18723	1.09541e-07	5.19371e-06	3.56066e-06	SPRY1/CAV1/NOTCH1/JAG1/NOTCH4/HES1/CCND1/ZEB1	8
GO:0060411	BP	GO:0060411	cardiac septum morphogenesis	9/224	68/18723	1.14238e-07	5.34516e-06	3.66449e-06	ENG/HEY1/NRP1/NOTCH1/SOX4/JAG1/TGFBR2/HES1/BMPR2	9
GO:0001569	BP	GO:0001569	branching involved in blood vessel morphogenesis	7/224	35/18723	1.61564e-07	7.46131e-06	5.11527e-06	KDR/COL4A1/DLL4/ENG/NRP1/NOTCH4/TGFBR2	7
GO:0022612	BP	GO:0022612	gland morphogenesis	11/224	118/18723	1.7526e-07	7.91406e-06	5.42566e-06	NRP1/CAV1/NOTCH1/TNFAIP3/NFIB/TGFBR2/MSN/CDC42/SULF2/CRIP1/IGFBP5	11
GO:0030099	BP	GO:0030099	myeloid cell differentiation	19/224	381/18723	1.75819e-07	7.91406e-06	5.42566e-06	ADGRF5/B2M/EPAS1/ISG15/TMOD3/JUN/MEF2C/APP/ZFP36/FOS/JAG1/CD74/RB1/TGFBR2/MYH9/ETS1/CDC42/KLF2/IFI16	19
GO:0048872	BP	GO:0048872	homeostasis of number of cells	16/224	272/18723	1.89073e-07	8.40428e-06	5.76174e-06	EMCN/ADGRF5/MYCT1/B2M/EPAS1/ISG15/NOTCH1/TMOD3/TNFAIP3/MEF2C/ZFP36/SOX4/CD74/RB1/ETS1/KLF2	16
GO:0010634	BP	GO:0010634	positive regulation of epithelial cell migration	13/224	176/18723	2.06797e-07	9.07865e-06	6.22407e-06	KDR/TEK/PDGFB/TMSB4X/PLPP3/NRP1/PLK2/PIK3C2A/TGFBR2/BMPR2/ETS1/RHOB/PFN1	13
GO:1904019	BP	GO:1904019	epithelial cell apoptotic process	11/224	121/18723	2.26638e-07	9.82835e-06	6.73804e-06	KDR/ECSCR/TEK/CDH5/RAMP2/TNFAIP3/ZFP36/RB1/TGFBR2/BMPR2/H19	11
GO:0003176	BP	GO:0003176	aortic valve development	7/224	37/18723	2.42383e-07	1.03845e-05	7.11933e-06	TIE1/DLL4/HEY1/NOTCH1/JAG1/RB1/BMPR2	7
GO:0001936	BP	GO:0001936	regulation of endothelial cell proliferation	13/224	179/18723	2.51574e-07	1.06499e-05	7.30131e-06	TIE1/KDR/TEK/EGFL7/CXCL12/CDH13/PDGFB/DLL4/FLT1/NRP1/CAV1/MEF2C/BMPR2	13
GO:0043535	BP	GO:0043535	regulation of blood vessel endothelial cell migration	12/224	151/18723	2.78259e-07	1.1641e-05	7.98078e-06	KDR/PDGFB/MMRN2/DLL4/TMSB4X/NRP1/PRCP/NOTCH1/MEF2C/PLK2/PIK3C2A/ETS1	12
GO:0033002	BP	GO:0033002	muscle cell proliferation	15/224	248/18723	3.22983e-07	1.3355e-05	9.1558e-06	CALCRL/CDH13/PDGFB/MMP2/PDGFD/S1PR1/IGFBP3/NOTCH1/TNFAIP3/JUN/MEF2C/TGFBR2/BMPR2/IGFBP5/ADAMTS1	15
GO:0032970	BP	GO:0032970	regulation of actin filament-based process	19/224	397/18723	3.30669e-07	1.35156e-05	9.26594e-06	STC1/TEK/ESAM/CXCL12/S1PR1/TMSB4X/TMSB10/NRP1/SPTBN1/CAV1/TMOD3/RDX/MYH9/CDC42/RHOB/PFN1/ACTR3/DLC1/ACTG1	19
GO:0071560	BP	GO:0071560	cellular response to transforming growth factor beta stimulus	15/224	250/18723	3.58003e-07	1.44666e-05	9.91788e-06	SPRY1/CDH5/CLDN5/COL4A2/CLEC3B/PDGFD/ENG/CAV1/HYAL2/JUN/MEF2C/FKBP1A/FOS/TGFBR2/DAB2	15
GO:0016049	BP	GO:0016049	cell growth	21/224	482/18723	3.68158e-07	1.47098e-05	1.00846e-05	SEMA3G/SOX17/CXCL12/NRP1/IGFBP7/ADAM15/HYAL2/SOCS2/ITGB1/DPYSL2/APP/RB1/TGFBR2/BMPR2/CDC42/SGK1/IGFBP4/MAP1B/IGFBP5/ADAM10/CCDC85B	21
GO:0045936	BP	GO:0045936	negative regulation of phosphate metabolic process	20/224	441/18723	3.77008e-07	1.4896e-05	1.02123e-05	SPRY1/FABP4/PTPRB/PDGFB/HEG1/ENG/IGFBP3/PLPP3/CAV1/DUSP6/HYAL2/TNFAIP3/FKBP1A/GNAQ/RB1/CALM1/YWHAB/SOCS3/H19/DUSP1	20
GO:0010563	BP	GO:0010563	negative regulation of phosphorus metabolic process	20/224	442/18723	3.90737e-07	1.52688e-05	1.04679e-05	SPRY1/FABP4/PTPRB/PDGFB/HEG1/ENG/IGFBP3/PLPP3/CAV1/DUSP6/HYAL2/TNFAIP3/FKBP1A/GNAQ/RB1/CALM1/YWHAB/SOCS3/H19/DUSP1	20
GO:0010810	BP	GO:0010810	regulation of cell-substrate adhesion	14/224	221/18723	4.61485e-07	1.78374e-05	1.22288e-05	KDR/TEK/CDH13/PDGFB/NRP1/UTRN/ADAM15/NOTCH1/JAG1/RSU1/CDC42/ITGA6/DLC1/ACTG1	14
GO:0048661	BP	GO:0048661	positive regulation of smooth muscle cell proliferation	10/224	104/18723	4.81003e-07	1.83324e-05	1.25682e-05	CALCRL/CDH13/PDGFB/MMP2/PDGFD/S1PR1/JUN/TGFBR2/IGFBP5/ADAMTS1	10
GO:0071559	BP	GO:0071559	response to transforming growth factor beta	15/224	256/18723	4.84603e-07	1.83324e-05	1.25682e-05	SPRY1/CDH5/CLDN5/COL4A2/CLEC3B/PDGFD/ENG/CAV1/HYAL2/JUN/MEF2C/FKBP1A/FOS/TGFBR2/DAB2	15
GO:0046683	BP	GO:0046683	response to organophosphorus	11/224	131/18723	5.07286e-07	1.8825e-05	1.29059e-05	CRHBP/STC1/TEK/AQP1/THBD/JUN/APP/FOS/AHR/IGFBP5/DUSP1	11
GO:1905314	BP	GO:1905314	semi-lunar valve development	7/224	41/18723	5.08211e-07	1.8825e-05	1.29059e-05	TIE1/DLL4/HEY1/NOTCH1/JAG1/RB1/BMPR2	7
GO:0010595	BP	GO:0010595	positive regulation of endothelial cell migration	11/224	133/18723	5.90823e-07	2.16595e-05	1.48491e-05	KDR/TEK/PDGFB/TMSB4X/PLPP3/NRP1/PLK2/PIK3C2A/BMPR2/ETS1/RHOB	11
GO:0007229	BP	GO:0007229	integrin-mediated signaling pathway	10/224	107/18723	6.2763e-07	2.2774e-05	1.56132e-05	PLPP3/NRP1/ISG15/ADAM15/ITGB1/MYH9/CDC42/ITGA6/ADAM10/ADAMTS1	10
GO:0061041	BP	GO:0061041	regulation of wound healing	11/224	134/18723	6.36971e-07	2.28795e-05	1.56855e-05	CD34/PDGFB/PLAT/THBD/PLPP3/CAV1/ITGB1/TNFAIP3/TFPI/ACTG1/SLC12A2	11
GO:0001763	BP	GO:0001763	morphogenesis of a branching structure	13/224	196/18723	7.12078e-07	2.4825e-05	1.70193e-05	TIE1/KDR/SPRY1/COL4A1/DLL4/ENG/PRDM1/NRP1/NOTCH1/NOTCH4/TGFBR2/SOCS3/CLIC4	13
GO:0043393	BP	GO:0043393	regulation of protein binding	13/224	196/18723	7.12078e-07	2.4825e-05	1.70193e-05	CLDN5/PDGFB/RAMP2/B2M/NRP1/ADAM15/CAV1/ACTB/FKBP1A/APP/PLK2/CDC42/DAB2	13
GO:0045664	BP	GO:0045664	regulation of neuron differentiation	13/224	196/18723	7.12078e-07	2.4825e-05	1.70193e-05	CXCL12/B2M/HEY1/NOTCH1/SOCS2/TCF4/MEF2C/DPYSL2/APP/JAG1/HES1/MAP1B/ZEB1	13
GO:0048545	BP	GO:0048545	response to steroid hormone	17/224	339/18723	7.40282e-07	2.55577e-05	1.75216e-05	STC1/AQP1/RAMP2/PLPP1/ENG/HEY1/IGFBP7/CAV1/NOTCH1/ZFP36/FOS/TGFBR2/CALM1/TFPI/CCND1/DUSP1/DAB2	17
GO:1902903	BP	GO:1902903	regulation of supramolecular fiber organization	18/224	383/18723	8.86863e-07	3.03197e-05	2.07863e-05	ESAM/CXCL12/CDH5/S1PR1/TMSB4X/TMSB10/NRP1/SPTBN1/TMOD3/RDX/APP/RB1/CDC42/PFN1/MAP1B/ACTR3/DLC1/ACTG1	18
GO:0045216	BP	GO:0045216	cell-cell junction organization	13/224	200/18723	8.95266e-07	3.03197e-05	2.07863e-05	ESAM/CDH5/PECAM1/CLDN5/RAMP2/HEG1/GJA4/CAV1/ACTB/RDX/CDC42/ACTG1/ADAM10	13
GO:0001666	BP	GO:0001666	response to hypoxia	16/224	307/18723	9.5543e-07	3.2052e-05	2.19739e-05	CD34/STC1/TEK/CXCL12/AQP1/RAMP2/MMP2/PLAT/APOLD1/EPAS1/ADAM15/CAV1/NOTCH1/PDLIM1/TGFBR2/ETS1	16
GO:0050727	BP	GO:0050727	regulation of inflammatory response	18/224	386/18723	9.91981e-07	3.29672e-05	2.26014e-05	SELE/CALCRL/DNASE1L3/FABP4/TEK/C2CD4B/CDH5/TMSB4X/MGST2/HYAL2/TNFAIP3/APP/ZFP36/PLK2/RB1/HLA-E/ETS1/SOCS3	18
GO:0003209	BP	GO:0003209	cardiac atrium morphogenesis	6/224	29/18723	1.03499e-06	3.40779e-05	2.33629e-05	DLL4/HEG1/ENG/NOTCH1/SOX4/BMPR2	6
GO:0050921	BP	GO:0050921	positive regulation of chemotaxis	11/224	141/18723	1.05913e-06	3.45528e-05	2.36884e-05	KDR/CXCL12/CDH13/PDGFB/PDGFD/S1PR1/TMSB4X/NRP1/CD74/BMPR2/ADAM10	11
GO:0072006	BP	GO:0072006	nephron development	11/224	142/18723	1.13613e-06	3.6728e-05	2.51797e-05	CD34/PODXL/TEK/PECAM1/PDGFB/PDGFD/NOTCH1/MEF2C/JAG1/HES1/SULF2	11
GO:0050679	BP	GO:0050679	positive regulation of epithelial cell proliferation	13/224	207/18723	1.31894e-06	4.22535e-05	2.89679e-05	KDR/TEK/EGFL7/CXCL12/CDH13/PDGFB/LAMB1/NRP1/NOTCH1/TNFAIP3/BMPR2/CDC42/CCND1	13
GO:0060055	BP	GO:0060055	angiogenesis involved in wound healing	6/224	31/18723	1.57248e-06	4.99264e-05	3.42281e-05	CD34/KDR/PRCP/TNFAIP3/ETS1/SLC12A2	6
GO:0014074	BP	GO:0014074	response to purine-containing compound	11/224	148/18723	1.71037e-06	5.38238e-05	3.69001e-05	CRHBP/STC1/TEK/AQP1/THBD/JUN/APP/FOS/AHR/IGFBP5/DUSP1	11
GO:0036293	BP	GO:0036293	response to decreased oxygen levels	16/224	322/18723	1.78321e-06	5.56237e-05	3.81341e-05	CD34/STC1/TEK/CXCL12/AQP1/RAMP2/MMP2/PLAT/APOLD1/EPAS1/ADAM15/CAV1/NOTCH1/PDLIM1/TGFBR2/ETS1	16
GO:0016525	BP	GO:0016525	negative regulation of angiogenesis	11/224	149/18723	1.82753e-06	5.61772e-05	3.85136e-05	TIE1/ECSCR/TEK/CLDN5/COL4A2/HSPG2/ADAMTS9/PLK2/KLF2/SLC12A2/ADAMTS1	11
GO:0060537	BP	GO:0060537	muscle tissue development	18/224	403/18723	1.83255e-06	5.61772e-05	3.85136e-05	DLL4/HEG1/EFNB2/ENG/S1PR1/HEY1/ADAMTS9/CAV1/NOTCH1/ITGB1/MEF2C/FKBP1A/FOS/MYL6/RB1/TGFBR2/CDC42/IGFBP5	18
GO:0002042	BP	GO:0002042	cell migration involved in sprouting angiogenesis	9/224	94/18723	1.88421e-06	5.7267e-05	3.92607e-05	KDR/MMRN2/DLL4/EFNB2/NRP1/NOTCH1/ITGB1/PLK2/PIK3C2A	9
GO:0003180	BP	GO:0003180	aortic valve morphogenesis	6/224	32/18723	1.91613e-06	5.77436e-05	3.95874e-05	TIE1/DLL4/HEY1/NOTCH1/JAG1/RB1	6
GO:0061138	BP	GO:0061138	morphogenesis of a branching epithelium	12/224	182/18723	2.04371e-06	6.07187e-05	4.1627e-05	TIE1/KDR/SPRY1/COL4A1/DLL4/ENG/NRP1/NOTCH1/NOTCH4/TGFBR2/SOCS3/CLIC4	12
GO:0003281	BP	GO:0003281	ventricular septum development	8/224	71/18723	2.06181e-06	6.07187e-05	4.1627e-05	HEG1/PRDM1/HEY1/NOTCH1/SOX4/TGFBR2/HES1/BMPR2	8
GO:0048754	BP	GO:0048754	branching morphogenesis of an epithelial tube	11/224	151/18723	2.08315e-06	6.07187e-05	4.1627e-05	TIE1/KDR/SPRY1/COL4A1/DLL4/ENG/NRP1/NOTCH1/NOTCH4/TGFBR2/CLIC4	11
GO:2000181	BP	GO:2000181	negative regulation of blood vessel morphogenesis	11/224	151/18723	2.08315e-06	6.07187e-05	4.1627e-05	TIE1/ECSCR/TEK/CLDN5/COL4A2/HSPG2/ADAMTS9/PLK2/KLF2/SLC12A2/ADAMTS1	11
GO:0001701	BP	GO:0001701	in utero embryonic development	17/224	367/18723	2.19201e-06	6.33723e-05	4.34463e-05	TIE1/SOX17/LPAR6/SOX18/PDGFB/HEG1/PRDM1/EPAS1/HEY1/NOTCH1/ITGB1/TGFBR2/HES1/MYH9/KLF2/SOCS3/ADAM10	17
GO:1901343	BP	GO:1901343	negative regulation of vasculature development	11/224	152/18723	2.22234e-06	6.3731e-05	4.36922e-05	TIE1/ECSCR/TEK/CLDN5/COL4A2/HSPG2/ADAMTS9/PLK2/KLF2/SLC12A2/ADAMTS1	11
GO:0003382	BP	GO:0003382	epithelial cell morphogenesis	6/224	33/18723	2.31865e-06	6.5961e-05	4.52211e-05	STC1/COL15A1/HEG1/COL18A1/NOTCH4/CLIC4	6
GO:0001558	BP	GO:0001558	regulation of cell growth	18/224	414/18723	2.67735e-06	7.55608e-05	5.18024e-05	SEMA3G/SOX17/CXCL12/NRP1/IGFBP7/ADAM15/HYAL2/SOCS2/DPYSL2/RB1/BMPR2/CDC42/SGK1/IGFBP4/MAP1B/IGFBP5/ADAM10/CCDC85B	18
GO:0016032	BP	GO:0016032	viral process	18/224	415/18723	2.76938e-06	7.75427e-05	5.31611e-05	IFI27/EFNB2/NRP1/ISG15/CAV1/STOM/NOTCH1/HYAL2/IFITM3/ITGB1/JUN/IFITM2/ZFP36/CD74/CDC42/IFI16/IFITM1/INSR	18
GO:0051017	BP	GO:0051017	actin filament bundle assembly	11/224	157/18723	3.04792e-06	8.46751e-05	5.80509e-05	S1PR1/NRP1/PDLIM1/RDX/PLS3/CDC42/MARCKS/PFN1/DLC1/ACTG1/CALD1	11
GO:0007265	BP	GO:0007265	Ras protein signal transduction	16/224	337/18723	3.20905e-06	8.84604e-05	6.0646e-05	SPRY1/LPAR6/CDH13/HEG1/NRP1/NOTCH1/ARHGAP29/RDX/ITGB1/JUN/PLK2/RB1/RASGRP3/CDC42/RHOB/DLC1	16
GO:0007565	BP	GO:0007565	female pregnancy	12/224	193/18723	3.76342e-06	0.000102944	7.05756e-05	CRHBP/STC1/RAMP2/MMP2/PRDM1/THBD/IGFBP7/FOS/TGFBR2/BMPR2/ETS1/IGFBP5	12
GO:0001933	BP	GO:0001933	negative regulation of protein phosphorylation	16/224	342/18723	3.87406e-06	0.000103798	7.1161e-05	SPRY1/FABP4/PTPRB/HEG1/ENG/IGFBP3/PLPP3/CAV1/DUSP6/HYAL2/TNFAIP3/GNAQ/RB1/CALM1/SOCS3/DUSP1	16
GO:0032535	BP	GO:0032535	regulation of cellular component size	17/224	383/18723	3.88655e-06	0.000103798	7.1161e-05	SEMA3G/ESAM/CXCL12/AQP1/TMSB4X/TMSB10/NRP1/SPTBN1/TMOD3/RDX/DPYSL2/BMPR2/MSN/PFN1/MAP1B/ACTR3/SLC12A2	17
GO:0061572	BP	GO:0061572	actin filament bundle organization	11/224	161/18723	3.8906e-06	0.000103798	7.1161e-05	S1PR1/NRP1/PDLIM1/RDX/PLS3/CDC42/MARCKS/PFN1/DLC1/ACTG1/CALD1	11
GO:0003230	BP	GO:0003230	cardiac atrium development	6/224	36/18723	3.95729e-06	0.000103798	7.1161e-05	DLL4/HEG1/ENG/NOTCH1/SOX4/BMPR2	6
GO:0097084	BP	GO:0097084	vascular associated smooth muscle cell development	4/224	10/18723	3.95877e-06	0.000103798	7.1161e-05	RAMP2/ENG/NOTCH1/HES1	4
GO:1901654	BP	GO:1901654	response to ketone	12/224	194/18723	3.96978e-06	0.000103798	7.1161e-05	AQP1/RAMP2/IGFBP7/ADAM15/CAV1/FOS/AHR/CALM1/MSN/CCND1/KLF2/DUSP1	12
GO:0014706	BP	GO:0014706	striated muscle tissue development	17/224	384/18723	4.02394e-06	0.000104446	7.16054e-05	DLL4/HEG1/EFNB2/ENG/S1PR1/HEY1/ADAMTS9/CAV1/NOTCH1/ITGB1/MEF2C/FKBP1A/FOS/MYL6/RB1/TGFBR2/CDC42	17
GO:0070482	BP	GO:0070482	response to oxygen levels	16/224	347/18723	4.66018e-06	0.000120084	8.23263e-05	CD34/STC1/TEK/CXCL12/AQP1/RAMP2/MMP2/PLAT/APOLD1/EPAS1/ADAM15/CAV1/NOTCH1/PDLIM1/TGFBR2/ETS1	16
GO:0007160	BP	GO:0007160	cell-matrix adhesion	13/224	233/18723	4.88299e-06	0.00012492	8.56418e-05	CD34/KDR/TEK/CDH13/NRP1/UTRN/ADAMTS9/ADAM15/ITGB1/JAG1/BCAM/DLC1/ACTG1	13
GO:0061005	BP	GO:0061005	cell differentiation involved in kidney development	7/224	57/18723	5.08105e-06	0.000129059	8.84791e-05	CD34/PODXL/PDGFB/NOTCH1/MEF2C/JAG1/HES1	7
GO:0060326	BP	GO:0060326	cell chemotaxis	15/224	310/18723	5.21677e-06	0.000130938	8.97678e-05	KDR/CXCL12/PDGFB/PDGFD/S1PR1/TMSB4X/FLT1/NRP1/NOTCH1/CD74/CXCL2/MTUS1/SLC12A2/ADAM10/DUSP1	15
GO:0060343	BP	GO:0060343	trabecula formation	5/224	22/18723	5.2287e-06	0.000130938	8.97678e-05	TEK/MMP2/HEY1/FKBP1A/ADAMTS1	5
GO:0031960	BP	GO:0031960	response to corticosteroid	11/224	167/18723	5.53597e-06	0.0001367	9.37175e-05	STC1/AQP1/ENG/HEY1/IGFBP7/NOTCH1/ZFP36/FOS/CALM1/CCND1/DUSP1	11
GO:1903034	BP	GO:1903034	regulation of response to wounding	11/224	167/18723	5.53597e-06	0.0001367	9.37175e-05	CD34/PDGFB/PLAT/THBD/PLPP3/CAV1/ITGB1/TNFAIP3/TFPI/ACTG1/SLC12A2	11
GO:0048738	BP	GO:0048738	cardiac muscle tissue development	13/224	236/18723	5.61253e-06	0.0001367	9.37175e-05	DLL4/HEG1/EFNB2/ENG/S1PR1/HEY1/ADAMTS9/NOTCH1/ITGB1/MEF2C/FKBP1A/TGFBR2/CDC42	13
GO:0048762	BP	GO:0048762	mesenchymal cell differentiation	13/224	236/18723	5.61253e-06	0.0001367	9.37175e-05	SEMA3G/SPRY1/ENG/HEY1/NRP1/ADAM15/NOTCH1/MEF2C/JAG1/NOTCH4/TGFBR2/HES1/DAB2	13
GO:0061314	BP	GO:0061314	Notch signaling involved in heart development	4/224	11/18723	6.16256e-06	0.000149075	0.000102202	DLL4/HEY1/NOTCH1/JAG1	4
GO:0019058	BP	GO:0019058	viral life cycle	15/224	317/18723	6.82676e-06	0.000163888	0.000112357	IFI27/EFNB2/NRP1/ISG15/CAV1/STOM/NOTCH1/HYAL2/IFITM3/ITGB1/IFITM2/CD74/CDC42/IFI16/IFITM1	15
GO:0110053	BP	GO:0110053	regulation of actin filament organization	14/224	278/18723	6.87081e-06	0.000163888	0.000112357	ESAM/CXCL12/S1PR1/TMSB4X/TMSB10/NRP1/SPTBN1/TMOD3/RDX/CDC42/PFN1/ACTR3/DLC1/ACTG1	14
GO:0032956	BP	GO:0032956	regulation of actin cytoskeleton organization	16/224	358/18723	6.91317e-06	0.000163888	0.000112357	TEK/ESAM/CXCL12/S1PR1/TMSB4X/TMSB10/NRP1/SPTBN1/TMOD3/RDX/CDC42/RHOB/PFN1/ACTR3/DLC1/ACTG1	16
GO:0071900	BP	GO:0071900	regulation of protein serine/threonine kinase activity	16/224	359/18723	7.15982e-06	0.000168611	0.000115595	SPRY1/PDGFB/HEG1/PDGFD/FLT1/CAV1/ACTB/HYAL2/TNFAIP3/RB1/BMPR2/CALM1/CCND1/INSR/CDC37/DUSP1	16
GO:0060412	BP	GO:0060412	ventricular septum morphogenesis	6/224	40/18723	7.4932e-06	0.000175301	0.000120182	HEY1/NOTCH1/SOX4/TGFBR2/HES1/BMPR2	6
GO:0051099	BP	GO:0051099	positive regulation of binding	11/224	173/18723	7.75912e-06	0.000180336	0.000123633	CLDN5/RAMP2/B2M/NRP1/CAV1/FKBP1A/APP/PLK2/RB1/HES1/CALM1	11
GO:0032092	BP	GO:0032092	positive regulation of protein binding	8/224	85/18723	8.0799e-06	0.000186572	0.000127909	CLDN5/RAMP2/B2M/NRP1/CAV1/FKBP1A/APP/PLK2	8
GO:0003181	BP	GO:0003181	atrioventricular valve morphogenesis	5/224	24/18723	8.27623e-06	0.000189873	0.000130171	HEY1/NOTCH1/SOX4/TGFBR2/BMPR2	5
GO:0048771	BP	GO:0048771	tissue remodeling	11/224	175/18723	8.65584e-06	0.000197309	0.000135269	TIE1/DLL4/MMP2/S1PR1/EPAS1/CAV1/TNFAIP3/MEF2C/JAG1/BMPR2/IGFBP5	11
GO:0030324	BP	GO:0030324	lung development	11/224	177/18723	9.64151e-06	0.000218377	0.000149713	SPRY1/HEG1/EPAS1/NOTCH1/NFIB/TGFBR2/HES1/BMPR2/CDC42/KLF2/IGFBP5	11
GO:0007043	BP	GO:0007043	cell-cell junction assembly	10/224	146/18723	1.05395e-05	0.000237205	0.000162621	ESAM/CDH5/PECAM1/CLDN5/RAMP2/HEG1/GJA4/CAV1/ACTB/ACTG1	10
GO:0060485	BP	GO:0060485	mesenchyme development	14/224	291/18723	1.15372e-05	0.000256711	0.000175994	SEMA3G/SPRY1/ENG/HEY1/NRP1/ADAM15/NOTCH1/MEF2C/JAG1/NOTCH4/TGFBR2/HES1/BMPR2/DAB2	14
GO:0001709	BP	GO:0001709	cell fate determination	6/224	43/18723	1.15506e-05	0.000256711	0.000175994	SOX17/MEF2C/JAG1/NOTCH4/HES1/CDC42	6
GO:0030323	BP	GO:0030323	respiratory tube development	11/224	181/18723	1.19095e-05	0.000263045	0.000180336	SPRY1/HEG1/EPAS1/NOTCH1/NFIB/TGFBR2/HES1/BMPR2/CDC42/KLF2/IGFBP5	11
GO:0072577	BP	GO:0072577	endothelial cell apoptotic process	7/224	65/18723	1.23382e-05	0.000270831	0.000185675	KDR/ECSCR/TEK/CDH5/RAMP2/TNFAIP3/BMPR2	7
GO:0003222	BP	GO:0003222	ventricular trabecula myocardium morphogenesis	4/224	13/18723	1.3103e-05	0.000284111	0.000194779	DLL4/HEG1/ENG/NOTCH1	4
GO:0060347	BP	GO:0060347	heart trabecula formation	4/224	13/18723	1.3103e-05	0.000284111	0.000194779	TEK/HEY1/FKBP1A/ADAMTS1	4
GO:0050878	BP	GO:0050878	regulation of body fluid levels	16/224	379/18723	1.40601e-05	0.000303017	0.00020774	CD34/PDGFB/AQP1/HEG1/PLAT/THBD/CAV1/ACTB/HYAL2/SOCS2/GNAQ/MYL12A/MYH9/TFPI/CCND1/ACTG1	16
GO:0030218	BP	GO:0030218	erythrocyte differentiation	9/224	120/18723	1.41617e-05	0.000303367	0.00020798	ADGRF5/B2M/EPAS1/ISG15/TMOD3/ZFP36/RB1/ETS1/KLF2	9
GO:0044706	BP	GO:0044706	multi-multicellular organism process	12/224	220/18723	1.42622e-05	0.000303692	0.000208202	CRHBP/STC1/RAMP2/MMP2/PRDM1/THBD/IGFBP7/FOS/TGFBR2/BMPR2/ETS1/IGFBP5	12
GO:0031348	BP	GO:0031348	negative regulation of defense response	13/224	258/18723	1.46149e-05	0.000307519	0.000210826	CALCRL/TEK/CDH5/ISG15/TNFAIP3/ZFP36/A2M/PLK2/RB1/HLA-B/HLA-E/IFI16/SOCS3	13
GO:0045165	BP	GO:0045165	cell fate commitment	13/224	258/18723	1.46149e-05	0.000307519	0.000210826	SOX17/SOX18/DLL4/PRDM1/EPAS1/NRP1/NOTCH1/ITGB1/MEF2C/JAG1/NOTCH4/HES1/CDC42	13
GO:0003197	BP	GO:0003197	endocardial cushion development	6/224	45/18723	1.51273e-05	0.000316427	0.000216934	ENG/HEY1/NOTCH1/JAG1/TGFBR2/BMPR2	6
GO:0003171	BP	GO:0003171	atrioventricular valve development	5/224	27/18723	1.52663e-05	0.000317468	0.000217647	HEY1/NOTCH1/SOX4/TGFBR2/BMPR2	5
GO:0000302	BP	GO:0000302	response to reactive oxygen species	12/224	222/18723	1.56128e-05	0.000322786	0.000221293	AQP1/MMP2/PDGFD/HYAL2/TNFAIP3/JUN/FOS/ETS1/RHOB/KLF2/H19/DUSP1	12
GO:0042692	BP	GO:0042692	muscle cell differentiation	16/224	384/18723	1.65206e-05	0.00033958	0.000232807	PDGFB/RAMP2/JAM2/EFNB2/ENG/HEY1/NOTCH1/TMOD3/ITGB1/MEF2C/RB1/HES1/BMPR2/MYH9/ACTG1/IGFBP5	16
GO:0042326	BP	GO:0042326	negative regulation of phosphorylation	16/224	385/18723	1.70564e-05	0.000348577	0.000238975	SPRY1/FABP4/PTPRB/HEG1/ENG/IGFBP3/PLPP3/CAV1/DUSP6/HYAL2/TNFAIP3/GNAQ/RB1/CALM1/SOCS3/DUSP1	16
GO:0010811	BP	GO:0010811	positive regulation of cell-substrate adhesion	9/224	123/18723	1.72793e-05	0.000351115	0.000240715	KDR/TEK/CDH13/PDGFB/NRP1/UTRN/RSU1/CDC42/ITGA6	9
GO:0034614	BP	GO:0034614	cellular response to reactive oxygen species	10/224	155/18723	1.77894e-05	0.000359427	0.000246413	AQP1/MMP2/PDGFD/TNFAIP3/JUN/FOS/ETS1/RHOB/KLF2/H19	10
GO:0003018	BP	GO:0003018	vascular process in circulatory system	13/224	263/18723	1.79049e-05	0.000359717	0.000246612	TEK/C2CD4B/CDH5/CLDN5/RAMP2/SLC2A3/CAV1/ECE1/PIK3C2A/BMPR2/KLF2/SLC12A2/INSR	13
GO:0060841	BP	GO:0060841	venous blood vessel development	4/224	14/18723	1.81723e-05	0.000363037	0.000248888	HEG1/ENG/NOTCH1/BMPR2	4
GO:0003143	BP	GO:0003143	embryonic heart tube morphogenesis	7/224	69/18723	1.83621e-05	0.000364781	0.000250083	SOX17/SOX18/ENG/NOTCH1/MEF2C/TGFBR2/HES1	7
GO:0035850	BP	GO:0035850	epithelial cell differentiation involved in kidney development	6/224	47/18723	1.95487e-05	0.000386195	0.000264765	CD34/PODXL/PDGFB/NOTCH1/MEF2C/JAG1	6
GO:1904035	BP	GO:1904035	regulation of epithelial cell apoptotic process	8/224	96/18723	1.98928e-05	0.000390822	0.000267937	KDR/ECSCR/TEK/CDH5/RAMP2/TNFAIP3/ZFP36/H19	8
GO:0045123	BP	GO:0045123	cellular extravasation	7/224	70/18723	2.0197e-05	0.000394618	0.000270539	SELE/CXCL12/PECAM1/JAM2/PDGFD/PLCB1/ITGB1	7
GO:0014909	BP	GO:0014909	smooth muscle cell migration	8/224	97/18723	2.14603e-05	0.00041701	0.000285891	PDGFB/PDGFD/PLAT/IGFBP3/NRP1/MEF2C/IGFBP5/ADAMTS1	8
GO:0043550	BP	GO:0043550	regulation of lipid kinase activity	7/224	71/18723	2.21805e-05	0.000428663	0.000293879	TEK/PDGFB/FLT1/SOCS2/RB1/CDC42/SOCS3	7
GO:0001952	BP	GO:0001952	regulation of cell-matrix adhesion	9/224	128/18723	2.37729e-05	0.000456953	0.000313275	KDR/TEK/CDH13/NRP1/UTRN/ADAM15/JAG1/DLC1/ACTG1	9
GO:0034332	BP	GO:0034332	adherens junction organization	6/224	49/18723	2.49566e-05	0.000477127	0.000327105	CDH5/RAMP2/ACTB/RDX/CDC42/ADAM10	6
GO:0034101	BP	GO:0034101	erythrocyte homeostasis	9/224	129/18723	2.52938e-05	0.000480988	0.000329752	ADGRF5/B2M/EPAS1/ISG15/TMOD3/ZFP36/RB1/ETS1/KLF2	9
GO:0051100	BP	GO:0051100	negative regulation of binding	10/224	162/18723	2.60699e-05	0.000492423	0.000337592	PDGFB/TMSB4X/B2M/HEY1/ADAM15/CAV1/ACTB/JUN/IFI16/DAB2	10
GO:0061311	BP	GO:0061311	cell surface receptor signaling pathway involved in heart development	5/224	30/18723	2.61721e-05	0.000492423	0.000337592	SOX17/DLL4/HEY1/NOTCH1/JAG1	5
GO:0060560	BP	GO:0060560	developmental growth involved in morphogenesis	12/224	234/18723	2.63143e-05	0.000492493	0.00033764	SEMA3G/SPRY1/CXCL12/S1PR1/NRP1/NOTCH1/ITGB1/DPYSL2/APP/TGFBR2/BMPR2/MAP1B	12
GO:0051145	BP	GO:0051145	smooth muscle cell differentiation	7/224	73/18723	2.66309e-05	0.000495808	0.000339912	PDGFB/RAMP2/ENG/HEY1/NOTCH1/MEF2C/HES1	7
GO:0051494	BP	GO:0051494	negative regulation of cytoskeleton organization	10/224	163/18723	2.74873e-05	0.000509087	0.000349016	CDH5/S1PR1/TMSB4X/TMSB10/SPTBN1/TMOD3/RDX/PFN1/MAP1B/DLC1	10
GO:0060337	BP	GO:0060337	type I interferon signaling pathway	6/224	50/18723	2.80787e-05	0.000517347	0.000354679	IFI27/ISG15/IFITM3/IFITM2/IFITM1/CDC37	6
GO:0019079	BP	GO:0019079	viral genome replication	9/224	131/18723	2.85845e-05	0.000523951	0.000359206	IFI27/ISG15/STOM/NOTCH1/IFITM3/IFITM2/CDC42/IFI16/IFITM1	9
GO:0071711	BP	GO:0071711	basement membrane organization	5/224	31/18723	3.09028e-05	0.00056354	0.000386348	COL4A1/RAMP2/LAMB1/CAV1/ITGB1	5
GO:0072109	BP	GO:0072109	glomerular mesangium development	4/224	16/18723	3.24244e-05	0.000585285	0.000401255	CD34/PDGFB/PDGFD/NOTCH1	4
GO:2001212	BP	GO:2001212	regulation of vasculogenesis	4/224	16/18723	3.24244e-05	0.000585285	0.000401255	CD34/KDR/RAMP2/HEY1	4
GO:1902904	BP	GO:1902904	negative regulation of supramolecular fiber organization	10/224	167/18723	3.38374e-05	0.000607705	0.000416626	CDH5/S1PR1/TMSB4X/TMSB10/SPTBN1/TMOD3/RDX/PFN1/MAP1B/DLC1	10
GO:0060541	BP	GO:0060541	respiratory system development	11/224	203/18723	3.46077e-05	0.000616338	0.000422544	SPRY1/HEG1/EPAS1/NOTCH1/NFIB/TGFBR2/HES1/BMPR2/CDC42/KLF2/IGFBP5	11
GO:0043536	BP	GO:0043536	positive regulation of blood vessel endothelial cell migration	7/224	76/18723	3.46647e-05	0.000616338	0.000422544	KDR/PDGFB/TMSB4X/NRP1/PLK2/PIK3C2A/ETS1	7
GO:0071357	BP	GO:0071357	cellular response to type I interferon	6/224	52/18723	3.52641e-05	0.000623877	0.000427713	IFI27/ISG15/IFITM3/IFITM2/IFITM1/CDC37	6
GO:0071320	BP	GO:0071320	cellular response to cAMP	6/224	53/18723	3.93721e-05	0.000693105	0.000475174	CRHBP/STC1/AQP1/APP/AHR/IGFBP5	6
GO:0006898	BP	GO:0006898	receptor-mediated endocytosis	12/224	244/18723	3.96344e-05	0.000694286	0.000475983	SELE/CALCRL/RAMP2/RAMP3/HSPG2/B2M/CAV1/ITGB1/TGFBR2/FNBP1L/INSR/DAB2	12
GO:0007266	BP	GO:0007266	Rho protein signal transduction	9/224	137/18723	4.07179e-05	0.00070865	0.000485831	LPAR6/CDH13/HEG1/NRP1/ARHGAP29/ITGB1/CDC42/RHOB/DLC1	9
GO:0035050	BP	GO:0035050	embryonic heart tube development	7/224	78/18723	4.10523e-05	0.00070865	0.000485831	SOX17/SOX18/ENG/NOTCH1/MEF2C/TGFBR2/HES1	7
GO:0090049	BP	GO:0090049	regulation of cell migration involved in sprouting angiogenesis	7/224	78/18723	4.10523e-05	0.00070865	0.000485831	KDR/MMRN2/DLL4/NRP1/NOTCH1/PLK2/PIK3C2A	7
GO:0061298	BP	GO:0061298	retina vasculature development in camera-type eye	4/224	17/18723	4.20041e-05	0.000721578	0.000494694	COL4A1/NRP1/BMPR2/CLIC4	4
GO:0007219	BP	GO:0007219	Notch signaling pathway	10/224	172/18723	4.35055e-05	0.000743777	0.000509913	EGFL7/DLL4/HEY1/NOTCH1/APP/JAG1/NOTCH4/TGFBR2/HES1/ADAM10	10
GO:0010038	BP	GO:0010038	response to metal ion	15/224	373/18723	4.57378e-05	0.000778199	0.000533512	CRHBP/FABP4/AQP1/B2M/CAV1/JUN/MEF2C/APP/FOS/CALM1/CCND1/CRIP1/CLIC4/SLC12A2/DUSP1	15
GO:0048638	BP	GO:0048638	regulation of developmental growth	14/224	330/18723	4.62802e-05	0.000783678	0.000537268	SEMA3G/CXCL12/NRP1/PLCB1/DUSP6/NOTCH1/SOCS2/MEF2C/DPYSL2/APP/TGFBR2/BMPR2/MAP1B/INSR	14
GO:0002685	BP	GO:0002685	regulation of leukocyte migration	11/224	210/18723	4.71557e-05	0.000794719	0.000544837	SELE/CXCL12/JAM2/PDGFD/PLCB1/APP/CD74/MSN/MTUS1/ADAM10/DUSP1	11
GO:0045926	BP	GO:0045926	negative regulation of growth	12/224	249/18723	4.82538e-05	0.000806099	0.000552639	SEMA3G/SOX17/NRP1/ADAM15/NOTCH1/HYAL2/SOCS2/RB1/TGFBR2/BMPR2/IGFBP5/CCDC85B	12
GO:0032272	BP	GO:0032272	negative regulation of protein polymerization	7/224	80/18723	4.83752e-05	0.000806099	0.000552639	CDH5/TMSB4X/TMSB10/SPTBN1/TMOD3/RDX/PFN1	7
GO:0018108	BP	GO:0018108	peptidyl-tyrosine phosphorylation	15/224	375/18723	4.8601e-05	0.000806099	0.000552639	TIE1/KDR/TEK/PECAM1/PDGFB/PDGFD/FLT1/NRP1/CAV1/HYAL2/APP/CD74/HES1/SOCS3/INSR	15
GO:0003229	BP	GO:0003229	ventricular cardiac muscle tissue development	6/224	55/18723	4.87377e-05	0.000806099	0.000552639	DLL4/HEG1/ENG/ADAMTS9/NOTCH1/FKBP1A	6
GO:2000352	BP	GO:2000352	negative regulation of endothelial cell apoptotic process	5/224	34/18723	4.91519e-05	0.000809185	0.000554755	KDR/TEK/CDH5/RAMP2/TNFAIP3	5
GO:0044403	BP	GO:0044403	biological process involved in symbiotic interaction	13/224	290/18723	4.94516e-05	0.000810368	0.000555566	IFI27/EFNB2/NRP1/CAV1/STOM/HYAL2/IFITM3/ITGB1/JUN/IFITM2/CD74/IFITM1/INSR	13
GO:0032355	BP	GO:0032355	response to estradiol	9/224	141/18723	5.1022e-05	0.000832267	0.000570579	CRHBP/RAMP2/RAMP3/SOCS2/TFPI/ETS1/CCND1/MAP1B/DUSP1	9
GO:0018212	BP	GO:0018212	peptidyl-tyrosine modification	15/224	378/18723	5.31914e-05	0.000857136	0.000587628	TIE1/KDR/TEK/PECAM1/PDGFB/PDGFD/FLT1/NRP1/CAV1/HYAL2/APP/CD74/HES1/SOCS3/INSR	15
GO:0003014	BP	GO:0003014	renal system process	8/224	110/18723	5.32697e-05	0.000857136	0.000587628	CD34/ADGRF5/STC1/PDGFB/AQP1/HYAL2/SGK1/SULF2	8
GO:0014812	BP	GO:0014812	muscle cell migration	8/224	110/18723	5.32697e-05	0.000857136	0.000587628	PDGFB/PDGFD/PLAT/IGFBP3/NRP1/MEF2C/IGFBP5/ADAMTS1	8
GO:0048008	BP	GO:0048008	platelet-derived growth factor receptor signaling pathway	6/224	56/18723	5.4046e-05	0.000863782	0.000592185	PDGFB/PDGFD/PLAT/NRP1/PIK3C2A/PTPN12	6
GO:0061448	BP	GO:0061448	connective tissue development	12/224	252/18723	5.41686e-05	0.000863782	0.000592185	CD34/STC1/PDGFB/PDGFD/NOTCH1/HYAL2/NFIB/MEF2C/TGFBR2/BMPR2/SULF2/CRIP1	12
GO:0001938	BP	GO:0001938	positive regulation of endothelial cell proliferation	8/224	111/18723	5.68239e-05	0.000902079	0.00061844	KDR/TEK/EGFL7/CXCL12/CDH13/PDGFB/NRP1/BMPR2	8
GO:0046718	BP	GO:0046718	viral entry into host cell	9/224	144/18723	6.01229e-05	0.000950209	0.000651437	EFNB2/NRP1/CAV1/HYAL2/IFITM3/ITGB1/IFITM2/CD74/IFITM1	9
GO:0007611	BP	GO:0007611	learning or memory	12/224	255/18723	6.07006e-05	0.000955094	0.000654786	CRHBP/CLDN5/B2M/PLCB1/ITGB1/JUN/MEF2C/APP/FOS/PLK2/SGK1/INSR	12
GO:0007596	BP	GO:0007596	blood coagulation	11/224	217/18723	6.34352e-05	0.000993724	0.00068127	CD34/PDGFB/PLAT/THBD/CAV1/ACTB/GNAQ/MYL12A/MYH9/TFPI/ACTG1	11
GO:0034340	BP	GO:0034340	response to type I interferon	6/224	58/18723	6.60473e-05	0.00102864	0.000705208	IFI27/ISG15/IFITM3/IFITM2/IFITM1/CDC37	6
GO:0045445	BP	GO:0045445	myoblast differentiation	7/224	84/18723	6.62427e-05	0.00102864	0.000705208	IGFBP3/EPAS1/PLCB1/NOTCH1/MEF2C/JAG1/RB1	7
GO:0008361	BP	GO:0008361	regulation of cell size	10/224	181/18723	6.68981e-05	0.0010343	0.000709089	SEMA3G/CXCL12/AQP1/NRP1/RDX/DPYSL2/BMPR2/MSN/MAP1B/SLC12A2	10
GO:0043551	BP	GO:0043551	regulation of phosphatidylinositol 3-kinase activity	6/224	59/18723	7.2797e-05	0.00111529	0.000764613	TEK/PDGFB/FLT1/SOCS2/CDC42/SOCS3	6
GO:2000351	BP	GO:2000351	regulation of endothelial cell apoptotic process	6/224	59/18723	7.2797e-05	0.00111529	0.000764613	KDR/ECSCR/TEK/CDH5/RAMP2/TNFAIP3	6
GO:0071675	BP	GO:0071675	regulation of mononuclear cell migration	8/224	115/18723	7.30773e-05	0.00111529	0.000764613	CXCL12/JAM2/PDGFD/PLCB1/APP/MSN/ADAM10/DUSP1	8
GO:0051384	BP	GO:0051384	response to glucocorticoid	9/224	148/18723	7.43544e-05	0.00112993	0.00077465	STC1/AQP1/HEY1/IGFBP7/ZFP36/FOS/CALM1/CCND1/DUSP1	9
GO:0030513	BP	GO:0030513	positive regulation of BMP signaling pathway	5/224	37/18723	7.47839e-05	0.00113162	0.00077581	CDH5/ENG/NOTCH1/HES1/BMPR2	5
GO:0048732	BP	GO:0048732	gland development	16/224	436/18723	7.57328e-05	0.00114113	0.000782324	NRP1/CAV1/NOTCH1/SOCS2/TNFAIP3/NFIB/NOTCH4/TGFBR2/HES1/MSN/ETS1/CDC42/CCND1/SULF2/CRIP1/IGFBP5	16
GO:0007599	BP	GO:0007599	hemostasis	11/224	222/18723	7.78255e-05	0.0011628	0.000797187	CD34/PDGFB/PLAT/THBD/CAV1/ACTB/GNAQ/MYL12A/MYH9/TFPI/ACTG1	11
GO:0050817	BP	GO:0050817	coagulation	11/224	222/18723	7.78255e-05	0.0011628	0.000797187	CD34/PDGFB/PLAT/THBD/CAV1/ACTB/GNAQ/MYL12A/MYH9/TFPI/ACTG1	11
GO:0055008	BP	GO:0055008	cardiac muscle tissue morphogenesis	6/224	60/18723	8.00855e-05	0.00119157	0.000816904	DLL4/HEG1/ENG/S1PR1/NOTCH1/FKBP1A	6
GO:0035886	BP	GO:0035886	vascular associated smooth muscle cell differentiation	5/224	38/18723	8.52818e-05	0.00126359	0.000866283	PDGFB/RAMP2/ENG/NOTCH1/HES1	5
GO:0044409	BP	GO:0044409	entry into host	9/224	151/18723	8.68e-05	0.00128075	0.000878047	EFNB2/NRP1/CAV1/HYAL2/IFITM3/ITGB1/IFITM2/CD74/IFITM1	9
GO:0014910	BP	GO:0014910	regulation of smooth muscle cell migration	7/224	89/18723	9.58121e-05	0.00140788	0.000965206	PDGFB/PDGFD/IGFBP3/NRP1/MEF2C/IGFBP5/ADAMTS1	7
GO:0032409	BP	GO:0032409	regulation of transporter activity	13/224	310/18723	9.71597e-05	0.00142181	0.000974754	CRHBP/TMSB4X/UTRN/CAV1/STOM/ACTB/ITGB1/CTTNBP2NL/MEF2C/FKBP1A/APP/CALM1/SGK1	13
GO:0006979	BP	GO:0006979	response to oxidative stress	16/224	446/18723	9.86011e-05	0.00143699	0.00098516	MCTP1/AQP1/MMP2/PDGFD/EPAS1/HYAL2/PDLIM1/TNFAIP3/JUN/APP/FOS/ETS1/RHOB/KLF2/H19/DUSP1	16
GO:0007178	BP	GO:0007178	transmembrane receptor protein serine/threonine kinase signaling pathway	14/224	355/18723	0.000100946	0.0014646	0.00100409	SPRY1/CDH5/CLDN5/ENG/SPTBN1/CAV1/NOTCH1/JUN/FKBP1A/FOS/TGFBR2/HES1/BMPR2/DAB2	14
GO:0003177	BP	GO:0003177	pulmonary valve development	4/224	21/18723	0.000101731	0.0014646	0.00100409	HEY1/NOTCH1/JAG1/BMPR2	4
GO:0150105	BP	GO:0150105	protein localization to cell-cell junction	4/224	21/18723	0.000101731	0.0014646	0.00100409	CDH5/PECAM1/ACTB/ACTG1	4
GO:0022407	BP	GO:0022407	regulation of cell-cell adhesion	16/224	448/18723	0.00010384	0.00148893	0.00102077	SELE/PODXL/CXCL12/PLPP3/B2M/CAV1/NOTCH1/RDX/SOX4/JAG1/NOTCH4/CD74/TGFBR2/HES1/HLA-E/ETS1	16
GO:0045931	BP	GO:0045931	positive regulation of mitotic cell cycle	8/224	121/18723	0.000104561	0.00149326	0.00102373	PLCB1/TMOD3/RDX/APP/RB1/HES1/CCND1/ADAMTS1	8
GO:0001947	BP	GO:0001947	heart looping	6/224	63/18723	0.000105498	0.00150061	0.00102877	SOX17/SOX18/ENG/NOTCH1/MEF2C/TGFBR2	6
GO:0035051	BP	GO:0035051	cardiocyte differentiation	9/224	156/18723	0.000111419	0.00157851	0.00108218	SPRY1/SOX17/SOX18/EFNB2/NOTCH1/ITGB1/MEF2C/JAG1/HES1	9
GO:0001837	BP	GO:0001837	epithelial to mesenchymal transition	9/224	157/18723	0.000116985	0.00164427	0.00112727	SPRY1/ENG/HEY1/ADAM15/NOTCH1/JAG1/NOTCH4/TGFBR2/DAB2	9
GO:0002262	BP	GO:0002262	myeloid cell homeostasis	9/224	157/18723	0.000116985	0.00164427	0.00112727	ADGRF5/B2M/EPAS1/ISG15/TMOD3/ZFP36/RB1/ETS1/KLF2	9
GO:0061042	BP	GO:0061042	vascular wound healing	4/224	22/18723	0.000123176	0.0017177	0.00117761	CD34/KDR/TNFAIP3/SLC12A2	4
GO:0090280	BP	GO:0090280	positive regulation of calcium ion import	4/224	22/18723	0.000123176	0.0017177	0.00117761	STC1/CXCL12/PDGFB/RAMP3	4
GO:0030837	BP	GO:0030837	negative regulation of actin filament polymerization	6/224	65/18723	0.000125728	0.00173965	0.00119265	TMSB4X/TMSB10/SPTBN1/TMOD3/RDX/PFN1	6
GO:0048645	BP	GO:0048645	animal organ formation	6/224	65/18723	0.000125728	0.00173965	0.00119265	SPRY1/SOX17/NOTCH1/MEF2C/TGFBR2/HES1	6
GO:1901992	BP	GO:1901992	positive regulation of mitotic cell cycle phase transition	7/224	93/18723	0.000126526	0.0017439	0.00119557	PLCB1/TMOD3/RDX/APP/RB1/CCND1/ADAMTS1	7
GO:0031032	BP	GO:0031032	actomyosin structure organization	10/224	196/18723	0.000129512	0.00177816	0.00121906	S1PR1/NRP1/TMOD3/PDLIM1/ITGB1/MYH9/CDC42/PFN1/DLC1/ACTG1	10
GO:0071248	BP	GO:0071248	cellular response to metal ion	10/224	197/18723	0.000135033	0.00184684	0.00126614	CRHBP/FABP4/AQP1/B2M/JUN/MEF2C/APP/FOS/CLIC4/SLC12A2	10
GO:0030193	BP	GO:0030193	regulation of blood coagulation	6/224	66/18723	0.000136935	0.00185148	0.00126932	CD34/PDGFB/PLAT/THBD/CAV1/TFPI	6
GO:0050918	BP	GO:0050918	positive chemotaxis	6/224	66/18723	0.000136935	0.00185148	0.00126932	KDR/CXCL12/CDH13/PDGFB/S1PR1/NRP1	6
GO:0072678	BP	GO:0072678	T cell migration	6/224	66/18723	0.000136935	0.00185148	0.00126932	CXCL12/S1PR1/APP/MSN/SLC12A2/ADAM10	6
GO:0007179	BP	GO:0007179	transforming growth factor beta receptor signaling pathway	10/224	198/18723	0.000140752	0.00189589	0.00129977	SPRY1/CDH5/CLDN5/ENG/CAV1/JUN/FKBP1A/FOS/TGFBR2/DAB2	10
GO:1903706	BP	GO:1903706	regulation of hemopoiesis	14/224	367/18723	0.000142978	0.0019186	0.00131534	PRDM1/B2M/ISG15/JUN/MEF2C/ZFP36/FOS/SOX4/JAG1/CD74/RB1/TGFBR2/HLA-B/ETS1	14
GO:0008593	BP	GO:0008593	regulation of Notch signaling pathway	7/224	95/18723	0.000144634	0.00193353	0.00132558	EGFL7/DLL4/HEY1/NOTCH1/JAG1/HES1/ADAM10	7
GO:0061371	BP	GO:0061371	determination of heart left/right asymmetry	6/224	67/18723	0.000148918	0.00198334	0.00135972	SOX17/SOX18/ENG/NOTCH1/MEF2C/TGFBR2	6
GO:0031952	BP	GO:0031952	regulation of protein autophosphorylation	5/224	43/18723	0.000155796	0.0020672	0.00141722	PDGFB/PDGFD/ENG/CAV1/CALM1	5
GO:0007159	BP	GO:0007159	leukocyte cell-cell adhesion	14/224	371/18723	0.00016001	0.00211522	0.00145014	SELE/CXCL12/PECAM1/JAM2/B2M/CAV1/ITGB1/SOX4/CD74/TGFBR2/HES1/HLA-E/MSN/ETS1	14
GO:1900046	BP	GO:1900046	regulation of hemostasis	6/224	68/18723	0.000161716	0.00212987	0.00146018	CD34/PDGFB/PLAT/THBD/CAV1/TFPI	6
GO:0050792	BP	GO:0050792	regulation of viral process	9/224	164/18723	0.00016285	0.00213688	0.00146498	ISG15/STOM/NOTCH1/IFITM3/IFITM2/ZFP36/CD74/IFI16/IFITM1	9
GO:0051701	BP	GO:0051701	biological process involved in interaction with host	10/224	203/18723	0.000172511	0.00225533	0.00154619	EFNB2/NRP1/CAV1/HYAL2/IFITM3/ITGB1/IFITM2/CD74/IFITM1/INSR	10
GO:0045665	BP	GO:0045665	negative regulation of neuron differentiation	6/224	69/18723	0.000175369	0.0022707	0.00155673	B2M/HEY1/NOTCH1/APP/JAG1/HES1	6
GO:0003148	BP	GO:0003148	outflow tract septum morphogenesis	4/224	24/18723	0.000175603	0.0022707	0.00155673	ENG/NRP1/TGFBR2/BMPR2	4
GO:0072010	BP	GO:0072010	glomerular epithelium development	4/224	24/18723	0.000175603	0.0022707	0.00155673	CD34/PODXL/PECAM1/JAG1	4
GO:0060415	BP	GO:0060415	muscle tissue morphogenesis	6/224	70/18723	0.000189917	0.00242015	0.00165919	DLL4/HEG1/ENG/S1PR1/NOTCH1/FKBP1A	6
GO:0003183	BP	GO:0003183	mitral valve morphogenesis	3/224	10/18723	0.000190563	0.00242015	0.00165919	NOTCH1/SOX4/BMPR2	3
GO:0035907	BP	GO:0035907	dorsal aorta development	3/224	10/18723	0.000190563	0.00242015	0.00165919	DLL4/ENG/HEY1	3
GO:0061299	BP	GO:0061299	retina vasculature morphogenesis in camera-type eye	3/224	10/18723	0.000190563	0.00242015	0.00165919	COL4A1/NRP1/CLIC4	3
GO:1902946	BP	GO:1902946	protein localization to early endosome	3/224	10/18723	0.000190563	0.00242015	0.00165919	NRP1/RDX/MSN	3
GO:0045824	BP	GO:0045824	negative regulation of innate immune response	6/224	71/18723	0.0002054	0.00259008	0.00177569	ISG15/TNFAIP3/A2M/HLA-B/HLA-E/IFI16	6
GO:0050818	BP	GO:0050818	regulation of coagulation	6/224	71/18723	0.0002054	0.00259008	0.00177569	CD34/PDGFB/PLAT/THBD/CAV1/TFPI	6
GO:0003094	BP	GO:0003094	glomerular filtration	4/224	25/18723	0.0002071	0.00259312	0.00177777	CD34/ADGRF5/PDGFB/SULF2	4
GO:0050927	BP	GO:0050927	positive regulation of positive chemotaxis	4/224	25/18723	0.0002071	0.00259312	0.00177777	KDR/CXCL12/CDH13/S1PR1	4
GO:0001974	BP	GO:0001974	blood vessel remodeling	5/224	46/18723	0.000215491	0.00267932	0.00183687	DLL4/EPAS1/MEF2C/JAG1/BMPR2	5
GO:0055010	BP	GO:0055010	ventricular cardiac muscle tissue morphogenesis	5/224	46/18723	0.000215491	0.00267932	0.00183687	DLL4/HEG1/ENG/NOTCH1/FKBP1A	5
GO:0062197	BP	GO:0062197	cellular response to chemical stress	13/224	337/18723	0.000221435	0.00274364	0.00188096	AQP1/MMP2/PDGFD/EPAS1/CAV1/TNFAIP3/JUN/FOS/LRRC8C/ETS1/RHOB/KLF2/H19	13
GO:0045637	BP	GO:0045637	regulation of myeloid cell differentiation	10/224	210/18723	0.000226952	0.00280222	0.00192113	B2M/ISG15/JUN/MEF2C/ZFP36/FOS/JAG1/CD74/RB1/ETS1	10
GO:0072073	BP	GO:0072073	kidney epithelium development	8/224	136/18723	0.000234719	0.00288809	0.00198	CD34/SPRY1/PODXL/PECAM1/NOTCH1/MEF2C/JAG1/HES1	8
GO:0014911	BP	GO:0014911	positive regulation of smooth muscle cell migration	5/224	47/18723	0.000238817	0.00290311	0.00199029	PDGFB/PDGFD/NRP1/IGFBP5/ADAMTS1	5
GO:0043114	BP	GO:0043114	regulation of vascular permeability	5/224	47/18723	0.000238817	0.00290311	0.00199029	TEK/C2CD4B/CDH5/CLDN5/RAMP2	5
GO:0045639	BP	GO:0045639	positive regulation of myeloid cell differentiation	7/224	103/18723	0.000239258	0.00290311	0.00199029	ISG15/JUN/FOS/JAG1/CD74/RB1/ETS1	7
GO:0035924	BP	GO:0035924	cellular response to vascular endothelial growth factor stimulus	6/224	73/18723	0.000239345	0.00290311	0.00199029	KDR/RAMP2/DLL4/FLT1/NRP1/NOTCH1	6
GO:0019883	BP	GO:0019883	antigen processing and presentation of endogenous antigen	4/224	26/18723	0.00024247	0.00290311	0.00199029	B2M/CD74/HLA-B/HLA-E	4
GO:0050926	BP	GO:0050926	regulation of positive chemotaxis	4/224	26/18723	0.00024247	0.00290311	0.00199029	KDR/CXCL12/CDH13/S1PR1	4
GO:0060037	BP	GO:0060037	pharyngeal system development	4/224	26/18723	0.00024247	0.00290311	0.00199029	ADGRF5/ECE1/HES1/BMPR2	4
GO:0097205	BP	GO:0097205	renal filtration	4/224	26/18723	0.00024247	0.00290311	0.00199029	CD34/ADGRF5/PDGFB/SULF2	4
GO:0006469	BP	GO:0006469	negative regulation of protein kinase activity	10/224	212/18723	0.000244922	0.00292211	0.00200332	SPRY1/FABP4/PTPRB/HEG1/CAV1/HYAL2/TNFAIP3/GNAQ/RB1/DUSP1	10
GO:0050890	BP	GO:0050890	cognition	12/224	296/18723	0.000245701	0.00292211	0.00200332	CRHBP/CLDN5/B2M/PLCB1/ITGB1/JUN/MEF2C/APP/FOS/PLK2/SGK1/INSR	12
GO:0048639	BP	GO:0048639	positive regulation of developmental growth	9/224	174/18723	0.000253629	0.00300635	0.00206107	CXCL12/NRP1/PLCB1/NOTCH1/MEF2C/TGFBR2/BMPR2/MAP1B/INSR	9
GO:0120192	BP	GO:0120192	tight junction assembly	6/224	74/18723	0.000257894	0.00303796	0.00208274	ESAM/CDH5/PECAM1/CLDN5/RAMP2/ACTG1	6
GO:0003157	BP	GO:0003157	endocardium development	3/224	11/18723	0.000259713	0.00303796	0.00208274	SOX17/SOX18/NOTCH1	3
GO:0003174	BP	GO:0003174	mitral valve development	3/224	11/18723	0.000259713	0.00303796	0.00208274	NOTCH1/SOX4/BMPR2	3
GO:0060837	BP	GO:0060837	blood vessel endothelial cell differentiation	3/224	11/18723	0.000259713	0.00303796	0.00208274	HEY1/NRP1/NOTCH1	3
GO:0052126	BP	GO:0052126	movement in host environment	9/224	175/18723	0.000264649	0.00308555	0.00211536	EFNB2/NRP1/CAV1/HYAL2/IFITM3/ITGB1/IFITM2/CD74/IFITM1	9
GO:0032231	BP	GO:0032231	regulation of actin filament bundle assembly	7/224	105/18723	0.000269368	0.00313031	0.00214605	S1PR1/NRP1/RDX/CDC42/PFN1/DLC1/ACTG1	7
GO:0030038	BP	GO:0030038	contractile actin filament bundle assembly	7/224	106/18723	0.000285527	0.00329653	0.00226001	S1PR1/NRP1/PDLIM1/CDC42/PFN1/DLC1/ACTG1	7
GO:0043149	BP	GO:0043149	stress fiber assembly	7/224	106/18723	0.000285527	0.00329653	0.00226001	S1PR1/NRP1/PDLIM1/CDC42/PFN1/DLC1/ACTG1	7
GO:0030195	BP	GO:0030195	negative regulation of blood coagulation	5/224	49/18723	0.000291181	0.00332938	0.00228253	CD34/PDGFB/PLAT/THBD/TFPI	5
GO:0052372	BP	GO:0052372	modulation by symbiont of entry into host	5/224	49/18723	0.000291181	0.00332938	0.00228253	CAV1/IFITM3/IFITM2/CD74/IFITM1	5
GO:1904707	BP	GO:1904707	positive regulation of vascular associated smooth muscle cell proliferation	5/224	49/18723	0.000291181	0.00332938	0.00228253	PDGFB/MMP2/JUN/IGFBP5/ADAMTS1	5
GO:0045927	BP	GO:0045927	positive regulation of growth	11/224	259/18723	0.000299482	0.00339787	0.00232949	CXCL12/NRP1/PLCB1/NOTCH1/MEF2C/TGFBR2/BMPR2/CDC42/MAP1B/INSR/ADAM10	11
GO:0031333	BP	GO:0031333	negative regulation of protein-containing complex assembly	8/224	141/18723	0.000300037	0.00339787	0.00232949	CDH5/TMSB4X/TMSB10/SPTBN1/TMOD3/RDX/CDC42/PFN1	8
GO:0034341	BP	GO:0034341	response to interferon-gamma	8/224	141/18723	0.000300037	0.00339787	0.00232949	IFITM3/IFITM2/CD74/CDC42/ACTR3/ACTG1/IFITM1/CDC37	8
GO:0031532	BP	GO:0031532	actin cytoskeleton reorganization	7/224	107/18723	0.000302455	0.00341438	0.0023408	THSD7A/TEK/ESAM/S1PR1/NRP1/MYH9/CDC42	7
GO:0007162	BP	GO:0007162	negative regulation of cell adhesion	12/224	303/18723	0.000303965	0.00342057	0.00234505	PODXL/CXCL12/CDH13/ADAM15/NOTCH1/RDX/JAG1/NOTCH4/CD74/DLC1/ADAM10/DUSP1	12
GO:0002832	BP	GO:0002832	negative regulation of response to biotic stimulus	7/224	108/18723	0.000320179	0.00354951	0.00243345	ISG15/TNFAIP3/A2M/HLA-B/AHR/HLA-E/IFI16	7
GO:0007492	BP	GO:0007492	endoderm development	6/224	77/18723	0.0003204	0.00354951	0.00243345	SOX17/COL4A2/MMP2/LAMB1/NOTCH1/DUSP1	6
GO:0048644	BP	GO:0048644	muscle organ morphogenesis	6/224	77/18723	0.0003204	0.00354951	0.00243345	DLL4/HEG1/ENG/S1PR1/NOTCH1/FKBP1A	6
GO:1900047	BP	GO:1900047	negative regulation of hemostasis	5/224	50/18723	0.000320414	0.00354951	0.00243345	CD34/PDGFB/PLAT/THBD/TFPI	5
GO:1904036	BP	GO:1904036	negative regulation of epithelial cell apoptotic process	5/224	50/18723	0.000320414	0.00354951	0.00243345	KDR/TEK/CDH5/RAMP2/TNFAIP3	5
GO:0001945	BP	GO:0001945	lymph vessel development	4/224	28/18723	0.000325914	0.00358808	0.00245989	TIE1/SOX18/HEG1/BMPR2	4
GO:0002507	BP	GO:0002507	tolerance induction	4/224	28/18723	0.000325914	0.00358808	0.00245989	TNFAIP3/TGFBR2/HLA-B/HLA-E	4
GO:0097529	BP	GO:0097529	myeloid leukocyte migration	10/224	220/18723	0.000329199	0.00361078	0.00247545	CXCL12/PECAM1/PDGFB/PDGFD/FLT1/PLCB1/CD74/CXCL2/MTUS1/DUSP1	10
GO:0030010	BP	GO:0030010	establishment of cell polarity	8/224	143/18723	0.000330007	0.00361078	0.00247545	SPRY1/CDH5/ITGB1/HES1/MYH9/MSN/CDC42/MAP1B	8
GO:0072009	BP	GO:0072009	nephron epithelium development	7/224	109/18723	0.000338727	0.00369221	0.00253128	CD34/PODXL/PECAM1/NOTCH1/MEF2C/JAG1/HES1	7
GO:0002328	BP	GO:0002328	pro-B cell differentiation	3/224	12/18723	0.000343232	0.00369221	0.00253128	NOTCH1/SOX4/HES1	3
GO:0003207	BP	GO:0003207	cardiac chamber formation	3/224	12/18723	0.000343232	0.00369221	0.00253128	NOTCH1/MEF2C/SOX4	3
GO:0045602	BP	GO:0045602	negative regulation of endothelial cell differentiation	3/224	12/18723	0.000343232	0.00369221	0.00253128	JAG1/NOTCH4/ZEB1	3
GO:2001214	BP	GO:2001214	positive regulation of vasculogenesis	3/224	12/18723	0.000343232	0.00369221	0.00253128	CD34/KDR/RAMP2	3
GO:0061045	BP	GO:0061045	negative regulation of wound healing	6/224	78/18723	0.000343679	0.00369221	0.00253128	CD34/PDGFB/PLAT/THBD/TFPI/SLC12A2	6
GO:0001890	BP	GO:0001890	placenta development	8/224	144/18723	0.000345883	0.00370469	0.00253984	STC1/PDGFB/PRDM1/EPAS1/HEY1/HES1/BMPR2/SOCS3	8
GO:0070372	BP	GO:0070372	regulation of ERK1 and ERK2 cascade	12/224	309/18723	0.000362864	0.00387491	0.00265653	KDR/SPRY1/TEK/PDGFB/RAMP3/PDGFD/NRP1/DUSP6/NOTCH1/APP/CD74/DUSP1	12
GO:0014068	BP	GO:0014068	positive regulation of phosphatidylinositol 3-kinase signaling	6/224	79/18723	0.000368261	0.00392077	0.00268797	KDR/TEK/PDGFB/PDGFD/FLT1/INSR	6
GO:0003012	BP	GO:0003012	muscle system process	15/224	452/18723	0.000374142	0.00397148	0.00272274	CALCRL/STC1/UTRN/CAV1/NOTCH1/TMOD3/TPM4/MYL6/PIK3C2A/TPM3/CALM1/SULF2/LMCD1/IGFBP5/CALD1	15
GO:0042542	BP	GO:0042542	response to hydrogen peroxide	8/224	146/18723	0.000379503	0.00401641	0.00275354	AQP1/PDGFD/TNFAIP3/JUN/ETS1/RHOB/KLF2/DUSP1	8
GO:2001257	BP	GO:2001257	regulation of cation channel activity	9/224	184/18723	0.000382908	0.00404042	0.00277	CRHBP/TMSB4X/CAV1/STOM/ITGB1/MEF2C/FKBP1A/APP/CALM1	9
GO:0010718	BP	GO:0010718	positive regulation of epithelial to mesenchymal transition	5/224	52/18723	0.000385493	0.00405566	0.00278045	ENG/NOTCH1/JAG1/TGFBR2/DAB2	5
GO:0120193	BP	GO:0120193	tight junction organization	6/224	80/18723	0.000394198	0.00413501	0.00283485	ESAM/CDH5/PECAM1/CLDN5/RAMP2/ACTG1	6
GO:0051348	BP	GO:0051348	negative regulation of transferase activity	11/224	268/18723	0.000400104	0.00418462	0.00286886	SPRY1/FABP4/PTPRB/HEG1/CAV1/HYAL2/TNFAIP3/ZFP36/GNAQ/RB1/DUSP1	11
GO:0071241	BP	GO:0071241	cellular response to inorganic substance	10/224	226/18723	0.000407231	0.00424667	0.0029114	CRHBP/FABP4/AQP1/B2M/JUN/MEF2C/APP/FOS/CLIC4/SLC12A2	10
GO:0009314	BP	GO:0009314	response to radiation	15/224	456/18723	0.000410296	0.00426612	0.00292473	CXCL12/AQP1/MMP2/THBD/HYAL2/ITGB1/JUN/APP/FOS/GNAQ/RHOB/CCND1/IFI16/CRIP1/DUSP1	15
GO:0050819	BP	GO:0050819	negative regulation of coagulation	5/224	53/18723	0.000421547	0.00434681	0.00298005	CD34/PDGFB/PLAT/THBD/TFPI	5
GO:0007411	BP	GO:0007411	axon guidance	10/224	227/18723	0.000421623	0.00434681	0.00298005	SEMA3G/CXCL12/ROBO4/EFNB2/NRP1/NOTCH1/NFIB/DPYSL2/APP/BMPR2	10
GO:0031623	BP	GO:0031623	receptor internalization	7/224	113/18723	0.000421724	0.00434681	0.00298005	SELE/CALCRL/RAMP2/RAMP3/CAV1/ITGB1/INSR	7
GO:0051592	BP	GO:0051592	response to calcium ion	8/224	149/18723	0.000434881	0.00446947	0.00306415	CRHBP/CAV1/MEF2C/FOS/CALM1/CCND1/CLIC4/DUSP1	8
GO:0097485	BP	GO:0097485	neuron projection guidance	10/224	228/18723	0.000436436	0.00447252	0.00306624	SEMA3G/CXCL12/ROBO4/EFNB2/NRP1/NOTCH1/NFIB/DPYSL2/APP/BMPR2	10
GO:0098814	BP	GO:0098814	spontaneous synaptic transmission	3/224	13/18723	0.00044227	0.00450634	0.00308942	ITGB1/APP/SLC12A2	3
GO:1903651	BP	GO:1903651	positive regulation of cytoplasmic transport	3/224	13/18723	0.00044227	0.00450634	0.00308942	RDX/MSN/DAB2	3
GO:0008064	BP	GO:0008064	regulation of actin polymerization or depolymerization	9/224	188/18723	0.000447926	0.00455093	0.00311999	ESAM/CXCL12/TMSB4X/TMSB10/SPTBN1/TMOD3/RDX/PFN1/ACTR3	9
GO:0001892	BP	GO:0001892	embryonic placenta development	6/224	82/18723	0.000450341	0.00455608	0.00312352	PDGFB/PRDM1/EPAS1/HEY1/HES1/SOCS3	6
GO:0002237	BP	GO:0002237	response to molecule of bacterial origin	13/224	363/18723	0.000450996	0.00455608	0.00312352	SELE/THBD/B2M/MGST2/NOTCH1/TNFAIP3/JUN/MEF2C/ZFP36/FOS/LY96/TFPI/CXCL2	13
GO:0001706	BP	GO:0001706	endoderm formation	5/224	54/18723	0.000460087	0.00460865	0.00315956	SOX17/COL4A2/MMP2/LAMB1/DUSP1	5
GO:0060350	BP	GO:0060350	endochondral bone morphogenesis	5/224	54/18723	0.000460087	0.00460865	0.00315956	STC1/TEK/MEF2C/TGFBR2/BMPR2	5
GO:1902893	BP	GO:1902893	regulation of pri-miRNA transcription by RNA polymerase II	5/224	54/18723	0.000460087	0.00460865	0.00315956	PDGFB/NFIB/JUN/FOS/ETS1	5
GO:0030832	BP	GO:0030832	regulation of actin filament length	9/224	189/18723	0.000465525	0.00464229	0.00318262	ESAM/CXCL12/TMSB4X/TMSB10/SPTBN1/TMOD3/RDX/PFN1/ACTR3	9
GO:0098742	BP	GO:0098742	cell-cell adhesion via plasma-membrane adhesion molecules	11/224	273/18723	0.000467336	0.00464229	0.00318262	SELE/SPARCL1/ESAM/CDH5/CDH13/PECAM1/CLDN5/ROBO4/PCDH17/ITGB1/TGFBR2	11
GO:0030595	BP	GO:0030595	leukocyte chemotaxis	10/224	230/18723	0.000467362	0.00464229	0.00318262	CXCL12/PDGFB/S1PR1/FLT1/CD74/CXCL2/MTUS1/SLC12A2/ADAM10/DUSP1	10
GO:1901989	BP	GO:1901989	positive regulation of cell cycle phase transition	7/224	115/18723	0.000468914	0.00464473	0.0031843	PLCB1/TMOD3/RDX/APP/RB1/CCND1/ADAMTS1	7
GO:0070633	BP	GO:0070633	transepithelial transport	4/224	31/18723	0.000486979	0.00481027	0.00329779	AQP1/ACTB/ACTG1/SLC12A2	4
GO:0061614	BP	GO:0061614	pri-miRNA transcription by RNA polymerase II	5/224	55/18723	0.000501222	0.00493725	0.00338484	PDGFB/NFIB/JUN/FOS/ETS1	5
GO:0032271	BP	GO:0032271	regulation of protein polymerization	10/224	233/18723	0.00051715	0.00508007	0.00348275	ESAM/CDH5/TMSB4X/TMSB10/SPTBN1/TMOD3/RDX/PFN1/MAP1B/ACTR3	10
GO:0072676	BP	GO:0072676	lymphocyte migration	7/224	117/18723	0.000520224	0.00509619	0.0034938	CXCL12/JAM2/S1PR1/APP/MSN/SLC12A2/ADAM10	7
GO:0008360	BP	GO:0008360	regulation of cell shape	8/224	154/18723	0.000541649	0.00527059	0.00361337	KDR/PALMD/RDX/MYL12A/MYH9/MSN/RHOB/DLC1	8
GO:0022898	BP	GO:0022898	regulation of transmembrane transporter activity	11/224	278/18723	0.000543787	0.00527059	0.00361337	CRHBP/TMSB4X/UTRN/CAV1/STOM/ACTB/ITGB1/MEF2C/FKBP1A/APP/CALM1	11
GO:0045071	BP	GO:0045071	negative regulation of viral genome replication	5/224	56/18723	0.000545063	0.00527059	0.00361337	ISG15/IFITM3/IFITM2/IFI16/IFITM1	5
GO:0045069	BP	GO:0045069	regulation of viral genome replication	6/224	85/18723	0.000546029	0.00527059	0.00361337	ISG15/NOTCH1/IFITM3/IFITM2/IFI16/IFITM1	6
GO:0051101	BP	GO:0051101	regulation of DNA binding	7/224	118/18723	0.000547503	0.00527059	0.00361337	TMSB4X/HEY1/JUN/RB1/HES1/CALM1/IFI16	7
GO:0035456	BP	GO:0035456	response to interferon-beta	4/224	32/18723	0.000551366	0.00527059	0.00361337	IFITM3/IFITM2/IFI16/IFITM1	4
GO:0035767	BP	GO:0035767	endothelial cell chemotaxis	4/224	32/18723	0.000551366	0.00527059	0.00361337	KDR/TMSB4X/NRP1/NOTCH1	4
GO:0048841	BP	GO:0048841	regulation of axon extension involved in axon guidance	4/224	32/18723	0.000551366	0.00527059	0.00361337	SEMA3G/CXCL12/NRP1/BMPR2	4
GO:0060914	BP	GO:0060914	heart formation	4/224	32/18723	0.000551366	0.00527059	0.00361337	SOX17/NOTCH1/MEF2C/HES1	4
GO:0090068	BP	GO:0090068	positive regulation of cell cycle process	10/224	236/18723	0.00057126	0.00544611	0.0037337	PDGFB/PLCB1/TMOD3/RDX/APP/RB1/CDC42/CCND1/INSR/ADAMTS1	10
GO:0021700	BP	GO:0021700	developmental maturation	11/224	280/18723	0.000577162	0.00548767	0.0037622	CDH5/SOX18/MMP2/S1PR1/EPAS1/APP/RB1/HES1/PFN1/MAP1B/KLF2	11
GO:0019221	BP	GO:0019221	cytokine-mediated signaling pathway	15/224	472/18723	0.000586515	0.00556173	0.00381297	CXCL12/IFI27/PDGFB/TMSB4X/ISG15/PLCB1/CAV1/NOTCH1/IFITM3/TNFAIP3/IFITM2/CD74/CXCL2/IFITM1/CDC37	15
GO:0033673	BP	GO:0033673	negative regulation of kinase activity	10/224	237/18723	0.000590306	0.00558134	0.00382641	SPRY1/FABP4/PTPRB/HEG1/CAV1/HYAL2/TNFAIP3/GNAQ/RB1/DUSP1	10
GO:0061756	BP	GO:0061756	leukocyte adhesion to vascular endothelial cell	5/224	57/18723	0.000591722	0.00558134	0.00382641	SELE/CXCL12/JAM2/ITGB1/ETS1	5
GO:0007517	BP	GO:0007517	muscle organ development	12/224	327/18723	0.000600671	0.00565075	0.003874	DLL4/HEG1/ENG/S1PR1/UTRN/CAV1/NOTCH1/MEF2C/FKBP1A/FOS/MYL6/RB1	12
GO:0048675	BP	GO:0048675	axon extension	7/224	120/18723	0.000605473	0.00565108	0.00387422	SEMA3G/CXCL12/NRP1/ITGB1/DPYSL2/BMPR2/MAP1B	7
GO:0051897	BP	GO:0051897	positive regulation of protein kinase B signaling	7/224	120/18723	0.000605473	0.00565108	0.00387422	TEK/RAMP3/ENG/ITGB1/H19/IGFBP5/INSR	7
GO:0071901	BP	GO:0071901	negative regulation of protein serine/threonine kinase activity	7/224	120/18723	0.000605473	0.00565108	0.00387422	SPRY1/HEG1/CAV1/HYAL2/TNFAIP3/RB1/DUSP1	7
GO:0043552	BP	GO:0043552	positive regulation of phosphatidylinositol 3-kinase activity	4/224	33/18723	0.000621578	0.0057711	0.0039565	TEK/PDGFB/FLT1/CDC42	4
GO:0050901	BP	GO:0050901	leukocyte tethering or rolling	4/224	33/18723	0.000621578	0.0057711	0.0039565	SELE/CXCL12/JAM2/ITGB1	4
GO:0001704	BP	GO:0001704	formation of primary germ layer	7/224	121/18723	0.000636231	0.00589176	0.00403923	SOX17/COL4A2/MMP2/LAMB1/ITGB1/BMPR2/DUSP1	7
GO:0001954	BP	GO:0001954	positive regulation of cell-matrix adhesion	5/224	58/18723	0.000641314	0.00592341	0.00406093	KDR/TEK/CDH13/NRP1/UTRN	5
GO:0050808	BP	GO:0050808	synapse organization	14/224	426/18723	0.000643267	0.00592606	0.00406274	SPARCL1/COL4A1/PCDH17/EFNB2/NRP1/ACTB/MEF2C/APP/CDC42/PFN1/MAP1B/ACTG1/INSR/ADAM10	14
GO:0022409	BP	GO:0022409	positive regulation of cell-cell adhesion	11/224	284/18723	0.000649062	0.00596399	0.00408875	SELE/PODXL/PLPP3/B2M/CAV1/SOX4/CD74/TGFBR2/HES1/HLA-E/ETS1	11
GO:0070371	BP	GO:0070371	ERK1 and ERK2 cascade	12/224	330/18723	0.000650857	0.00596507	0.00408949	KDR/SPRY1/TEK/PDGFB/RAMP3/PDGFD/NRP1/DUSP6/NOTCH1/APP/CD74/DUSP1	12
GO:0043254	BP	GO:0043254	regulation of protein-containing complex assembly	14/224	428/18723	0.000673316	0.00615238	0.0042179	ESAM/CDH5/TMSB4X/TMSB10/ISG15/SPTBN1/TMOD3/RDX/RB1/MSN/CDC42/PFN1/MAP1B/ACTR3	14
GO:0030900	BP	GO:0030900	forebrain development	13/224	379/18723	0.000674754	0.00615238	0.0042179	CXCL12/AQP1/B2M/LAMB1/NRP1/PLCB1/NOTCH1/NFIB/APP/HES1/ETS1/DLC1/UQCRQ	13
GO:0080154	BP	GO:0080154	regulation of fertilization	3/224	15/18723	0.00069128	0.00628693	0.00431015	PLAT/PLCB1/MYH9	3
GO:0034599	BP	GO:0034599	cellular response to oxidative stress	11/224	288/18723	0.000728277	0.00660651	0.00452924	AQP1/MMP2/PDGFD/EPAS1/TNFAIP3/JUN/FOS/ETS1/RHOB/KLF2/H19	11
GO:0034109	BP	GO:0034109	homotypic cell-cell adhesion	6/224	90/18723	0.00073984	0.00667733	0.0045778	PLPP3/ACTB/RDX/MYL12A/MYH9/ACTG1	6
GO:1904705	BP	GO:1904705	regulation of vascular associated smooth muscle cell proliferation	6/224	90/18723	0.00073984	0.00667733	0.0045778	PDGFB/MMP2/JUN/MEF2C/IGFBP5/ADAMTS1	6
GO:0090050	BP	GO:0090050	positive regulation of cell migration involved in sprouting angiogenesis	4/224	35/18723	0.000780625	0.00700726	0.00480399	KDR/NRP1/PLK2/PIK3C2A	4
GO:2000403	BP	GO:2000403	positive regulation of lymphocyte migration	4/224	35/18723	0.000780625	0.00700726	0.00480399	CXCL12/JAM2/APP/ADAM10	4
GO:0051492	BP	GO:0051492	regulation of stress fiber assembly	6/224	91/18723	0.000784278	0.00700726	0.00480399	S1PR1/NRP1/CDC42/PFN1/DLC1/ACTG1	6
GO:1990874	BP	GO:1990874	vascular associated smooth muscle cell proliferation	6/224	91/18723	0.000784278	0.00700726	0.00480399	PDGFB/MMP2/JUN/MEF2C/IGFBP5/ADAMTS1	6
GO:1901888	BP	GO:1901888	regulation of cell junction assembly	9/224	204/18723	0.000805361	0.00716274	0.00491057	KDR/TEK/CLDN5/NRP1/CAV1/MEF2C/APP/DLC1/ACTG1	9
GO:0007389	BP	GO:0007389	pattern specification process	14/224	436/18723	0.000805707	0.00716274	0.00491057	SPRY1/STC1/SOX17/SOX18/DLL4/ENG/HEY1/NRP1/NOTCH1/HES4/MEF2C/TGFBR2/HES1/BMPR2	14
GO:2000401	BP	GO:2000401	regulation of lymphocyte migration	5/224	61/18723	0.000808852	0.00717276	0.00491744	CXCL12/JAM2/APP/MSN/ADAM10	5
GO:0048525	BP	GO:0048525	negative regulation of viral process	6/224	92/18723	0.000830749	0.00734862	0.00503801	ISG15/IFITM3/IFITM2/ZFP36/IFI16/IFITM1	6
GO:0003198	BP	GO:0003198	epithelial to mesenchymal transition involved in endocardial cushion formation	3/224	16/18723	0.000843324	0.00742292	0.00508895	ENG/NOTCH1/TGFBR2	3
GO:0033631	BP	GO:0033631	cell-cell adhesion mediated by integrin	3/224	16/18723	0.000843324	0.00742292	0.00508895	PODXL/PLPP3/ITGB1	3
GO:0048863	BP	GO:0048863	stem cell differentiation	9/224	206/18723	0.000862978	0.00757716	0.00519469	SEMA3G/SOX17/SOX18/NRP1/NOTCH1/MEF2C/JAG1/A2M/HES1	9
GO:0002691	BP	GO:0002691	regulation of cellular extravasation	4/224	36/18723	0.00087004	0.00758299	0.00519869	SELE/CXCL12/PDGFD/PLCB1	4
GO:0003203	BP	GO:0003203	endocardial cushion morphogenesis	4/224	36/18723	0.00087004	0.00758299	0.00519869	ENG/HEY1/NOTCH1/TGFBR2	4
GO:0030224	BP	GO:0030224	monocyte differentiation	4/224	36/18723	0.00087004	0.00758299	0.00519869	JUN/CD74/MYH9/IFI16	4
GO:0043112	BP	GO:0043112	receptor metabolic process	8/224	166/18723	0.000885935	0.00770265	0.00528072	SELE/CALCRL/RAMP2/RAMP3/CAV1/ITGB1/ECE1/INSR	8
GO:0032496	BP	GO:0032496	response to lipopolysaccharide	12/224	343/18723	0.000910917	0.00790053	0.00541639	SELE/THBD/MGST2/NOTCH1/TNFAIP3/JUN/MEF2C/ZFP36/FOS/LY96/TFPI/CXCL2	12
GO:0002573	BP	GO:0002573	myeloid leukocyte differentiation	9/224	208/18723	0.000923904	0.00798848	0.00547668	JUN/APP/FOS/CD74/RB1/TGFBR2/MYH9/CDC42/IFI16	9
GO:0032091	BP	GO:0032091	negative regulation of protein binding	6/224	94/18723	0.000930042	0.00798848	0.00547668	PDGFB/B2M/ADAM15/CAV1/ACTB/DAB2	6
GO:1902414	BP	GO:1902414	protein localization to cell junction	6/224	94/18723	0.000930042	0.00798848	0.00547668	CDH5/PECAM1/HEG1/ACTB/ACTG1/ADAM10	6
GO:1903035	BP	GO:1903035	negative regulation of response to wounding	6/224	94/18723	0.000930042	0.00798848	0.00547668	CD34/PDGFB/PLAT/THBD/TFPI/SLC12A2	6
GO:0048009	BP	GO:0048009	insulin-like growth factor receptor signaling pathway	4/224	37/18723	0.000966435	0.00822163	0.00563652	IGFBP3/PLCB1/IGFBP4/IGFBP5	4
GO:0048846	BP	GO:0048846	axon extension involved in axon guidance	4/224	37/18723	0.000966435	0.00822163	0.00563652	SEMA3G/CXCL12/NRP1/BMPR2	4
GO:0090218	BP	GO:0090218	positive regulation of lipid kinase activity	4/224	37/18723	0.000966435	0.00822163	0.00563652	TEK/PDGFB/FLT1/CDC42	4
GO:1902284	BP	GO:1902284	neuron projection extension involved in neuron projection guidance	4/224	37/18723	0.000966435	0.00822163	0.00563652	SEMA3G/CXCL12/NRP1/BMPR2	4
GO:0097305	BP	GO:0097305	response to alcohol	10/224	253/18723	0.000973952	0.00826581	0.00566681	CRHBP/CLDN5/IGFBP7/ADAM15/FOS/TGFBR2/AHR/CALM1/CCND1/KLF2	10
GO:0007044	BP	GO:0007044	cell-substrate junction assembly	6/224	95/18723	0.000982991	0.00828321	0.00567874	KDR/TEK/NRP1/ITGA6/DLC1/ACTG1	6
GO:0030516	BP	GO:0030516	regulation of axon extension	6/224	95/18723	0.000982991	0.00828321	0.00567874	SEMA3G/CXCL12/NRP1/DPYSL2/BMPR2/MAP1B	6
GO:0045666	BP	GO:0045666	positive regulation of neuron differentiation	6/224	95/18723	0.000982991	0.00828321	0.00567874	CXCL12/SOCS2/TCF4/MEF2C/MAP1B/ZEB1	6
GO:0006936	BP	GO:0006936	muscle contraction	12/224	347/18723	0.00100652	0.00841367	0.00576818	CALCRL/STC1/UTRN/CAV1/TMOD3/TPM4/MYL6/PIK3C2A/TPM3/CALM1/SULF2/CALD1	12
GO:0045995	BP	GO:0045995	regulation of embryonic development	5/224	64/18723	0.00100704	0.00841367	0.00576818	SOX17/PLCB1/LAMA4/HES1/INSR	5
GO:0003184	BP	GO:0003184	pulmonary valve morphogenesis	3/224	17/18723	0.00101503	0.00841367	0.00576818	HEY1/NOTCH1/JAG1	3
GO:0019885	BP	GO:0019885	antigen processing and presentation of endogenous peptide antigen via MHC class I	3/224	17/18723	0.00101503	0.00841367	0.00576818	B2M/HLA-B/HLA-E	3
GO:1901550	BP	GO:1901550	regulation of endothelial cell development	3/224	17/18723	0.00101503	0.00841367	0.00576818	CDH5/CLDN5/PLCB1	3
GO:1903140	BP	GO:1903140	regulation of establishment of endothelial barrier	3/224	17/18723	0.00101503	0.00841367	0.00576818	CDH5/CLDN5/PLCB1	3
GO:2000811	BP	GO:2000811	negative regulation of anoikis	3/224	17/18723	0.00101503	0.00841367	0.00576818	CAV1/NOTCH1/ITGB1	3
GO:0030100	BP	GO:0030100	regulation of endocytosis	9/224	211/18723	0.00102181	0.0084305	0.00577972	SELE/MCTP1/CDH13/B2M/CAV1/CALM1/CDC42/INSR/DAB2	9
GO:0043491	BP	GO:0043491	protein kinase B signaling	9/224	211/18723	0.00102181	0.0084305	0.00577972	KDR/TEK/RAMP3/ENG/HYAL2/ITGB1/H19/IGFBP5/INSR	9
GO:0071677	BP	GO:0071677	positive regulation of mononuclear cell migration	5/224	65/18723	0.00108048	0.00889396	0.00609745	CXCL12/JAM2/PDGFD/APP/ADAM10	5
GO:0010596	BP	GO:0010596	negative regulation of endothelial cell migration	6/224	97/18723	0.00109582	0.00897863	0.0061555	STC1/MMRN2/DLL4/ADAMTS9/NOTCH1/MEF2C	6
GO:0070167	BP	GO:0070167	regulation of biomineral tissue development	6/224	97/18723	0.00109582	0.00897863	0.0061555	S1PR1/HEY1/ISG15/NOTCH1/MEF2C/BMPR2	6
GO:0030833	BP	GO:0030833	regulation of actin filament polymerization	8/224	172/18723	0.00111423	0.0091085	0.00624454	ESAM/TMSB4X/TMSB10/SPTBN1/TMOD3/RDX/PFN1/ACTR3	8
GO:0000082	BP	GO:0000082	G1/S transition of mitotic cell cycle	9/224	214/18723	0.00112796	0.00919558	0.00630424	PLCB1/RDX/ITGB1/SOX4/PLK2/RB1/CCND1/KLF11/ADAMTS1	9
GO:0090287	BP	GO:0090287	regulation of cellular response to growth factor stimulus	11/224	304/18723	0.00113005	0.00919558	0.00630424	SPRY1/CDH5/MMRN2/ENG/CAV1/NOTCH1/FKBP1A/HES1/BMPR2/SULF2/DAB2	11
GO:0070301	BP	GO:0070301	cellular response to hydrogen peroxide	6/224	98/18723	0.00115583	0.0093573	0.0064151	AQP1/PDGFD/TNFAIP3/ETS1/RHOB/KLF2	6
GO:0051893	BP	GO:0051893	regulation of focal adhesion assembly	5/224	66/18723	0.00115782	0.0093573	0.0064151	KDR/TEK/NRP1/DLC1/ACTG1	5
GO:0090109	BP	GO:0090109	regulation of cell-substrate junction assembly	5/224	66/18723	0.00115782	0.0093573	0.0064151	KDR/TEK/NRP1/DLC1/ACTG1	5
GO:2000249	BP	GO:2000249	regulation of actin cytoskeleton reorganization	4/224	39/18723	0.00118132	0.0095256	0.00653049	TEK/ESAM/NRP1/CDC42	4
GO:0001946	BP	GO:0001946	lymphangiogenesis	3/224	18/18723	0.00120734	0.00964788	0.00661432	TIE1/SOX18/BMPR2	3
GO:0061484	BP	GO:0061484	hematopoietic stem cell homeostasis	3/224	18/18723	0.00120734	0.00964788	0.00661432	EMCN/MYCT1/SOX4	3
GO:2000136	BP	GO:2000136	regulation of cell proliferation involved in heart morphogenesis	3/224	18/18723	0.00120734	0.00964788	0.00661432	NOTCH1/HES1/BMPR2	3
GO:2000641	BP	GO:2000641	regulation of early endosome to late endosome transport	3/224	18/18723	0.00120734	0.00964788	0.00661432	RDX/MSN/DAB2	3
GO:0010717	BP	GO:0010717	regulation of epithelial to mesenchymal transition	6/224	99/18723	0.00121832	0.00969205	0.0066446	SPRY1/ENG/NOTCH1/JAG1/TGFBR2/DAB2	6
GO:0110149	BP	GO:0110149	regulation of biomineralization	6/224	99/18723	0.00121832	0.00969205	0.0066446	S1PR1/HEY1/ISG15/NOTCH1/MEF2C/BMPR2	6
GO:0070374	BP	GO:0070374	positive regulation of ERK1 and ERK2 cascade	9/224	217/18723	0.00124287	0.00986526	0.00676335	KDR/TEK/PDGFB/RAMP3/PDGFD/NRP1/NOTCH1/APP/CD74	9
GO:0007346	BP	GO:0007346	regulation of mitotic cell cycle	14/224	457/18723	0.0012619	0.00999406	0.00685165	PDGFB/PLCB1/TMOD3/RDX/APP/SOX4/PLK2/RB1/HES1/CDC42/CCND1/INSR/ADAMTS1/DUSP1	14
GO:0008154	BP	GO:0008154	actin polymerization or depolymerization	9/224	218/18723	0.00128321	0.010119	0.00693729	ESAM/CXCL12/TMSB4X/TMSB10/SPTBN1/TMOD3/RDX/PFN1/ACTR3	9
GO:0110020	BP	GO:0110020	regulation of actomyosin structure organization	6/224	100/18723	0.00128337	0.010119	0.00693729	S1PR1/NRP1/CDC42/PFN1/DLC1/ACTG1	6
GO:0050728	BP	GO:0050728	negative regulation of inflammatory response	8/224	176/18723	0.00129092	0.010156	0.00696266	CALCRL/TEK/CDH5/TNFAIP3/ZFP36/PLK2/RB1/SOCS3	8
GO:0001503	BP	GO:0001503	ossification	13/224	408/18723	0.00131975	0.0103599	0.00710245	STC1/TEK/CLEC3B/MMP2/S1PR1/ISG15/NOTCH1/TPM4/MEF2C/JAG1/BMPR2/IFITM1/IGFBP5	13
GO:0043405	BP	GO:0043405	regulation of MAP kinase activity	8/224	177/18723	0.0013384	0.010482	0.00718615	SPRY1/PDGFB/PDGFD/FLT1/CAV1/HYAL2/INSR/DUSP1	8
GO:0050730	BP	GO:0050730	regulation of peptidyl-tyrosine phosphorylation	10/224	264/18723	0.0013412	0.010482	0.00718615	PECAM1/PDGFB/PDGFD/NRP1/CAV1/HYAL2/APP/CD74/HES1/SOCS3	10
GO:0150115	BP	GO:0150115	cell-substrate junction organization	6/224	101/18723	0.00135104	0.0105357	0.00722301	KDR/TEK/NRP1/ITGA6/DLC1/ACTG1	6
GO:0048015	BP	GO:0048015	phosphatidylinositol-mediated signaling	8/224	178/18723	0.00138726	0.0107945	0.00740042	KDR/TEK/PDGFB/PDGFD/FLT1/PLCB1/PIK3C2A/INSR	8
GO:0002483	BP	GO:0002483	antigen processing and presentation of endogenous peptide antigen	3/224	19/18723	0.00142113	0.0109621	0.00751533	B2M/HLA-B/HLA-E	3
GO:0060039	BP	GO:0060039	pericardium development	3/224	19/18723	0.00142113	0.0109621	0.00751533	DLL4/HEG1/NOTCH1	3
GO:0061323	BP	GO:0061323	cell proliferation involved in heart morphogenesis	3/224	19/18723	0.00142113	0.0109621	0.00751533	NOTCH1/HES1/BMPR2	3
GO:2000251	BP	GO:2000251	positive regulation of actin cytoskeleton reorganization	3/224	19/18723	0.00142113	0.0109621	0.00751533	TEK/NRP1/CDC42	3
GO:0045787	BP	GO:0045787	positive regulation of cell cycle	11/224	313/18723	0.00142675	0.0109816	0.0075287	PDGFB/PLCB1/TMOD3/RDX/APP/RB1/HES1/CDC42/CCND1/INSR/ADAMTS1	11
GO:0032412	BP	GO:0032412	regulation of ion transmembrane transporter activity	10/224	267/18723	0.00145886	0.0112046	0.00768154	CRHBP/TMSB4X/UTRN/CAV1/STOM/ITGB1/MEF2C/FKBP1A/APP/CALM1	10
GO:0070830	BP	GO:0070830	bicellular tight junction assembly	5/224	70/18723	0.00150869	0.0115623	0.00792677	ESAM/CDH5/PECAM1/CLDN5/RAMP2	5
GO:0001819	BP	GO:0001819	positive regulation of cytokine production	14/224	467/18723	0.00154567	0.0118202	0.00810359	CD34/HEG1/B2M/ISG15/SPTBN1/PLCB1/HYAL2/APP/LY96/CD74/HLA-E/SULF2/IFI16/H19	14
GO:0021879	BP	GO:0021879	forebrain neuron differentiation	4/224	42/18723	0.00156326	0.0118527	0.00812591	B2M/NRP1/HES1/UQCRQ	4
GO:0045773	BP	GO:0045773	positive regulation of axon extension	4/224	42/18723	0.00156326	0.0118527	0.00812591	CXCL12/NRP1/BMPR2/MAP1B	4
GO:0046596	BP	GO:0046596	regulation of viral entry into host cell	4/224	42/18723	0.00156326	0.0118527	0.00812591	IFITM3/IFITM2/CD74/IFITM1	4
GO:1902895	BP	GO:1902895	positive regulation of pri-miRNA transcription by RNA polymerase II	4/224	42/18723	0.00156326	0.0118527	0.00812591	PDGFB/JUN/FOS/ETS1	4
GO:0060419	BP	GO:0060419	heart growth	6/224	104/18723	0.00157048	0.0118822	0.00814607	HEG1/S1PR1/DUSP6/NOTCH1/MEF2C/TGFBR2	6
GO:0048017	BP	GO:0048017	inositol lipid-mediated signaling	8/224	182/18723	0.00159707	0.0120577	0.00826641	KDR/TEK/PDGFB/PDGFD/FLT1/PLCB1/PIK3C2A/INSR	8
GO:0016311	BP	GO:0016311	dephosphorylation	13/224	417/18723	0.00160236	0.012072	0.00827623	PTPRB/CDH5/PLPP1/PLPP3/DUSP6/CTTNBP2NL/MEF2C/FKBP1A/CALM1/YWHAB/DLC1/PTPN12/DUSP1	13
GO:0150116	BP	GO:0150116	regulation of cell-substrate junction organization	5/224	71/18723	0.00160742	0.0120845	0.00828483	KDR/TEK/NRP1/DLC1/ACTG1	5
GO:0050729	BP	GO:0050729	positive regulation of inflammatory response	7/224	142/18723	0.00162277	0.0121485	0.0083287	FABP4/C2CD4B/MGST2/HYAL2/APP/HLA-E/ETS1	7
GO:2000045	BP	GO:2000045	regulation of G1/S transition of mitotic cell cycle	7/224	142/18723	0.00162277	0.0121485	0.0083287	PLCB1/RDX/SOX4/PLK2/RB1/CCND1/ADAMTS1	7
GO:0007409	BP	GO:0007409	axonogenesis	13/224	418/18723	0.00163664	0.0122267	0.00838228	SEMA3G/CXCL12/ROBO4/EFNB2/NRP1/ACTB/NOTCH1/ITGB1/NFIB/DPYSL2/APP/BMPR2/MAP1B	13
GO:0003215	BP	GO:0003215	cardiac right ventricle morphogenesis	3/224	20/18723	0.00165725	0.0123031	0.00843465	NOTCH1/SOX4/JAG1	3
GO:0032495	BP	GO:0032495	response to muramyl dipeptide	3/224	20/18723	0.00165725	0.0123031	0.00843465	NOTCH1/TNFAIP3/JAG1	3
GO:0097150	BP	GO:0097150	neuronal stem cell population maintenance	3/224	20/18723	0.00165725	0.0123031	0.00843465	NOTCH1/JAG1/HES1	3
GO:0070555	BP	GO:0070555	response to interleukin-1	7/224	143/18723	0.0016893	0.0125149	0.00857989	SELE/PLCB1/HYAL2/APP/TFPI/ETS1/KLF2	7
GO:0046777	BP	GO:0046777	protein autophosphorylation	9/224	227/18723	0.00169593	0.0125379	0.00859564	KDR/TEK/PDGFB/PDGFD/ENG/FLT1/CAV1/CALM1/INSR	9
GO:0030032	BP	GO:0030032	lamellipodium assembly	5/224	72/18723	0.00171082	0.0125956	0.0086352	CDH13/S1PR1/ITGB1/CDC42/ACTR3	5
GO:0043903	BP	GO:0043903	regulation of biological process involved in symbiotic interaction	5/224	72/18723	0.00171082	0.0125956	0.0086352	CAV1/IFITM3/IFITM2/CD74/IFITM1	5
GO:0014065	BP	GO:0014065	phosphatidylinositol 3-kinase signaling	7/224	144/18723	0.00175795	0.0129158	0.00885473	KDR/TEK/PDGFB/PDGFD/FLT1/PIK3C2A/INSR	7
GO:0007369	BP	GO:0007369	gastrulation	8/224	185/18723	0.00177032	0.0129532	0.00888038	SOX17/COL4A2/MMP2/LAMB1/ITGB1/TGFBR2/BMPR2/DUSP1	8
GO:0051896	BP	GO:0051896	regulation of protein kinase B signaling	8/224	185/18723	0.00177032	0.0129532	0.00888038	TEK/RAMP3/ENG/HYAL2/ITGB1/H19/IGFBP5/INSR	8
GO:0045444	BP	GO:0045444	fat cell differentiation	9/224	229/18723	0.00180071	0.0131216	0.00899579	ADGRF5/FABP4/PLCB1/ZFP36/JAG1/ARL4A/HES1/CCND1/CCDC85B	9
GO:0071695	BP	GO:0071695	anatomical structure maturation	9/224	229/18723	0.00180071	0.0131216	0.00899579	CDH5/SOX18/MMP2/S1PR1/EPAS1/APP/RB1/HES1/KLF2	9
GO:0120032	BP	GO:0120032	regulation of plasma membrane bounded cell projection assembly	8/224	186/18723	0.00183127	0.0133169	0.00912973	PODXL/NRP1/CAV1/RDX/CDC42/FNBP1L/PFN1/ACTR3	8
GO:0044772	BP	GO:0044772	mitotic cell cycle phase transition	13/224	424/18723	0.00185539	0.0134374	0.00921232	PLCB1/TMOD3/RDX/ITGB1/APP/SOX4/PLK2/RB1/CALM1/CCND1/KLF11/ADAMTS1/DUSP1	13
GO:0048608	BP	GO:0048608	reproductive structure development	13/224	424/18723	0.00185539	0.0134374	0.00921232	STC1/PDGFB/PRDM1/EPAS1/HEY1/ADAM15/NOTCH1/HES1/BMPR2/CCND1/SOCS3/CRIP1/ADAMTS1	13
GO:0035455	BP	GO:0035455	response to interferon-alpha	3/224	21/18723	0.0019165	0.0138237	0.00947714	IFITM3/IFITM2/IFITM1	3
GO:0046597	BP	GO:0046597	negative regulation of viral entry into host cell	3/224	21/18723	0.0019165	0.0138237	0.00947714	IFITM3/IFITM2/IFITM1	3
GO:0030308	BP	GO:0030308	negative regulation of cell growth	8/224	188/18723	0.00195812	0.0140668	0.00964381	SEMA3G/SOX17/NRP1/ADAM15/HYAL2/RB1/BMPR2/CCDC85B	8
GO:0060491	BP	GO:0060491	regulation of cell projection assembly	8/224	188/18723	0.00195812	0.0140668	0.00964381	PODXL/NRP1/CAV1/RDX/CDC42/FNBP1L/PFN1/ACTR3	8
GO:0048568	BP	GO:0048568	embryonic organ development	13/224	427/18723	0.00197352	0.0141204	0.00968054	KDR/SOX17/SOX18/PDGFB/ENG/PRDM1/EPAS1/HEY1/NOTCH1/MEF2C/TGFBR2/HES1/SOCS3	13
GO:0061458	BP	GO:0061458	reproductive system development	13/224	427/18723	0.00197352	0.0141204	0.00968054	STC1/PDGFB/PRDM1/EPAS1/HEY1/ADAM15/NOTCH1/HES1/BMPR2/CCND1/SOCS3/CRIP1/ADAMTS1	13
GO:0043410	BP	GO:0043410	positive regulation of MAPK cascade	14/224	480/18723	0.00199246	0.0142273	0.00975383	KDR/TEK/PDGFB/RAMP3/PDGFD/FLT1/NRP1/PLCB1/NOTCH1/APP/CD74/CDC42/IGFBP4/INSR	14
GO:0035987	BP	GO:0035987	endodermal cell differentiation	4/224	45/18723	0.0020236	0.0143666	0.00984933	SOX17/COL4A2/MMP2/LAMB1	4
GO:0085029	BP	GO:0085029	extracellular matrix assembly	4/224	45/18723	0.0020236	0.0143666	0.00984933	TIE1/RAMP2/LAMB1/NOTCH1	4
GO:0046578	BP	GO:0046578	regulation of Ras protein signal transduction	8/224	189/18723	0.00202409	0.0143666	0.00984933	SPRY1/LPAR6/HEG1/NRP1/NOTCH1/RDX/ITGB1/DLC1	8
GO:0043627	BP	GO:0043627	response to estrogen	5/224	75/18723	0.00205033	0.014495	0.00993734	CRHBP/TEK/CAV1/TGFBR2/CCND1	5
GO:0048662	BP	GO:0048662	negative regulation of smooth muscle cell proliferation	5/224	75/18723	0.00205033	0.014495	0.00993734	IGFBP3/TNFAIP3/MEF2C/BMPR2/IGFBP5	5
GO:1903900	BP	GO:1903900	regulation of viral life cycle	7/224	148/18723	0.00205445	0.0144953	0.00993755	ISG15/NOTCH1/IFITM3/IFITM2/CD74/IFI16/IFITM1	7
GO:0030111	BP	GO:0030111	regulation of Wnt signaling pathway	11/224	328/18723	0.00206156	0.0145166	0.0099522	SOX17/PLPP3/CAV1/NOTCH1/TNFAIP3/APP/SOX4/GNAQ/IGFBP4/SULF2/DAB2	11
GO:0048588	BP	GO:0048588	developmental cell growth	9/224	234/18723	0.00208546	0.0146559	0.0100477	SEMA3G/CXCL12/NRP1/ITGB1/DPYSL2/APP/TGFBR2/BMPR2/MAP1B	9
GO:0061387	BP	GO:0061387	regulation of extent of cell growth	6/224	110/18723	0.00208965	0.0146564	0.010048	SEMA3G/CXCL12/NRP1/DPYSL2/BMPR2/MAP1B	6
GO:0006470	BP	GO:0006470	protein dephosphorylation	10/224	281/18723	0.00212419	0.0148693	0.010194	PTPRB/CDH5/DUSP6/CTTNBP2NL/FKBP1A/CALM1/YWHAB/DLC1/PTPN12/DUSP1	10
GO:0030041	BP	GO:0030041	actin filament polymerization	8/224	191/18723	0.00216128	0.0150713	0.0103324	ESAM/TMSB4X/TMSB10/SPTBN1/TMOD3/RDX/PFN1/ACTR3	8
GO:0031100	BP	GO:0031100	animal organ regeneration	5/224	76/18723	0.0021737	0.0150713	0.0103324	CXCL12/NOTCH1/TGFBR2/CCND1/SULF2	5
GO:0014066	BP	GO:0014066	regulation of phosphatidylinositol 3-kinase signaling	6/224	111/18723	0.00218744	0.0150713	0.0103324	KDR/TEK/PDGFB/PDGFD/FLT1/INSR	6
GO:0060976	BP	GO:0060976	coronary vasculature development	4/224	46/18723	0.0021958	0.0150713	0.0103324	PRDM1/NRP1/NOTCH1/ADAMTS6	4
GO:1900087	BP	GO:1900087	positive regulation of G1/S transition of mitotic cell cycle	4/224	46/18723	0.0021958	0.0150713	0.0103324	PLCB1/RDX/CCND1/ADAMTS1	4
GO:0002320	BP	GO:0002320	lymphoid progenitor cell differentiation	3/224	22/18723	0.00219966	0.0150713	0.0103324	NOTCH1/SOX4/HES1	3
GO:0021854	BP	GO:0021854	hypothalamus development	3/224	22/18723	0.00219966	0.0150713	0.0103324	NRP1/ETS1/UQCRQ	3
GO:0035024	BP	GO:0035024	negative regulation of Rho protein signal transduction	3/224	22/18723	0.00219966	0.0150713	0.0103324	HEG1/ITGB1/DLC1	3
GO:0045663	BP	GO:0045663	positive regulation of myoblast differentiation	3/224	22/18723	0.00219966	0.0150713	0.0103324	IGFBP3/PLCB1/MEF2C	3
GO:0051412	BP	GO:0051412	response to corticosterone	3/224	22/18723	0.00219966	0.0150713	0.0103324	FOS/CALM1/CCND1	3
GO:1900120	BP	GO:1900120	regulation of receptor binding	3/224	22/18723	0.00219966	0.0150713	0.0103324	B2M/NRP1/ADAM15	3
GO:0051146	BP	GO:0051146	striated muscle cell differentiation	10/224	283/18723	0.00223653	0.0152944	0.0104854	JAM2/EFNB2/NOTCH1/TMOD3/ITGB1/MEF2C/RB1/MYH9/ACTG1/IGFBP5	10
GO:0002683	BP	GO:0002683	negative regulation of immune system process	13/224	434/18723	0.00227346	0.0155171	0.0106381	ADGRF5/CXCL12/ISG15/PLCB1/TNFAIP3/A2M/PLK2/CD74/HLA-B/AHR/HLA-E/IFI16/DUSP1	13
GO:0010633	BP	GO:0010633	negative regulation of epithelial cell migration	6/224	112/18723	0.00228864	0.0155908	0.0106886	STC1/MMRN2/DLL4/ADAMTS9/NOTCH1/MEF2C	6
GO:1990778	BP	GO:1990778	protein localization to cell periphery	11/224	333/18723	0.00231823	0.0157622	0.0108061	RAMP2/RAMP3/SPTBN1/CAV1/SLC9A3R2/ACTB/RDX/ITGB1/MYL12A/ADAM10/DAB2	11
GO:0043618	BP	GO:0043618	regulation of transcription from RNA polymerase II promoter in response to stress	4/224	47/18723	0.00237785	0.0160334	0.0109921	EPAS1/NOTCH1/JUN/KLF2	4
GO:0045646	BP	GO:0045646	regulation of erythrocyte differentiation	4/224	47/18723	0.00237785	0.0160334	0.0109921	B2M/ISG15/ZFP36/ETS1	4
GO:0045747	BP	GO:0045747	positive regulation of Notch signaling pathway	4/224	47/18723	0.00237785	0.0160334	0.0109921	DLL4/NOTCH1/JAG1/HES1	4
GO:0090279	BP	GO:0090279	regulation of calcium ion import	4/224	47/18723	0.00237785	0.0160334	0.0109921	STC1/CXCL12/PDGFB/RAMP3	4
GO:0050777	BP	GO:0050777	negative regulation of immune response	8/224	194/18723	0.00238067	0.0160334	0.0109921	ISG15/TNFAIP3/A2M/PLK2/HLA-B/AHR/HLA-E/IFI16	8
GO:1903039	BP	GO:1903039	positive regulation of leukocyte cell-cell adhesion	9/224	239/18723	0.00240505	0.016167	0.0110836	SELE/B2M/CAV1/SOX4/CD74/TGFBR2/HES1/HLA-E/ETS1	9
GO:0043297	BP	GO:0043297	apical junction assembly	5/224	78/18723	0.00243656	0.016348	0.0112077	ESAM/CDH5/PECAM1/CLDN5/RAMP2	5
GO:0002244	BP	GO:0002244	hematopoietic progenitor cell differentiation	6/224	114/18723	0.00250157	0.0166663	0.011426	KDR/FLT1/NOTCH1/HYAL2/SOX4/HES1	6
GO:0090100	BP	GO:0090100	positive regulation of transmembrane receptor protein serine/threonine kinase signaling pathway	6/224	114/18723	0.00250157	0.0166663	0.011426	CDH5/ENG/NOTCH1/HES1/BMPR2/DAB2	6
GO:0036303	BP	GO:0036303	lymph vessel morphogenesis	3/224	23/18723	0.00250745	0.0166663	0.011426	TIE1/SOX18/BMPR2	3
GO:0060353	BP	GO:0060353	regulation of cell adhesion molecule production	3/224	23/18723	0.00250745	0.0166663	0.011426	CAV1/NOTCH1/NOTCH4	3
GO:2000737	BP	GO:2000737	negative regulation of stem cell differentiation	3/224	23/18723	0.00250745	0.0166663	0.011426	NOTCH1/JAG1/HES1	3
GO:0044843	BP	GO:0044843	cell cycle G1/S phase transition	9/224	241/18723	0.00254329	0.016873	0.0115677	PLCB1/RDX/ITGB1/SOX4/PLK2/RB1/CCND1/KLF11/ADAMTS1	9
GO:0048146	BP	GO:0048146	positive regulation of fibroblast proliferation	4/224	48/18723	0.00257001	0.0169869	0.0116458	PDGFB/AQP1/PDGFD/CD74	4
GO:1903053	BP	GO:1903053	regulation of extracellular matrix organization	4/224	48/18723	0.00257001	0.0169869	0.0116458	TIE1/NOTCH1/RB1/ETS1	4
GO:1903364	BP	GO:1903364	positive regulation of cellular protein catabolic process	7/224	155/18723	0.00266491	0.0175815	0.0120534	ECSCR/CAV1/RDX/TNFAIP3/PLK2/MSN/DAB2	7
GO:0031099	BP	GO:0031099	regeneration	8/224	198/18723	0.00269994	0.0177796	0.0121892	CXCL12/ADAM15/NOTCH1/TGFBR2/CCND1/SULF2/MAP1B/PTPN12	8
GO:0016055	BP	GO:0016055	Wnt signaling pathway	13/224	444/18723	0.00276617	0.0181571	0.012448	SOX17/PLPP3/CAV1/NOTCH1/TNFAIP3/APP/SOX4/GNAQ/CDC42/IGFBP4/CCND1/SULF2/DAB2	13
GO:0046580	BP	GO:0046580	negative regulation of Ras protein signal transduction	4/224	49/18723	0.00277258	0.0181571	0.012448	SPRY1/HEG1/ITGB1/DLC1	4
GO:1904752	BP	GO:1904752	regulation of vascular associated smooth muscle cell migration	4/224	49/18723	0.00277258	0.0181571	0.012448	PDGFB/MEF2C/IGFBP5/ADAMTS1	4
GO:0036010	BP	GO:0036010	protein localization to endosome	3/224	24/18723	0.00284057	0.018399	0.0126139	NRP1/RDX/MSN	3
GO:0043567	BP	GO:0043567	regulation of insulin-like growth factor receptor signaling pathway	3/224	24/18723	0.00284057	0.018399	0.0126139	IGFBP3/IGFBP4/IGFBP5	3
GO:0061162	BP	GO:0061162	establishment of monopolar cell polarity	3/224	24/18723	0.00284057	0.018399	0.0126139	MSN/CDC42/MAP1B	3
GO:2000209	BP	GO:2000209	regulation of anoikis	3/224	24/18723	0.00284057	0.018399	0.0126139	CAV1/NOTCH1/ITGB1	3
GO:2000310	BP	GO:2000310	regulation of NMDA receptor activity	3/224	24/18723	0.00284057	0.018399	0.0126139	CRHBP/MEF2C/APP	3
GO:2001026	BP	GO:2001026	regulation of endothelial cell chemotaxis	3/224	24/18723	0.00284057	0.018399	0.0126139	KDR/TMSB4X/NOTCH1	3
GO:0051817	BP	GO:0051817	modulation of process of other organism involved in symbiotic interaction	5/224	81/18723	0.00287312	0.0185513	0.0127182	IFI27/STOM/HYAL2/JUN/INSR	5
GO:0198738	BP	GO:0198738	cell-cell signaling by wnt	13/224	446/18723	0.00287451	0.0185513	0.0127182	SOX17/PLPP3/CAV1/NOTCH1/TNFAIP3/APP/SOX4/GNAQ/CDC42/IGFBP4/CCND1/SULF2/DAB2	13
GO:0060425	BP	GO:0060425	lung morphogenesis	4/224	50/18723	0.00298581	0.0191999	0.0131629	SPRY1/NFIB/TGFBR2/CDC42	4
GO:1904738	BP	GO:1904738	vascular associated smooth muscle cell migration	4/224	50/18723	0.00298581	0.0191999	0.0131629	PDGFB/MEF2C/IGFBP5/ADAMTS1	4
GO:0060395	BP	GO:0060395	SMAD protein signal transduction	5/224	82/18723	0.00303045	0.0194517	0.0133356	SPTBN1/JUN/FOS/BMPR2/DAB2	5
GO:0051258	BP	GO:0051258	protein polymerization	10/224	297/18723	0.00316367	0.0202703	0.0138967	ESAM/CDH5/TMSB4X/TMSB10/SPTBN1/TMOD3/RDX/PFN1/MAP1B/ACTR3	10
GO:0061339	BP	GO:0061339	establishment or maintenance of monopolar cell polarity	3/224	25/18723	0.00319968	0.0203834	0.0139743	MSN/CDC42/MAP1B	3
GO:1903901	BP	GO:1903901	negative regulation of viral life cycle	3/224	25/18723	0.00319968	0.0203834	0.0139743	IFITM3/IFITM2/IFITM1	3
GO:1904754	BP	GO:1904754	positive regulation of vascular associated smooth muscle cell migration	3/224	25/18723	0.00319968	0.0203834	0.0139743	PDGFB/IGFBP5/ADAMTS1	3
GO:0021872	BP	GO:0021872	forebrain generation of neurons	4/224	51/18723	0.00320998	0.0203834	0.0139743	B2M/NRP1/HES1/UQCRQ	4
GO:0045661	BP	GO:0045661	regulation of myoblast differentiation	4/224	51/18723	0.00320998	0.0203834	0.0139743	IGFBP3/PLCB1/NOTCH1/MEF2C	4
GO:0071774	BP	GO:0071774	response to fibroblast growth factor	6/224	120/18723	0.00323018	0.0204751	0.0140371	SPRY1/DLL4/HYAL2/IER2/ZFP36/SULF2	6
GO:0010639	BP	GO:0010639	negative regulation of organelle organization	11/224	348/18723	0.00324756	0.0205486	0.0140876	CDH5/S1PR1/TMSB4X/TMSB10/SPTBN1/TMOD3/RDX/PFN1/MAP1B/DLC1/DUSP1	11
GO:1901990	BP	GO:1901990	regulation of mitotic cell cycle phase transition	10/224	299/18723	0.00331802	0.0209572	0.0143676	PLCB1/TMOD3/RDX/APP/SOX4/PLK2/RB1/CCND1/ADAMTS1/DUSP1	10
GO:0060348	BP	GO:0060348	bone development	8/224	205/18723	0.00333828	0.0210477	0.0144297	STC1/TEK/ENG/MEF2C/TGFBR2/BMPR2/PLS3/SULF2	8
GO:0021953	BP	GO:0021953	central nervous system neuron differentiation	7/224	162/18723	0.00340603	0.0214369	0.0146966	DLL4/B2M/NRP1/NFIB/SOX4/HES1/UQCRQ	7
GO:0043392	BP	GO:0043392	negative regulation of DNA binding	4/224	52/18723	0.00344535	0.0215698	0.0147877	TMSB4X/HEY1/JUN/IFI16	4
GO:0048260	BP	GO:0048260	positive regulation of receptor-mediated endocytosis	4/224	52/18723	0.00344535	0.0215698	0.0147877	SELE/B2M/INSR/DAB2	4
GO:0072132	BP	GO:0072132	mesenchyme morphogenesis	4/224	52/18723	0.00344535	0.0215698	0.0147877	ENG/HEY1/NOTCH1/TGFBR2	4
GO:0051928	BP	GO:0051928	positive regulation of calcium ion transport	6/224	122/18723	0.00350503	0.0219013	0.0150149	STC1/CXCL12/PDGFB/RAMP3/CAV1/CALM1	6
GO:0034612	BP	GO:0034612	response to tumor necrosis factor	9/224	253/18723	0.00351061	0.0219013	0.0150149	SELE/CRHBP/FABP4/TMSB4X/HYAL2/TNFAIP3/ZFP36/KLF2/ADAM10	9
GO:0001656	BP	GO:0001656	metanephros development	5/224	85/18723	0.0035397	0.0220441	0.0151128	CD34/SPRY1/SOX17/PDGFB/HES1	5
GO:0051056	BP	GO:0051056	regulation of small GTPase mediated signal transduction	10/224	302/18723	0.00356073	0.0221363	0.015176	SPRY1/LPAR6/HEG1/PLEKHG1/NRP1/NOTCH1/ARHGAP29/RDX/ITGB1/DLC1	10
GO:0060352	BP	GO:0060352	cell adhesion molecule production	3/224	26/18723	0.0035854	0.0222508	0.0152545	CAV1/NOTCH1/NOTCH4	3
GO:0050680	BP	GO:0050680	negative regulation of epithelial cell proliferation	7/224	164/18723	0.00364416	0.0225655	0.0154703	DLL4/FLT1/B2M/CAV1/NFIB/MEF2C/RB1	7
GO:0030168	BP	GO:0030168	platelet activation	6/224	123/18723	0.0036488	0.0225655	0.0154703	PDGFB/THBD/ACTB/MYL12A/MYH9/ACTG1	6
GO:0007566	BP	GO:0007566	embryo implantation	4/224	53/18723	0.00369219	0.0227547	0.0156	STC1/MMP2/IGFBP7/TGFBR2	4
GO:0043620	BP	GO:0043620	regulation of DNA-templated transcription in response to stress	4/224	53/18723	0.00369219	0.0227547	0.0156	EPAS1/NOTCH1/JUN/KLF2	4
GO:0014031	BP	GO:0014031	mesenchymal cell development	5/224	86/18723	0.00372232	0.0228611	0.0156729	SEMA3G/NRP1/NOTCH1/JAG1/HES1	5
GO:0035023	BP	GO:0035023	regulation of Rho protein signal transduction	5/224	86/18723	0.00372232	0.0228611	0.0156729	LPAR6/HEG1/NRP1/ITGB1/DLC1	5
GO:0090092	BP	GO:0090092	regulation of transmembrane receptor protein serine/threonine kinase signaling pathway	9/224	256/18723	0.0037926	0.0232389	0.015932	SPRY1/CDH5/ENG/CAV1/NOTCH1/FKBP1A/HES1/BMPR2/DAB2	9
GO:0007368	BP	GO:0007368	determination of left/right symmetry	6/224	124/18723	0.00379691	0.0232389	0.015932	SOX17/SOX18/ENG/NOTCH1/MEF2C/TGFBR2	6
GO:0048041	BP	GO:0048041	focal adhesion assembly	5/224	87/18723	0.0039116	0.0238998	0.016385	KDR/TEK/NRP1/DLC1/ACTG1	5
GO:1904062	BP	GO:1904062	regulation of cation transmembrane transport	11/224	357/18723	0.00393547	0.0240044	0.0164567	CRHBP/RAMP3/TMSB4X/UTRN/CAV1/STOM/ITGB1/MEF2C/FKBP1A/APP/CALM1	11
GO:1904375	BP	GO:1904375	regulation of protein localization to cell periphery	6/224	125/18723	0.00394943	0.0240483	0.0164868	RAMP3/SPTBN1/ACTB/ITGB1/ADAM10/DAB2	6
GO:0003272	BP	GO:0003272	endocardial cushion formation	3/224	27/18723	0.00399833	0.0241804	0.0165774	ENG/NOTCH1/TGFBR2	3
GO:0031954	BP	GO:0031954	positive regulation of protein autophosphorylation	3/224	27/18723	0.00399833	0.0241804	0.0165774	PDGFB/PDGFD/CALM1	3
GO:0032703	BP	GO:0032703	negative regulation of interleukin-2 production	3/224	27/18723	0.00399833	0.0241804	0.0165774	CD34/TNFAIP3/ZFP36	3
GO:1903319	BP	GO:1903319	positive regulation of protein maturation	3/224	27/18723	0.00399833	0.0241804	0.0165774	CLEC3B/SOX4/MYH9	3
GO:0007156	BP	GO:0007156	homophilic cell adhesion via plasma membrane adhesion molecules	7/224	167/18723	0.00402484	0.0242994	0.016659	ESAM/CDH5/CDH13/PECAM1/ROBO4/PCDH17/ITGB1	7
GO:1902806	BP	GO:1902806	regulation of cell cycle G1/S phase transition	7/224	168/18723	0.00415821	0.025062	0.0171818	PLCB1/RDX/SOX4/PLK2/RB1/CCND1/ADAMTS1	7
GO:0022604	BP	GO:0022604	regulation of cell morphogenesis	10/224	309/18723	0.00418209	0.0251633	0.0172512	KDR/PALMD/NRP1/RDX/MYL12A/MYH9/MSN/CDC42/RHOB/DLC1	10
GO:0033674	BP	GO:0033674	positive regulation of kinase activity	13/224	467/18723	0.00423601	0.0254018	0.0174148	TIE1/KDR/TEK/PDGFB/PDGFD/FLT1/CD74/TGFBR2/BMPR2/CALM1/CDC42/CCND1/INSR	13
GO:0061564	BP	GO:0061564	axon development	13/224	467/18723	0.00423601	0.0254018	0.0174148	SEMA3G/CXCL12/ROBO4/EFNB2/NRP1/ACTB/NOTCH1/ITGB1/NFIB/DPYSL2/APP/BMPR2/MAP1B	13
GO:0030048	BP	GO:0030048	actin filament-based movement	6/224	127/18723	0.00426804	0.0255078	0.0174874	STC1/CAV1/SYNE2/MYL6/MYH9/FNBP1L	6
GO:0048565	BP	GO:0048565	digestive tract development	6/224	127/18723	0.00426804	0.0255078	0.0174874	SOX17/PRDM1/NOTCH1/RB1/TGFBR2/HES1	6
GO:0031214	BP	GO:0031214	biomineral tissue development	7/224	169/18723	0.0042949	0.0256253	0.017568	CLEC3B/S1PR1/HEY1/ISG15/NOTCH1/MEF2C/BMPR2	7
GO:0035303	BP	GO:0035303	regulation of dephosphorylation	6/224	128/18723	0.00443427	0.0262212	0.0179765	CDH5/MEF2C/FKBP1A/CALM1/YWHAB/DLC1	6
GO:0002474	BP	GO:0002474	antigen processing and presentation of peptide antigen via MHC class I	3/224	28/18723	0.00443902	0.0262212	0.0179765	B2M/HLA-B/HLA-E	3
GO:0044331	BP	GO:0044331	cell-cell adhesion mediated by cadherin	3/224	28/18723	0.00443902	0.0262212	0.0179765	CDH5/NOTCH1/NOTCH4	3
GO:0046426	BP	GO:0046426	negative regulation of receptor signaling pathway via JAK-STAT	3/224	28/18723	0.00443902	0.0262212	0.0179765	CAV1/SOCS2/SOCS3	3
GO:0051894	BP	GO:0051894	positive regulation of focal adhesion assembly	3/224	28/18723	0.00443902	0.0262212	0.0179765	KDR/TEK/NRP1	3
GO:1903649	BP	GO:1903649	regulation of cytoplasmic transport	3/224	28/18723	0.00443902	0.0262212	0.0179765	RDX/MSN/DAB2	3
GO:0051058	BP	GO:0051058	negative regulation of small GTPase mediated signal transduction	4/224	56/18723	0.0045041	0.0264402	0.0181267	SPRY1/HEG1/ITGB1/DLC1	4
GO:0051653	BP	GO:0051653	spindle localization	4/224	56/18723	0.0045041	0.0264402	0.0181267	SPRY1/ITGB1/MYH9/ACTR3	4
GO:0071385	BP	GO:0071385	cellular response to glucocorticoid stimulus	4/224	56/18723	0.0045041	0.0264402	0.0181267	STC1/AQP1/HEY1/ZFP36	4
GO:0030901	BP	GO:0030901	midbrain development	5/224	90/18723	0.00452072	0.0264402	0.0181267	ACTB/HES1/CALM1/CDC42/UQCRQ	5
GO:0035304	BP	GO:0035304	regulation of protein dephosphorylation	5/224	90/18723	0.00452072	0.0264402	0.0181267	CDH5/FKBP1A/CALM1/YWHAB/DLC1	5
GO:0097581	BP	GO:0097581	lamellipodium organization	5/224	90/18723	0.00452072	0.0264402	0.0181267	CDH13/S1PR1/ITGB1/CDC42/ACTR3	5
GO:0009612	BP	GO:0009612	response to mechanical stimulus	8/224	216/18723	0.0045714	0.0266901	0.018298	CXCL12/AQP1/ENG/JUN/FOS/TGFBR2/ETS1/MAP1B	8
GO:0110148	BP	GO:0110148	biomineralization	7/224	171/18723	0.00457845	0.0266901	0.018298	CLEC3B/S1PR1/HEY1/ISG15/NOTCH1/MEF2C/BMPR2	7
GO:1990138	BP	GO:1990138	neuron projection extension	7/224	172/18723	0.00472542	0.0274883	0.0188452	SEMA3G/CXCL12/NRP1/ITGB1/DPYSL2/BMPR2/MAP1B	7
GO:0014033	BP	GO:0014033	neural crest cell differentiation	5/224	91/18723	0.00473795	0.0274883	0.0188452	SEMA3G/NRP1/MEF2C/JAG1/HES1	5
GO:0051607	BP	GO:0051607	defense response to virus	9/224	265/18723	0.00474629	0.0274883	0.0188452	IFI27/IFI44L/ISG15/HYAL2/IFITM3/TNFAIP3/IFITM2/IFI16/IFITM1	9
GO:0140546	BP	GO:0140546	defense response to symbiont	9/224	265/18723	0.00474629	0.0274883	0.0188452	IFI27/IFI44L/ISG15/HYAL2/IFITM3/TNFAIP3/IFITM2/IFI16/IFITM1	9
GO:0051785	BP	GO:0051785	positive regulation of nuclear division	4/224	57/18723	0.00479938	0.0277505	0.019025	PDGFB/PLCB1/RB1/INSR	4
GO:0009615	BP	GO:0009615	response to virus	11/224	367/18723	0.00483153	0.0278911	0.0191214	CXCL12/IFI27/IFI44L/ISG15/HYAL2/IFITM3/TNFAIP3/IFITM2/IFI16/H19/IFITM1	11
GO:0000910	BP	GO:0000910	cytokinesis	7/224	173/18723	0.00487591	0.0281017	0.0192657	SPTBN1/PLK2/MYH9/CALM1/CDC42/RHOB/ACTR3	7
GO:0001916	BP	GO:0001916	positive regulation of T cell mediated cytotoxicity	3/224	29/18723	0.004908	0.0281952	0.0193299	B2M/HLA-B/HLA-E	3
GO:2000406	BP	GO:2000406	positive regulation of T cell migration	3/224	29/18723	0.004908	0.0281952	0.0193299	CXCL12/APP/ADAM10	3
GO:0001708	BP	GO:0001708	cell fate specification	5/224	92/18723	0.0049625	0.0284624	0.019513	SOX17/SOX18/NRP1/NOTCH1/ITGB1	5
GO:0002763	BP	GO:0002763	positive regulation of myeloid leukocyte differentiation	4/224	58/18723	0.00510738	0.0291991	0.0200181	JUN/FOS/CD74/RB1	4
GO:1902808	BP	GO:1902808	positive regulation of cell cycle G1/S phase transition	4/224	58/18723	0.00510738	0.0291991	0.0200181	PLCB1/RDX/CCND1/ADAMTS1	4
GO:0045667	BP	GO:0045667	regulation of osteoblast differentiation	6/224	132/18723	0.00514731	0.0293801	0.0201422	NOTCH1/MEF2C/JAG1/BMPR2/IFITM1/IGFBP5	6
GO:1905475	BP	GO:1905475	regulation of protein localization to membrane	7/224	175/18723	0.00518771	0.0295546	0.0202618	RAMP3/SPTBN1/STOM/ACTB/ITGB1/ADAM10/DAB2	7
GO:0060349	BP	GO:0060349	bone morphogenesis	5/224	93/18723	0.0051945	0.0295546	0.0202618	STC1/TEK/MEF2C/TGFBR2/BMPR2	5
GO:0001654	BP	GO:0001654	eye development	11/224	371/18723	0.00523236	0.0297225	0.0203769	SPRY1/COL4A1/DLL4/FLT1/PRDM1/NRP1/JAG1/CRYBG3/TGFBR2/BMPR2/CLIC4	11
GO:0009416	BP	GO:0009416	response to light stimulus	10/224	320/18723	0.00532852	0.0302205	0.0207183	AQP1/MMP2/HYAL2/ITGB1/APP/FOS/GNAQ/CCND1/CRIP1/DUSP1	10
GO:0009855	BP	GO:0009855	determination of bilateral symmetry	6/224	133/18723	0.00533798	0.0302259	0.020722	SOX17/SOX18/ENG/NOTCH1/MEF2C/TGFBR2	6
GO:1903131	BP	GO:1903131	mononuclear cell differentiation	12/224	426/18723	0.00538975	0.0302403	0.0207319	DLL4/PRDM1/B2M/ITGB1/JUN/SOX4/KLF6/CD74/TGFBR2/HLA-B/MYH9/IFI16	12
GO:0031571	BP	GO:0031571	mitotic G1 DNA damage checkpoint signaling	3/224	30/18723	0.00540576	0.0302403	0.0207319	SOX4/PLK2/CCND1	3
GO:0051491	BP	GO:0051491	positive regulation of filopodium assembly	3/224	30/18723	0.00540576	0.0302403	0.0207319	NRP1/CDC42/FNBP1L	3
GO:0060674	BP	GO:0060674	placenta blood vessel development	3/224	30/18723	0.00540576	0.0302403	0.0207319	HEY1/HES1/SOCS3	3
GO:0035306	BP	GO:0035306	positive regulation of dephosphorylation	4/224	59/18723	0.00542836	0.0302403	0.0207319	CDH5/MEF2C/CALM1/DLC1	4
GO:0043407	BP	GO:0043407	negative regulation of MAP kinase activity	4/224	59/18723	0.00542836	0.0302403	0.0207319	SPRY1/CAV1/HYAL2/DUSP1	4
GO:0048010	BP	GO:0048010	vascular endothelial growth factor receptor signaling pathway	4/224	59/18723	0.00542836	0.0302403	0.0207319	KDR/MMRN2/FLT1/NRP1	4
GO:0090303	BP	GO:0090303	positive regulation of wound healing	4/224	59/18723	0.00542836	0.0302403	0.0207319	THBD/PLPP3/ITGB1/ACTG1	4
GO:0000079	BP	GO:0000079	regulation of cyclin-dependent protein serine/threonine kinase activity	5/224	94/18723	0.00543408	0.0302403	0.0207319	PDGFB/ACTB/TNFAIP3/CCND1/CDC37	5
GO:0001738	BP	GO:0001738	morphogenesis of a polarized epithelium	5/224	94/18723	0.00543408	0.0302403	0.0207319	ACTB/MSN/CDC42/ACTG1/DAB2	5
GO:0061326	BP	GO:0061326	renal tubule development	5/224	94/18723	0.00543408	0.0302403	0.0207319	COL4A1/NOTCH1/MEF2C/JAG1/HES1	5
GO:0031331	BP	GO:0031331	positive regulation of cellular catabolic process	12/224	427/18723	0.00548853	0.0304956	0.020907	KDR/ECSCR/CAV1/RDX/TNFAIP3/APP/ZFP36/PLK2/PIK3C2A/MSN/INSR/DAB2	12
GO:0009799	BP	GO:0009799	specification of symmetry	6/224	134/18723	0.00553378	0.0306991	0.0210465	SOX17/SOX18/ENG/NOTCH1/MEF2C/TGFBR2	6
GO:0043010	BP	GO:0043010	camera-type eye development	10/224	322/18723	0.00556115	0.0308029	0.0211176	SPRY1/COL4A1/DLL4/FLT1/NRP1/JAG1/CRYBG3/TGFBR2/BMPR2/CLIC4	10
GO:0150063	BP	GO:0150063	visual system development	11/224	375/18723	0.00565908	0.0312966	0.0214561	SPRY1/COL4A1/DLL4/FLT1/PRDM1/NRP1/JAG1/CRYBG3/TGFBR2/BMPR2/CLIC4	11
GO:0035265	BP	GO:0035265	organ growth	7/224	178/18723	0.00568321	0.0313812	0.0215141	STC1/HEG1/S1PR1/DUSP6/NOTCH1/MEF2C/TGFBR2	7
GO:0002687	BP	GO:0002687	positive regulation of leukocyte migration	6/224	135/18723	0.00573479	0.0316169	0.0216757	CXCL12/JAM2/PDGFD/APP/CD74/ADAM10	6
GO:0001782	BP	GO:0001782	B cell homeostasis	3/224	31/18723	0.00593278	0.0322365	0.0221005	TNFAIP3/MEF2C/CD74	3
GO:0002063	BP	GO:0002063	chondrocyte development	3/224	31/18723	0.00593278	0.0322365	0.0221005	TGFBR2/BMPR2/SULF2	3
GO:0044819	BP	GO:0044819	mitotic G1/S transition checkpoint signaling	3/224	31/18723	0.00593278	0.0322365	0.0221005	SOX4/PLK2/CCND1	3
GO:0060390	BP	GO:0060390	regulation of SMAD protein signal transduction	3/224	31/18723	0.00593278	0.0322365	0.0221005	SPTBN1/BMPR2/DAB2	3
GO:0090162	BP	GO:0090162	establishment of epithelial cell polarity	3/224	31/18723	0.00593278	0.0322365	0.0221005	HES1/MSN/CDC42	3
GO:1900027	BP	GO:1900027	regulation of ruffle assembly	3/224	31/18723	0.00593278	0.0322365	0.0221005	CAV1/RDX/PFN1	3
GO:0030510	BP	GO:0030510	regulation of BMP signaling pathway	5/224	96/18723	0.00593648	0.0322365	0.0221005	CDH5/ENG/NOTCH1/HES1/BMPR2	5
GO:0055017	BP	GO:0055017	cardiac muscle tissue growth	5/224	96/18723	0.00593648	0.0322365	0.0221005	HEG1/S1PR1/NOTCH1/MEF2C/TGFBR2	5
GO:1901655	BP	GO:1901655	cellular response to ketone	5/224	96/18723	0.00593648	0.0322365	0.0221005	AQP1/ADAM15/AHR/MSN/KLF2	5
GO:0043270	BP	GO:0043270	positive regulation of ion transport	9/224	275/18723	0.00601458	0.0322365	0.0221005	STC1/CXCL12/PDGFB/RAMP3/TMSB4X/CAV1/ITGB1/CALM1/SLC12A2	9
GO:0001865	BP	GO:0001865	NK T cell differentiation	2/224	10/18723	0.00601942	0.0322365	0.0221005	PRDM1/TGFBR2	2
GO:0015696	BP	GO:0015696	ammonium transport	2/224	10/18723	0.00601942	0.0322365	0.0221005	AQP1/SLC12A2	2
GO:0021903	BP	GO:0021903	rostrocaudal neural tube patterning	2/224	10/18723	0.00601942	0.0322365	0.0221005	SOX17/HES1	2
GO:0072124	BP	GO:0072124	regulation of glomerular mesangial cell proliferation	2/224	10/18723	0.00601942	0.0322365	0.0221005	PDGFB/PDGFD	2
GO:0072488	BP	GO:0072488	ammonium transmembrane transport	2/224	10/18723	0.00601942	0.0322365	0.0221005	AQP1/SLC12A2	2
GO:0090647	BP	GO:0090647	modulation of age-related behavioral decline	2/224	10/18723	0.00601942	0.0322365	0.0221005	B2M/APP	2
GO:1905456	BP	GO:1905456	regulation of lymphoid progenitor cell differentiation	2/224	10/18723	0.00601942	0.0322365	0.0221005	NOTCH1/HES1	2
GO:1990535	BP	GO:1990535	neuron projection maintenance	2/224	10/18723	0.00601942	0.0322365	0.0221005	APP/INSR	2
GO:2000048	BP	GO:2000048	negative regulation of cell-cell adhesion mediated by cadherin	2/224	10/18723	0.00601942	0.0322365	0.0221005	NOTCH1/NOTCH4	2
GO:0071384	BP	GO:0071384	cellular response to corticosteroid stimulus	4/224	61/18723	0.00611017	0.0326733	0.0223999	STC1/AQP1/HEY1/ZFP36	4
GO:0030879	BP	GO:0030879	mammary gland development	6/224	137/18723	0.00615273	0.0328022	0.0224883	CAV1/SOCS2/NOTCH4/TGFBR2/CCND1/IGFBP5	6
GO:0055123	BP	GO:0055123	digestive system development	6/224	137/18723	0.00615273	0.0328022	0.0224883	SOX17/PRDM1/NOTCH1/RB1/TGFBR2/HES1	6
GO:0048880	BP	GO:0048880	sensory system development	11/224	381/18723	0.00635019	0.0338043	0.0231753	SPRY1/COL4A1/DLL4/FLT1/PRDM1/NRP1/JAG1/CRYBG3/TGFBR2/BMPR2/CLIC4	11
GO:0031349	BP	GO:0031349	positive regulation of defense response	9/224	278/18723	0.00644191	0.0340993	0.0233776	FABP4/C2CD4B/MGST2/HYAL2/MEF2C/APP/HLA-E/ETS1/IFI16	9
GO:1904029	BP	GO:1904029	regulation of cyclin-dependent protein kinase activity	5/224	98/18723	0.00647073	0.0340993	0.0233776	PDGFB/ACTB/TNFAIP3/CCND1/CDC37	5
GO:0032623	BP	GO:0032623	interleukin-2 production	4/224	62/18723	0.00647147	0.0340993	0.0233776	CD34/SPTBN1/TNFAIP3/ZFP36	4
GO:0032663	BP	GO:0032663	regulation of interleukin-2 production	4/224	62/18723	0.00647147	0.0340993	0.0233776	CD34/SPTBN1/TNFAIP3/ZFP36	4
GO:0045428	BP	GO:0045428	regulation of nitric oxide biosynthetic process	4/224	62/18723	0.00647147	0.0340993	0.0233776	CD34/CAV1/KLF2/INSR	4
GO:0048002	BP	GO:0048002	antigen processing and presentation of peptide antigen	4/224	62/18723	0.00647147	0.0340993	0.0233776	B2M/CD74/HLA-B/HLA-E	4
GO:0007435	BP	GO:0007435	salivary gland morphogenesis	3/224	32/18723	0.00648947	0.0340993	0.0233776	NRP1/NFIB/CDC42	3
GO:0051497	BP	GO:0051497	negative regulation of stress fiber assembly	3/224	32/18723	0.00648947	0.0340993	0.0233776	S1PR1/PFN1/DLC1	3
GO:0009896	BP	GO:0009896	positive regulation of catabolic process	13/224	492/18723	0.00649191	0.0340993	0.0233776	KDR/ECSCR/SOX17/CAV1/RDX/TNFAIP3/APP/ZFP36/PLK2/PIK3C2A/MSN/INSR/DAB2	13
GO:0051783	BP	GO:0051783	regulation of nuclear division	6/224	139/18723	0.00659242	0.0345762	0.0237045	PDGFB/PLCB1/RB1/CDC42/INSR/DUSP1	6
GO:0003002	BP	GO:0003002	regionalization	10/224	331/18723	0.00670799	0.0351305	0.0240845	SPRY1/SOX17/DLL4/HEY1/NRP1/NOTCH1/HES4/MEF2C/HES1/BMPR2	10
GO:0055001	BP	GO:0055001	muscle cell development	7/224	184/18723	0.00677951	0.0354253	0.0242866	RAMP2/ENG/NOTCH1/TMOD3/ITGB1/HES1/ACTG1	7
GO:0045732	BP	GO:0045732	positive regulation of protein catabolic process	8/224	231/18723	0.0067842	0.0354253	0.0242866	ECSCR/SOX17/CAV1/RDX/TNFAIP3/PLK2/MSN/DAB2	8
GO:0022617	BP	GO:0022617	extracellular matrix disassembly	4/224	63/18723	0.00684666	0.035699	0.0244742	MMP2/ADAM15/ETS1/ADAM10	4
GO:0045807	BP	GO:0045807	positive regulation of endocytosis	5/224	100/18723	0.00703783	0.0366421	0.0251208	SELE/B2M/CDC42/INSR/DAB2	5
GO:0150117	BP	GO:0150117	positive regulation of cell-substrate junction organization	3/224	33/18723	0.00707626	0.0367883	0.025221	KDR/TEK/NRP1	3
GO:0008217	BP	GO:0008217	regulation of blood pressure	7/224	186/18723	0.00717772	0.0369751	0.0253491	CD34/PDGFB/RAMP2/PRCP/ECE1/BMPR2/SGK1	7
GO:0048857	BP	GO:0048857	neural nucleus development	4/224	64/18723	0.00723597	0.0369751	0.0253491	ACTB/NFIB/CALM1/CDC42	4
GO:0080164	BP	GO:0080164	regulation of nitric oxide metabolic process	4/224	64/18723	0.00723597	0.0369751	0.0253491	CD34/CAV1/KLF2/INSR	4
GO:0022411	BP	GO:0022411	cellular component disassembly	12/224	443/18723	0.00727454	0.0369751	0.0253491	DNASE1L3/MMP2/ADAM15/SPTBN1/TMOD3/RDX/CALM1/ETS1/MAP1B/INSR/CDC37/ADAM10	12
GO:0007009	BP	GO:0007009	plasma membrane organization	6/224	142/18723	0.00729415	0.0369751	0.0253491	TIE1/CAVIN2/SPTBN1/CAV1/MYH9/FNBP1L	6
GO:0003263	BP	GO:0003263	cardioblast proliferation	2/224	11/18723	0.00729936	0.0369751	0.0253491	NOTCH1/HES1	2
GO:0003264	BP	GO:0003264	regulation of cardioblast proliferation	2/224	11/18723	0.00729936	0.0369751	0.0253491	NOTCH1/HES1	2
GO:0019048	BP	GO:0019048	modulation by virus of host process	2/224	11/18723	0.00729936	0.0369751	0.0253491	HYAL2/INSR	2
GO:0035865	BP	GO:0035865	cellular response to potassium ion	2/224	11/18723	0.00729936	0.0369751	0.0253491	CRHBP/SLC12A2	2
GO:0042989	BP	GO:0042989	sequestering of actin monomers	2/224	11/18723	0.00729936	0.0369751	0.0253491	TMSB4X/TMSB10	2
GO:0045657	BP	GO:0045657	positive regulation of monocyte differentiation	2/224	11/18723	0.00729936	0.0369751	0.0253491	JUN/CD74	2
GO:0048715	BP	GO:0048715	negative regulation of oligodendrocyte differentiation	2/224	11/18723	0.00729936	0.0369751	0.0253491	NOTCH1/HES1	2
GO:0071679	BP	GO:0071679	commissural neuron axon guidance	2/224	11/18723	0.00729936	0.0369751	0.0253491	NRP1/NFIB	2
GO:0072017	BP	GO:0072017	distal tubule development	2/224	11/18723	0.00729936	0.0369751	0.0253491	NOTCH1/JAG1	2
GO:0072110	BP	GO:0072110	glomerular mesangial cell proliferation	2/224	11/18723	0.00729936	0.0369751	0.0253491	PDGFB/PDGFD	2
GO:1901533	BP	GO:1901533	negative regulation of hematopoietic progenitor cell differentiation	2/224	11/18723	0.00729936	0.0369751	0.0253491	NOTCH1/HES1	2
GO:1901844	BP	GO:1901844	regulation of cell communication by electrical coupling involved in cardiac conduction	2/224	11/18723	0.00729936	0.0369751	0.0253491	CAV1/CALM1	2
GO:1905668	BP	GO:1905668	positive regulation of protein localization to endosome	2/224	11/18723	0.00729936	0.0369751	0.0253491	RDX/MSN	2
GO:0072659	BP	GO:0072659	protein localization to plasma membrane	9/224	284/18723	0.00736635	0.0372614	0.0255453	RAMP2/RAMP3/SPTBN1/SLC9A3R2/ACTB/RDX/ITGB1/MYL12A/DAB2	9
GO:1903037	BP	GO:1903037	regulation of leukocyte cell-cell adhesion	10/224	336/18723	0.00742009	0.0374799	0.0256952	SELE/CXCL12/B2M/CAV1/SOX4/CD74/TGFBR2/HES1/HLA-E/ETS1	10
GO:0060389	BP	GO:0060389	pathway-restricted SMAD protein phosphorylation	4/224	65/18723	0.00763961	0.038534	0.0264178	ENG/TGFBR2/BMPR2/DAB2	4
GO:0007431	BP	GO:0007431	salivary gland development	3/224	34/18723	0.00769352	0.038587	0.0264542	NRP1/NFIB/CDC42	3
GO:0043276	BP	GO:0043276	anoikis	3/224	34/18723	0.00769352	0.038587	0.0264542	CAV1/NOTCH1/ITGB1	3
GO:1904893	BP	GO:1904893	negative regulation of receptor signaling pathway via STAT	3/224	34/18723	0.00769352	0.038587	0.0264542	CAV1/SOCS2/SOCS3	3
GO:1990000	BP	GO:1990000	amyloid fibril formation	3/224	34/18723	0.00769352	0.038587	0.0264542	B2M/FKBP1A/APP	3
GO:0007612	BP	GO:0007612	learning	6/224	144/18723	0.00779099	0.0389112	0.0266764	CLDN5/ITGB1/JUN/APP/FOS/INSR	6
GO:0106106	BP	GO:0106106	cold-induced thermogenesis	6/224	144/18723	0.00779099	0.0389112	0.0266764	FABP4/EPAS1/CAV1/NOTCH1/LAMA4/RB1	6
GO:0120161	BP	GO:0120161	regulation of cold-induced thermogenesis	6/224	144/18723	0.00779099	0.0389112	0.0266764	FABP4/EPAS1/CAV1/NOTCH1/LAMA4/RB1	6
GO:0007568	BP	GO:0007568	aging	10/224	339/18723	0.00787459	0.0392736	0.0269249	COL4A2/B2M/HYAL2/JUN/APP/FOS/PLK2/TGFBR2/IGFBP5/SLC12A2	10
GO:0046425	BP	GO:0046425	regulation of receptor signaling pathway via JAK-STAT	5/224	103/18723	0.00795228	0.0396055	0.0271524	CAV1/NOTCH1/SOCS2/HES1/SOCS3	5
GO:0051216	BP	GO:0051216	cartilage development	7/224	190/18723	0.00802582	0.0399158	0.0273652	STC1/HYAL2/NFIB/MEF2C/TGFBR2/BMPR2/SULF2	7
GO:0050922	BP	GO:0050922	negative regulation of chemotaxis	4/224	66/18723	0.00805779	0.0400188	0.0274358	SEMA3G/NRP1/NOTCH1/DUSP1	4
GO:1901890	BP	GO:1901890	positive regulation of cell junction assembly	5/224	104/18723	0.00827459	0.0409811	0.0280955	KDR/TEK/CLDN5/NRP1/CAV1	5
GO:1903076	BP	GO:1903076	regulation of protein localization to plasma membrane	5/224	104/18723	0.00827459	0.0409811	0.0280955	RAMP3/SPTBN1/ACTB/ITGB1/DAB2	5
GO:0001893	BP	GO:0001893	maternal placenta development	3/224	35/18723	0.00834161	0.0410273	0.0281272	STC1/PRDM1/BMPR2	3
GO:0032232	BP	GO:0032232	negative regulation of actin filament bundle assembly	3/224	35/18723	0.00834161	0.0410273	0.0281272	S1PR1/PFN1/DLC1	3
GO:0034405	BP	GO:0034405	response to fluid shear stress	3/224	35/18723	0.00834161	0.0410273	0.0281272	MEF2C/ETS1/KLF2	3
GO:0048821	BP	GO:0048821	erythrocyte development	3/224	35/18723	0.00834161	0.0410273	0.0281272	ADGRF5/TMOD3/KLF2	3
GO:1905207	BP	GO:1905207	regulation of cardiocyte differentiation	3/224	35/18723	0.00834161	0.0410273	0.0281272	SOX17/EFNB2/MEF2C	3
GO:0035914	BP	GO:0035914	skeletal muscle cell differentiation	4/224	67/18723	0.00849071	0.0416455	0.028551	NOTCH1/MEF2C/FOS/RB1	4
GO:0070527	BP	GO:0070527	platelet aggregation	4/224	67/18723	0.00849071	0.0416455	0.028551	ACTB/MYL12A/MYH9/ACTG1	4
GO:0120034	BP	GO:0120034	positive regulation of plasma membrane bounded cell projection assembly	5/224	105/18723	0.00860585	0.0416492	0.0285535	NRP1/CDC42/FNBP1L/PFN1/ACTR3	5
GO:0002664	BP	GO:0002664	regulation of T cell tolerance induction	2/224	12/18723	0.00869058	0.0416492	0.0285535	TGFBR2/HLA-B	2
GO:0031953	BP	GO:0031953	negative regulation of protein autophosphorylation	2/224	12/18723	0.00869058	0.0416492	0.0285535	ENG/CAV1	2
GO:0034333	BP	GO:0034333	adherens junction assembly	2/224	12/18723	0.00869058	0.0416492	0.0285535	RAMP2/ACTB	2
GO:0038063	BP	GO:0038063	collagen-activated tyrosine kinase receptor signaling pathway	2/224	12/18723	0.00869058	0.0416492	0.0285535	COL4A2/COL4A1	2
GO:0042117	BP	GO:0042117	monocyte activation	2/224	12/18723	0.00869058	0.0416492	0.0285535	HYAL2/ADAM10	2
GO:0043129	BP	GO:0043129	surfactant homeostasis	2/224	12/18723	0.00869058	0.0416492	0.0285535	ADGRF5/EPAS1	2
GO:0043568	BP	GO:0043568	positive regulation of insulin-like growth factor receptor signaling pathway	2/224	12/18723	0.00869058	0.0416492	0.0285535	IGFBP4/IGFBP5	2
GO:0045605	BP	GO:0045605	negative regulation of epidermal cell differentiation	2/224	12/18723	0.00869058	0.0416492	0.0285535	NOTCH1/HES1	2
GO:0045683	BP	GO:0045683	negative regulation of epidermis development	2/224	12/18723	0.00869058	0.0416492	0.0285535	NOTCH1/HES1	2
GO:0048548	BP	GO:0048548	regulation of pinocytosis	2/224	12/18723	0.00869058	0.0416492	0.0285535	CAV1/CDC42	2
GO:0061307	BP	GO:0061307	cardiac neural crest cell differentiation involved in heart development	2/224	12/18723	0.00869058	0.0416492	0.0285535	JAG1/HES1	2
GO:0061308	BP	GO:0061308	cardiac neural crest cell development involved in heart development	2/224	12/18723	0.00869058	0.0416492	0.0285535	JAG1/HES1	2
GO:0072015	BP	GO:0072015	glomerular visceral epithelial cell development	2/224	12/18723	0.00869058	0.0416492	0.0285535	PODXL/JAG1	2
GO:0098974	BP	GO:0098974	postsynaptic actin cytoskeleton organization	2/224	12/18723	0.00869058	0.0416492	0.0285535	ACTB/ACTG1	2
GO:1905666	BP	GO:1905666	regulation of protein localization to endosome	2/224	12/18723	0.00869058	0.0416492	0.0285535	RDX/MSN	2
GO:2000727	BP	GO:2000727	positive regulation of cardiac muscle cell differentiation	2/224	12/18723	0.00869058	0.0416492	0.0285535	EFNB2/MEF2C	2
GO:0035148	BP	GO:0035148	tube formation	6/224	148/18723	0.00885714	0.0423903	0.0290616	PODXL/NOTCH1/NFIB/SOX4/PFN1/DLC1	6
GO:0010812	BP	GO:0010812	negative regulation of cell-substrate adhesion	4/224	68/18723	0.00893859	0.0426443	0.0292357	ADAM15/NOTCH1/JAG1/DLC1	4
GO:0002062	BP	GO:0002062	chondrocyte differentiation	5/224	106/18723	0.00894618	0.0426443	0.0292357	NFIB/MEF2C/TGFBR2/BMPR2/SULF2	5
GO:0035821	BP	GO:0035821	modulation of process of other organism	5/224	106/18723	0.00894618	0.0426443	0.0292357	IFI27/STOM/HYAL2/JUN/INSR	5
GO:0045746	BP	GO:0045746	negative regulation of Notch signaling pathway	3/224	36/18723	0.00902084	0.0428852	0.0294009	EGFL7/DLL4/HEY1	3
GO:0051385	BP	GO:0051385	response to mineralocorticoid	3/224	36/18723	0.00902084	0.0428852	0.0294009	FOS/CALM1/CCND1	3
GO:0016358	BP	GO:0016358	dendrite development	8/224	243/18723	0.00907345	0.0430777	0.0295329	NRP1/ITGB1/MEF2C/APP/PLK2/CDC42/MAP1B/ADAM10	8
GO:0045834	BP	GO:0045834	positive regulation of lipid metabolic process	6/224	149/18723	0.00913921	0.0433321	0.0297073	ADGRF5/TEK/PDGFB/FLT1/CD74/CDC42	6
GO:0045669	BP	GO:0045669	positive regulation of osteoblast differentiation	4/224	69/18723	0.00940161	0.0445168	0.0305195	MEF2C/JAG1/BMPR2/IFITM1	4
GO:0061008	BP	GO:0061008	hepaticobiliary system development	6/224	150/18723	0.00942766	0.0445497	0.030542	SOX17/NOTCH1/TNFAIP3/HES1/CCND1/SULF2	6
GO:0022408	BP	GO:0022408	negative regulation of cell-cell adhesion	7/224	196/18723	0.0094336	0.0445497	0.030542	PODXL/CXCL12/NOTCH1/RDX/JAG1/NOTCH4/CD74	7
GO:0003161	BP	GO:0003161	cardiac conduction system development	3/224	37/18723	0.00973152	0.0457137	0.0313401	HEY1/NOTCH1/CDC42	3
GO:0032570	BP	GO:0032570	response to progesterone	3/224	37/18723	0.00973152	0.0457137	0.0313401	RAMP2/CAV1/FOS	3
GO:0051954	BP	GO:0051954	positive regulation of amine transport	3/224	37/18723	0.00973152	0.0457137	0.0313401	CXCL12/ITGB1/SLC12A2	3
GO:0060428	BP	GO:0060428	lung epithelium development	3/224	37/18723	0.00973152	0.0457137	0.0313401	NFIB/CDC42/KLF2	3
GO:0002548	BP	GO:0002548	monocyte chemotaxis	4/224	70/18723	0.00987997	0.0463498	0.0317762	CXCL12/PDGFB/FLT1/DUSP1	4
GO:0010720	BP	GO:0010720	positive regulation of cell development	9/224	298/18723	0.00991666	0.0464606	0.0318521	CXCL12/CDH5/CLDN5/NRP1/NOTCH1/HES1/BMPR2/CDC42/MAP1B	9
GO:0009410	BP	GO:0009410	response to xenobiotic stimulus	12/224	462/18723	0.00995841	0.0465949	0.0319442	CRHBP/ENG/COL18A1/B2M/DUSP6/JUN/MEF2C/FOS/RB1/TGFBR2/AHR/MAP1B	12
GO:0010959	BP	GO:0010959	regulation of metal ion transport	11/224	406/18723	0.00997173	0.0465959	0.0319448	STC1/CXCL12/PDGFB/RAMP3/B2M/UTRN/CAV1/STOM/ITGB1/FKBP1A/CALM1	11
GO:0002456	BP	GO:0002456	T cell mediated immunity	5/224	109/18723	0.0100228	0.0467172	0.032028	B2M/JAG1/HLA-B/AHR/HLA-E	5
GO:0021915	BP	GO:0021915	neural tube development	6/224	152/18723	0.010024	0.0467172	0.032028	SOX17/NOTCH1/SOX4/HES1/PFN1/DLC1	6
GO:0048711	BP	GO:0048711	positive regulation of astrocyte differentiation	2/224	13/18723	0.0101903	0.0471831	0.0323474	NOTCH1/HES1	2
GO:0060707	BP	GO:0060707	trophoblast giant cell differentiation	2/224	13/18723	0.0101903	0.0471831	0.0323474	PRDM1/SOCS3	2
GO:0070486	BP	GO:0070486	leukocyte aggregation	2/224	13/18723	0.0101903	0.0471831	0.0323474	JAM2/MSN	2
GO:0072310	BP	GO:0072310	glomerular epithelial cell development	2/224	13/18723	0.0101903	0.0471831	0.0323474	PODXL/JAG1	2
GO:1900121	BP	GO:1900121	negative regulation of receptor binding	2/224	13/18723	0.0101903	0.0471831	0.0323474	B2M/ADAM15	2
GO:0061515	BP	GO:0061515	myeloid cell development	4/224	71/18723	0.0103739	0.0479706	0.0328873	ADGRF5/TMOD3/APP/KLF2	4
GO:0007088	BP	GO:0007088	regulation of mitotic nuclear division	5/224	110/18723	0.0104005	0.0480315	0.0329291	PDGFB/RB1/CDC42/INSR/DUSP1	5
GO:0071902	BP	GO:0071902	positive regulation of protein serine/threonine kinase activity	7/224	200/18723	0.0104675	0.0481205	0.0329901	PDGFB/PDGFD/FLT1/BMPR2/CALM1/CCND1/INSR	7
GO:0002478	BP	GO:0002478	antigen processing and presentation of exogenous peptide antigen	3/224	38/18723	0.0104739	0.0481205	0.0329901	B2M/CD74/HLA-E	3
GO:0042491	BP	GO:0042491	inner ear auditory receptor cell differentiation	3/224	38/18723	0.0104739	0.0481205	0.0329901	NOTCH1/JAG1/HES1	3
GO:1903580	BP	GO:1903580	positive regulation of ATP metabolic process	3/224	38/18723	0.0104739	0.0481205	0.0329901	TMSB4X/APP/INSR	3
GO:0042246	BP	GO:0042246	tissue regeneration	4/224	72/18723	0.0108834	0.0498089	0.0341476	ADAM15/NOTCH1/TGFBR2/PTPN12	4
GO:1901880	BP	GO:1901880	negative regulation of protein depolymerization	4/224	72/18723	0.0108834	0.0498089	0.0341476	SPTBN1/TMOD3/RDX/MAP1B	4
GO:1903036	BP	GO:1903036	positive regulation of response to wounding	4/224	72/18723	0.0108834	0.0498089	0.0341476	THBD/PLPP3/ITGB1/ACTG1	4
GO:0005925	CC	GO:0005925	focal adhesion	32/229	418/19550	3.08376e-17	8.68967e-15	6.466e-15	TEK/CDH13/EFNB2/HSPG2/ENG/FLT1/B2M/NRP1/CAV1/SLC9A3R2/ACTB/SYNE2/TPM4/PDLIM1/RDX/ITGB1/RSU1/MYH9/MSN/CDC42/ITGA6/RHOB/MARCKS/PFN1/YWHAB/ACTR3/KLF11/DLC1/ACTG1/PTPN12/ADAM10/DAB2	32
GO:0030055	CC	GO:0030055	cell-substrate junction	32/229	425/19550	4.99407e-17	8.68967e-15	6.466e-15	TEK/CDH13/EFNB2/HSPG2/ENG/FLT1/B2M/NRP1/CAV1/SLC9A3R2/ACTB/SYNE2/TPM4/PDLIM1/RDX/ITGB1/RSU1/MYH9/MSN/CDC42/ITGA6/RHOB/MARCKS/PFN1/YWHAB/ACTR3/KLF11/DLC1/ACTG1/PTPN12/ADAM10/DAB2	32
GO:0005911	CC	GO:0005911	cell-cell junction	30/229	494/19550	1.54709e-13	1.79463e-11	1.33539e-11	PODXL/TEK/ESAM/CDH5/PECAM1/CLDN5/JAM2/HEG1/EFNB2/GJA4/PLPP3/ADAM15/ACTB/NOTCH1/TMOD3/PDLIM1/RDX/ITGB1/APP/JAG1/BMPR2/MYH9/CDC42/ITGA6/CCND1/ACTR3/ACTG1/CLIC4/ADAM10/CCDC85B	30
GO:0005912	CC	GO:0005912	adherens junction	16/229	170/19550	1.69266e-10	1.47262e-08	1.09578e-08	ESAM/CDH5/EFNB2/PLPP3/ADAM15/ACTB/NOTCH1/TMOD3/PDLIM1/RDX/JAG1/BMPR2/MYH9/ITGA6/ADAM10/CCDC85B	16
GO:0045121	CC	GO:0045121	membrane raft	21/229	335/19550	4.75273e-10	2.75658e-08	2.05118e-08	SELE/CAVIN2/KDR/PODXL/TEK/CDH13/PECAM1/PLPP1/S1PR1/PLPP3/CAV1/STOM/HYAL2/ITGB1/MALL/APP/TGFBR2/BMPR2/TFPI/DLC1/INSR	21
GO:0098857	CC	GO:0098857	membrane microdomain	21/229	335/19550	4.75273e-10	2.75658e-08	2.05118e-08	SELE/CAVIN2/KDR/PODXL/TEK/CDH13/PECAM1/PLPP1/S1PR1/PLPP3/CAV1/STOM/HYAL2/ITGB1/MALL/APP/TGFBR2/BMPR2/TFPI/DLC1/INSR	21
GO:0062023	CC	GO:0062023	collagen-containing extracellular matrix	22/229	425/19550	6.36845e-09	3.16603e-07	2.35585e-07	SPARCL1/EGFL7/CXCL12/CDH13/PDGFB/COL15A1/COL4A2/COL4A1/CLEC3B/MMRN2/MMP2/HSPG2/COL18A1/LAMB1/ADAMTS9/IGFBP7/LAMA4/TINAGL1/A2M/BCAM/VWA1/ADAMTS1	22
GO:0005788	CC	GO:0005788	endoplasmic reticulum lumen	18/229	313/19550	3.29522e-08	1.43342e-06	1.06661e-06	SPARCL1/PDGFB/COL15A1/COL4A2/COL4A1/PDGFD/IGFBP3/COL18A1/B2M/LAMB1/IGFBP7/PRSS23/APP/IGFBP4/VWA1/IGFBP5/ADAM10/KTN1	18
GO:0005901	CC	GO:0005901	caveola	10/229	84/19550	5.17362e-08	2.00047e-06	1.48855e-06	SELE/CAVIN2/CDH13/PLPP1/CAV1/TGFBR2/BMPR2/TFPI/DLC1/INSR	10
GO:0005604	CC	GO:0005604	basement membrane	10/229	96/19550	1.87003e-07	6.50771e-06	4.8424e-06	COL15A1/COL4A2/COL4A1/MMRN2/HSPG2/COL18A1/LAMB1/LAMA4/VWA1/ADAMTS1	10
GO:0045177	CC	GO:0045177	apical part of cell	20/229	435/19550	2.20447e-07	6.97415e-06	5.18948e-06	CD34/ADGRF5/PODXL/STC1/TEK/AQP1/PLPP1/PLAT/SLC9A3R2/NOTCH1/HYAL2/RDX/APP/JAG1/BMPR2/MSN/CDC42/ACTG1/CLIC4/SLC12A2	20
GO:0030863	CC	GO:0030863	cortical cytoskeleton	10/229	108/19550	5.68017e-07	1.58871e-05	1.18216e-05	SELE/CLDN5/UTRN/SPTBN1/ACTB/TPM4/RDX/MYH9/DLC1/CALD1	10
GO:0009897	CC	GO:0009897	external side of plasma membrane	19/229	421/19550	5.93485e-07	1.58871e-05	1.18216e-05	SELE/CD34/CXCL12/CDH5/CDH13/HEG1/ENG/S1PR1/THBD/B2M/CLEC2B/HYAL2/ITGB1/ECE1/CD74/TGFBR2/BCAM/HLA-E/INSR	19
GO:0005938	CC	GO:0005938	cell cortex	16/229	308/19550	7.64227e-07	1.89965e-05	1.41353e-05	SELE/CLDN5/UTRN/SPTBN1/CAV1/ACTB/TPM4/RDX/CRIP2/MYH9/RHOB/MARCKS/FNBP1L/PFN1/DLC1/CALD1	16
GO:0044853	CC	GO:0044853	plasma membrane raft	10/229	116/19550	1.10287e-06	2.55867e-05	1.90391e-05	SELE/CAVIN2/CDH13/PLPP1/CAV1/TGFBR2/BMPR2/TFPI/DLC1/INSR	10
GO:0098858	CC	GO:0098858	actin-based cell projection	13/229	221/19550	2.18499e-06	4.75235e-05	3.53623e-05	PODXL/TEK/ICAM2/UTRN/SYNE2/HYAL2/RDX/ITGB1/APP/MSN/CDC42/ITGA6/CLIC4	13
GO:0032432	CC	GO:0032432	actin filament bundle	8/229	80/19550	4.40257e-06	9.01232e-05	6.70608e-05	TEK/TPM4/PDLIM1/MYL12A/TPM3/PLS3/MYH9/MARCKS	8
GO:0030175	CC	GO:0030175	filopodium	9/229	107/19550	4.70206e-06	9.09064e-05	6.76436e-05	PODXL/UTRN/SYNE2/RDX/ITGB1/APP/MSN/CDC42/ITGA6	9
GO:0030016	CC	GO:0030016	myofibril	12/229	231/19550	1.89407e-05	0.000346913	0.000258139	MMP2/SPTBN1/TMOD3/SYNE2/TPM4/PDLIM1/FKBP1A/MYL12A/TPM3/CALM1/ACTG1/CALD1	12
GO:0043292	CC	GO:0043292	contractile fiber	12/229	239/19550	2.65169e-05	0.000461393	0.000343324	MMP2/SPTBN1/TMOD3/SYNE2/TPM4/PDLIM1/FKBP1A/MYL12A/TPM3/CALM1/ACTG1/CALD1	12
GO:0030864	CC	GO:0030864	cortical actin cytoskeleton	7/229	79/19550	3.91097e-05	0.000648104	0.000482255	CLDN5/UTRN/SPTBN1/RDX/MYH9/DLC1/CALD1	7
GO:0005902	CC	GO:0005902	microvillus	7/229	91/19550	9.69814e-05	0.00153407	0.0011415	PODXL/TEK/ICAM2/HYAL2/RDX/MSN/CLIC4	7
GO:0005667	CC	GO:0005667	transcription regulator complex	15/229	413/19550	0.000113774	0.00167445	0.00124596	LDB2/SOX17/SOX18/EPAS1/HYAL2/PDLIM1/TCF4/JUN/LMO2/FOS/SOX4/RB1/AHR/CCND1/YWHAB	15
GO:0016324	CC	GO:0016324	apical plasma membrane	14/229	367/19550	0.00011548	0.00167445	0.00124596	CD34/PODXL/STC1/TEK/AQP1/PLPP1/SLC9A3R2/NOTCH1/HYAL2/RDX/JAG1/BMPR2/MSN/SLC12A2	14
GO:0005905	CC	GO:0005905	clathrin-coated pit	6/229	70/19550	0.000169722	0.00236253	0.00175796	SELE/RAMP2/APP/BMPR2/AP1S2/DAB2	6
GO:0001725	CC	GO:0001725	stress fiber	6/229	71/19550	0.000183596	0.00236635	0.0017608	TEK/TPM4/PDLIM1/MYL12A/TPM3/MYH9	6
GO:0097517	CC	GO:0097517	contractile actin filament bundle	6/229	71/19550	0.000183596	0.00236635	0.0017608	TEK/TPM4/PDLIM1/MYL12A/TPM3/MYH9	6
GO:0042611	CC	GO:0042611	MHC protein complex	4/229	25/19550	0.000191188	0.0023762	0.00176813	B2M/CD74/HLA-B/HLA-E	4
GO:0030017	CC	GO:0030017	sarcomere	10/229	211/19550	0.000199891	0.00239869	0.00178487	MMP2/SPTBN1/TMOD3/SYNE2/TPM4/PDLIM1/FKBP1A/MYL12A/TPM3/CALM1	10
GO:0042641	CC	GO:0042641	actomyosin	6/229	81/19550	0.000377548	0.00425754	0.00316804	TEK/TPM4/PDLIM1/MYL12A/TPM3/MYH9	6
GO:0032154	CC	GO:0032154	cleavage furrow	5/229	53/19550	0.000383264	0.00425754	0.00316804	ICAM2/RDX/ITGB1/MYH9/RHOB	5
GO:0005884	CC	GO:0005884	actin filament	7/229	114/19550	0.00039293	0.00425754	0.00316804	TEK/ACTB/TPM4/PDLIM1/TPM3/PLS3/ACTG1	7
GO:0001931	CC	GO:0001931	uropod	3/229	13/19550	0.000415966	0.00425754	0.00316804	ICAM2/MYH9/MSN	3
GO:0031254	CC	GO:0031254	cell trailing edge	3/229	13/19550	0.000415966	0.00425754	0.00316804	ICAM2/MYH9/MSN	3
GO:0031252	CC	GO:0031252	cell leading edge	14/229	422/19550	0.000479202	0.00476464	0.00354537	LDB2/PODXL/SPTBN1/ACTB/SYNE2/RDX/ITGB1/CTTNBP2NL/APP/MYH9/CDC42/ACTR3/DLC1/INSR	14
GO:0031091	CC	GO:0031091	platelet alpha granule	6/229	91/19550	0.000703835	0.00680374	0.00506267	PECAM1/PDGFB/TMSB4X/APP/A2M/PHACTR2	6
GO:0030135	CC	GO:0030135	coated vesicle	11/229	299/19550	0.00083631	0.00786583	0.00585298	B2M/MALL/ECE1/APP/CD74/PIK3C2A/HLA-B/HLA-E/AP1S2/ADAM10/DAB2	11
GO:0044304	CC	GO:0044304	main axon	5/229	68/19550	0.00120794	0.0110622	0.00823139	CRHBP/CLDN5/SPTBN1/APP/MAP1B	5
GO:0032153	CC	GO:0032153	cell division site	5/229	71/19550	0.0014666	0.0130866	0.00973776	ICAM2/RDX/ITGB1/MYH9/RHOB	5
GO:0043296	CC	GO:0043296	apical junction complex	7/229	145/19550	0.00162552	0.014142	0.0105231	ESAM/CDH5/CLDN5/JAM2/ACTB/CCND1/ACTG1	7
GO:0072562	CC	GO:0072562	blood microparticle	7/229	146/19550	0.00169073	0.0143506	0.0106783	ENG/STOM/ACTB/A2M/MSN/PFN1/ACTG1	7
GO:0005865	CC	GO:0005865	striated muscle thin filament	3/229	22/19550	0.00207222	0.0171698	0.0127761	TMOD3/TPM4/TPM3	3
GO:0098978	CC	GO:0098978	glutamatergic synapse	11/229	338/19550	0.00221741	0.0176067	0.0131012	SPARCL1/PCDH17/EFNB2/PLAT/NRP1/SPTBN1/PLCB1/ACTB/ITGB1/PFN1/ADAM10	11
GO:0098685	CC	GO:0098685	Schaffer collateral - CA1 synapse	5/229	78/19550	0.00222614	0.0176067	0.0131012	PLAT/ACTB/ITGB1/CDC42/ACTG1	5
GO:0030027	CC	GO:0030027	lamellipodium	8/229	202/19550	0.00268891	0.0207942	0.015473	PODXL/ACTB/SYNE2/RDX/ITGB1/CTTNBP2NL/APP/ACTR3	8
GO:0036379	CC	GO:0036379	myofilament	3/229	26/19550	0.00338011	0.0255713	0.0190276	TMOD3/TPM4/TPM3	3
GO:0070160	CC	GO:0070160	tight junction	6/229	129/19550	0.00416404	0.0303511	0.0225843	ESAM/CDH5/CLDN5/JAM2/ACTB/CCND1	6
GO:0005942	CC	GO:0005942	phosphatidylinositol 3-kinase complex	3/229	28/19550	0.00418636	0.0303511	0.0225843	SOCS2/PIK3C2A/SOCS3	3
GO:0071556	CC	GO:0071556	integral component of lumenal side of endoplasmic reticulum membrane	3/229	29/19550	0.00462947	0.0322211	0.0239758	CD74/HLA-B/HLA-E	3
GO:0098553	CC	GO:0098553	lumenal side of endoplasmic reticulum membrane	3/229	29/19550	0.00462947	0.0322211	0.0239758	CD74/HLA-B/HLA-E	3
GO:0030134	CC	GO:0030134	COPII-coated ER to Golgi transport vesicle	5/229	94/19550	0.00498014	0.0339822	0.0252862	B2M/APP/CD74/HLA-B/HLA-E	5
GO:0045178	CC	GO:0045178	basal part of cell	9/229	276/19550	0.00539458	0.0361022	0.0268637	CD34/TEK/PDGFB/AQP1/PLPP3/PRCP/BMPR2/MSN/SLC12A2	9
GO:0070938	CC	GO:0070938	contractile ring	2/229	10/19550	0.00577828	0.0379404	0.0282315	UTRN/MYH9	2
GO:0012507	CC	GO:0012507	ER to Golgi transport vesicle membrane	4/229	62/19550	0.00601631	0.0387718	0.0288502	B2M/CD74/HLA-B/HLA-E	4
GO:0005774	CC	GO:0005774	vacuolar membrane	12/229	444/19550	0.00632051	0.0399916	0.0297578	THBD/STOM/PRCP/IFITM3/ECE1/IFITM2/GNAQ/CD74/YWHAB/AP1S2/IFITM1/DAB2	12
GO:0005834	CC	GO:0005834	heterotrimeric G-protein complex	3/229	34/19550	0.0072634	0.044345	0.0329972	GNG11/GNAQ/GNG5	3
GO:1905360	CC	GO:1905360	GTPase complex	3/229	34/19550	0.0072634	0.044345	0.0329972	GNG11/GNAQ/GNG5	3
GO:0031253	CC	GO:0031253	cell projection membrane	10/229	346/19550	0.00785865	0.0466019	0.0346766	PODXL/AQP1/UTRN/SPTBN1/SYNE2/ITGB1/MSN/DLC1/SLC12A2/INSR	10
GO:0031093	CC	GO:0031093	platelet alpha granule lumen	4/229	67/19550	0.0079009	0.0466019	0.0346766	PDGFB/TMSB4X/APP/A2M	4
GO:0030136	CC	GO:0030136	clathrin-coated vesicle	7/229	196/19550	0.0084705	0.0478194	0.0355825	MALL/ECE1/CD74/PIK3C2A/AP1S2/ADAM10/DAB2	7
GO:0098576	CC	GO:0098576	lumenal side of membrane	3/229	36/19550	0.00851954	0.0478194	0.0355825	CD74/HLA-B/HLA-E	3
GO:0098636	CC	GO:0098636	protein complex involved in cell adhesion	3/229	36/19550	0.00851954	0.0478194	0.0355825	JAM2/ITGB1/ITGA6	3
GO:0019838	MF	GO:0019838	growth factor binding	18/222	141/18368	9.96763e-14	4.47547e-11	3.72475e-11	KDR/TEK/PDGFB/COL4A1/ENG/FLT1/IGFBP3/NRP1/IGFBP7/HYAL2/A2M/TGFBR2/BMPR2/ITGA6/IGFBP4/IGFBP5/INSR/DUSP1	18
GO:0003779	MF	GO:0003779	actin binding	21/222	441/18368	9.89366e-08	1.88295e-05	1.5671e-05	TMSB4X/TMSB10/UTRN/SPTBN1/TMOD3/SYNE2/TPM4/PDLIM1/RDX/ITGB1/DIAPH2/TPM3/PLS3/MYH9/MSN/MARCKS/PFN1/MAP1B/ACTR3/PHACTR2/CALD1	21
GO:0045296	MF	GO:0045296	cadherin binding	18/222	332/18368	1.2581e-07	1.88295e-05	1.5671e-05	KDR/PTPRB/CDH5/CDH13/SPTBN1/SLC9A3R2/TMOD3/PDLIM1/RDX/ITGB1/BMPR2/MYH9/ITGA6/FNBP1L/PFN1/YWHAB/KTN1/CALD1	18
GO:0005178	MF	GO:0005178	integrin binding	12/222	144/18368	1.84152e-07	2.06711e-05	1.72037e-05	KDR/CXCL12/JAM2/ICAM2/PLPP3/LAMB1/UTRN/ISG15/ADAM15/ITGB1/MYH9/ADAM10	12
GO:0031994	MF	GO:0031994	insulin-like growth factor I binding	5/222	13/18368	2.93237e-07	2.63327e-05	2.19156e-05	IGFBP3/ITGA6/IGFBP4/IGFBP5/INSR	5
GO:0005520	MF	GO:0005520	insulin-like growth factor binding	6/222	29/18368	1.09694e-06	8.20879e-05	6.83184e-05	IGFBP3/IGFBP7/ITGA6/IGFBP4/IGFBP5/INSR	6
GO:0005201	MF	GO:0005201	extracellular matrix structural constituent	11/222	172/18368	8.05859e-06	0.000516901	0.000430195	COL15A1/COL4A2/COL4A1/MMRN2/HSPG2/COL18A1/LAMB1/IGFBP7/LAMA4/TINAGL1/VWA1	11
GO:0015026	MF	GO:0015026	coreceptor activity	6/222	48/18368	2.33997e-05	0.00127391	0.00106022	RAMP2/RAMP3/ENG/NRP1/ITGB1/LY96	6
GO:0050998	MF	GO:0050998	nitric-oxide synthase binding	4/222	15/18368	2.5535e-05	0.00127391	0.00106022	CAV1/ACTB/CD74/CALM1	4
GO:0019955	MF	GO:0019955	cytokine binding	9/222	139/18368	4.92676e-05	0.00221211	0.00184105	ENG/NRP1/HYAL2/ITGB1/ZFP36/A2M/CD74/TGFBR2/BMPR2	9
GO:0019199	MF	GO:0019199	transmembrane receptor protein kinase activity	9/222	143/18368	6.14705e-05	0.00250912	0.00208823	TIE1/KDR/TEK/ENG/FLT1/NRP1/TGFBR2/BMPR2/INSR	9
GO:0098631	MF	GO:0098631	cell adhesion mediator activity	6/222	59/18368	7.69249e-05	0.00287827	0.00239547	ESAM/ROBO4/TMOD3/PDLIM1/ITGB1/BCAM	6
GO:0042277	MF	GO:0042277	peptide binding	13/222	321/18368	0.000151539	0.00523391	0.00435597	CALCRL/CRHBP/RAMP2/RAMP3/HSPG2/MGST2/SRP14/ECE1/CD74/HLA-B/HLA-E/CRIP1/INSR	13
GO:0034713	MF	GO:0034713	type I transforming growth factor beta receptor binding	3/222	10/18368	0.000196322	0.00629633	0.00524018	ENG/FKBP1A/TGFBR2	3
GO:0005112	MF	GO:0005112	Notch binding	4/222	25/18368	0.000215221	0.00644229	0.00536165	DLL4/NOTCH1/JAG1/NOTCH4	4
GO:0043236	MF	GO:0043236	laminin binding	4/222	28/18368	0.000338599	0.00906066	0.00754081	ITGB1/TINAGL1/BCAM/ITGA6	4
GO:0005024	MF	GO:0005024	transforming growth factor beta-activated receptor activity	3/222	12/18368	0.000353541	0.00906066	0.00754081	ENG/TGFBR2/BMPR2	3
GO:0033218	MF	GO:0033218	amide binding	14/222	400/18368	0.000380786	0.00906066	0.00754081	CALCRL/CRHBP/RAMP2/RAMP3/HSPG2/MGST2/SRP14/ECE1/FKBP1A/CD74/HLA-B/HLA-E/CRIP1/INSR	14
GO:0004222	MF	GO:0004222	metalloendopeptidase activity	7/222	111/18368	0.00040177	0.00906066	0.00754081	MMP2/ADAMTS9/ADAM15/ECE1/ADAMTS6/ADAM10/ADAMTS1	7
GO:0017046	MF	GO:0017046	peptide hormone binding	5/222	52/18368	0.000403593	0.00906066	0.00754081	CALCRL/CRHBP/RAMP2/ECE1/INSR	5
GO:0050840	MF	GO:0050840	extracellular matrix binding	5/222	56/18368	0.000570435	0.0121964	0.0101506	SPARCL1/ITGB1/TINAGL1/BCAM/ITGA6	5
GO:0042562	MF	GO:0042562	hormone binding	6/222	86/18368	0.000612532	0.0125012	0.0104042	CALCRL/CRHBP/CDH13/RAMP2/ECE1/INSR	6
GO:0051219	MF	GO:0051219	phosphoprotein binding	6/222	88/18368	0.000692086	0.0133176	0.0110837	SHE/PLAT/RB1/PFN1/YWHAB/SOCS3	6
GO:0048185	MF	GO:0048185	activin binding	3/222	15/18368	0.000711853	0.0133176	0.0110837	ENG/FKBP1A/TGFBR2	3
GO:0051015	MF	GO:0051015	actin filament binding	9/222	217/18368	0.0013316	0.0239155	0.0199039	UTRN/SPTBN1/SYNE2/TPM4/TPM3/PLS3/MYH9/MARCKS/ACTR3	9
GO:0004675	MF	GO:0004675	transmembrane receptor protein serine/threonine kinase activity	3/222	19/18368	0.0014629	0.0246348	0.0205025	ENG/TGFBR2/BMPR2	3
GO:0030020	MF	GO:0030020	extracellular matrix structural constituent conferring tensile strength	4/222	41/18368	0.00148138	0.0246348	0.0205025	COL15A1/COL4A2/COL4A1/COL18A1	4
GO:0019211	MF	GO:0019211	phosphatase activator activity	3/222	20/18368	0.00170581	0.0273539	0.0227655	IGFBP3/BMPR2/CALM1	3
GO:0051879	MF	GO:0051879	Hsp90 protein binding	4/222	44/18368	0.00193051	0.0298896	0.0248759	KDR/AHR/SLC12A2/CDC37	4
GO:0070888	MF	GO:0070888	E-box binding	4/222	48/18368	0.00266507	0.0385978	0.0321234	TCF4/HES1/AHR/ZEB1	4
GO:0046332	MF	GO:0046332	SMAD binding	5/222	79/18368	0.00269032	0.0385978	0.0321234	JUN/FKBP1A/FOS/TGFBR2/DAB2	5
GO:0098632	MF	GO:0098632	cell-cell adhesion mediator activity	4/222	49/18368	0.00287486	0.0385978	0.0321234	ESAM/ROBO4/TMOD3/PDLIM1	4
GO:0043495	MF	GO:0043495	protein-membrane adaptor activity	3/222	24/18368	0.00292278	0.0385978	0.0321234	SLC9A3R2/SYNE2/MYH9	3
GO:0050431	MF	GO:0050431	transforming growth factor beta binding	3/222	24/18368	0.00292278	0.0385978	0.0321234	ENG/HYAL2/TGFBR2	3
GO:0005160	MF	GO:0005160	transforming growth factor beta receptor binding	3/222	25/18368	0.00329199	0.0420897	0.0350295	ENG/FKBP1A/TGFBR2	3
GO:0001228	MF	GO:0001228	DNA-binding transcription activator activity, RNA polymerase II-specific	13/222	450/18368	0.00337467	0.0420897	0.0350295	MECOM/SOX17/SOX18/EPAS1/ELK3/TCF4/NFIB/JUN/MEF2C/FOS/SOX4/KLF6/ETS1	13
GO:0001216	MF	GO:0001216	DNA-binding transcription activator activity	13/222	456/18368	0.0037727	0.0457823	0.0381027	MECOM/SOX17/SOX18/EPAS1/ELK3/TCF4/NFIB/JUN/MEF2C/FOS/SOX4/KLF6/ETS1	13
GO:0004714	MF	GO:0004714	transmembrane receptor protein tyrosine kinase activity	6/222	124/18368	0.00398683	0.0471076	0.0392057	TIE1/KDR/TEK/FLT1/NRP1/INSR	6

## Sheet: Blood
ONTOLOGY	ID	Description	GeneRatio	BgRatio	pvalue	p.adjust	qvalue	geneID	Count
GO:0019882	BP	GO:0019882	antigen processing and presentation	18/184	106/18723	1.43204e-17	4.80593e-14	3.18064e-14	FCER1G/HLA-DRA/HLA-DQB1/HLA-DPA1/FGL2/CCR7/CTSS/CD74/HLA-DRB1/HLA-DMA/HLA-DPB1/B2M/RAB8B/HLA-B/ARL8B/HLA-A/PSME1/LGMN	18
GO:0019884	BP	GO:0019884	antigen processing and presentation of exogenous antigen	13/184	47/18723	5.46391e-16	6.44294e-13	4.26404e-13	FCER1G/HLA-DRA/HLA-DQB1/HLA-DPA1/CTSS/CD74/HLA-DRB1/HLA-DMA/HLA-DPB1/B2M/HLA-A/PSME1/LGMN	13
GO:0002504	BP	GO:0002504	antigen processing and presentation of peptide or polysaccharide antigen via MHC class II	12/184	36/18723	5.75948e-16	6.44294e-13	4.26404e-13	FCER1G/HLA-DRA/HLA-DQB1/HLA-DPA1/CTSS/CD74/HLA-DRB1/HLA-DMA/HLA-DPB1/B2M/ARL8B/LGMN	12
GO:0002478	BP	GO:0002478	antigen processing and presentation of exogenous peptide antigen	12/184	38/18723	1.22477e-15	1.02758e-12	6.80069e-13	FCER1G/HLA-DRA/HLA-DQB1/HLA-DPA1/CTSS/CD74/HLA-DRB1/HLA-DMA/HLA-DPB1/B2M/HLA-A/LGMN	12
GO:0019886	BP	GO:0019886	antigen processing and presentation of exogenous peptide antigen via MHC class II	11/184	30/18723	2.83773e-15	1.90468e-12	1.26055e-12	FCER1G/HLA-DRA/HLA-DQB1/HLA-DPA1/CTSS/CD74/HLA-DRB1/HLA-DMA/HLA-DPB1/B2M/LGMN	11
GO:0042110	BP	GO:0042110	T cell activation	29/184	487/18723	6.0882e-15	3.40533e-12	2.2537e-12	TNFRSF1B/LAPTM5/CD84/CD48/SLAMF7/FCER1G/PTPRC/IL1B/AIF1/HLA-DRA/HLA-DQB1/HLA-DPA1/FGL2/LCP1/GPR183/CCR7/CD74/HLA-DRB1/SPI1/GPNMB/HLA-DMA/HLA-DPB1/PRDM1/CD83/CD44/B2M/ZFP36L1/HLA-A/MAP3K8	29
GO:0002495	BP	GO:0002495	antigen processing and presentation of peptide antigen via MHC class II	11/184	34/18723	1.43646e-14	6.8868e-12	4.55779e-12	FCER1G/HLA-DRA/HLA-DQB1/HLA-DPA1/CTSS/CD74/HLA-DRB1/HLA-DMA/HLA-DPB1/B2M/LGMN	11
GO:0048002	BP	GO:0048002	antigen processing and presentation of peptide antigen	13/184	62/18723	2.83961e-14	1.19122e-11	7.88366e-12	FCER1G/HLA-DRA/HLA-DQB1/HLA-DPA1/CTSS/CD74/HLA-DRB1/HLA-DMA/HLA-DPB1/B2M/HLA-B/HLA-A/LGMN	13
GO:0032103	BP	GO:0032103	positive regulation of response to external stimulus	26/184	427/18723	1.04643e-13	3.90202e-11	2.58241e-11	S100A8/IL1B/CXCR4/CXCL8/EREG/AIF1/ALOX5AP/CCL3/CCL4/CCR7/TYROBP/CD74/SPI1/C5AR1/S100A9/LY96/TNF/TMSB4X/CYBA/VAMP8/THBD/NFKBIA/GRN/FLNA/NINJ1/LGMN	26
GO:0030595	BP	GO:0030595	leukocyte chemotaxis	20/184	230/18723	1.25843e-13	4.22328e-11	2.79503e-11	S100A8/FCER1G/CXCR4/CXCL8/AIF1/GPR183/CCL3/CCL4/CCL3L1/CCR7/CD74/CCL20/SPI1/C5AR1/CXCL3/CXCL2/CXCL1/S100A9/NINJ1/LGMN	20
GO:0051235	BP	GO:0051235	maintenance of location	23/184	327/18723	1.53894e-13	4.69516e-11	3.10733e-11	S100A8/PTPRC/IL1B/MSR1/CCL3/CCR7/S100A9/TNF/TMSB4X/SRGN/TMSB10/PLIN2/NFKB1/CYBA/FTH1/ABCA1/APOE/FTL/NFKBIA/INSIG1/TXN/FLNA/CHCHD10	23
GO:0002237	BP	GO:0002237	response to molecule of bacterial origin	24/184	363/18723	1.69577e-13	4.74249e-11	3.13865e-11	TNFRSF1B/S100A8/IL1B/CXCL8/CCL3/CCR7/ACP5/SPI1/C5AR1/CARD16/CXCL3/CXCL2/CXCL1/S100A9/LY96/TNF/TNFAIP3/NFKB1/B2M/ABCA1/THBD/NFKBIA/SOD2/CD14	24
GO:0032496	BP	GO:0032496	response to lipopolysaccharide	23/184	343/18723	4.19366e-13	1.08261e-10	7.16487e-11	TNFRSF1B/S100A8/IL1B/CXCL8/CCL3/CCR7/ACP5/SPI1/C5AR1/CARD16/CXCL3/CXCL2/CXCL1/S100A9/LY96/TNF/TNFAIP3/NFKB1/ABCA1/THBD/NFKBIA/SOD2/CD14	23
GO:0034612	BP	GO:0034612	response to tumor necrosis factor	20/184	253/18723	7.54818e-13	1.80941e-10	1.19749e-10	TNFRSF1B/LAPTM5/CXCL8/CCL3/CCL4/CCL3L1/CCL20/CARD16/TNF/TNFAIP3/TMSB4X/NFKB1/CYBA/NFE2L2/ASAH1/TANK/NFKBIA/ZFP36L1/LIMS1/CD14	20
GO:0019221	BP	GO:0019221	cytokine-mediated signaling pathway	26/184	472/18723	1.05075e-12	2.35089e-10	1.55585e-10	TNFRSF1B/LAPTM5/FCER1G/PTPRC/IL1B/IL1RN/CXCR4/CXCL8/EREG/CCL3/CCL4/CCL3L1/CCR7/CD74/CCL20/SPI1/CARD16/CXCL3/CXCL2/CXCL1/TNF/TNFAIP3/TMSB4X/CD44/NFKBIA/LIMS1	26
GO:0071356	BP	GO:0071356	cellular response to tumor necrosis factor	19/184	229/18723	1.23325e-12	2.58675e-10	1.71195e-10	TNFRSF1B/LAPTM5/CXCL8/CCL3/CCL4/CCL3L1/CCL20/CARD16/TNF/TNFAIP3/TMSB4X/NFKB1/CYBA/NFE2L2/ASAH1/TANK/NFKBIA/ZFP36L1/LIMS1	19
GO:0030593	BP	GO:0030593	neutrophil chemotaxis	14/184	103/18723	1.52887e-12	3.01817e-10	1.99747e-10	S100A8/FCER1G/CXCL8/CCL3/CCL4/CCL3L1/CCR7/CD74/CCL20/C5AR1/CXCL3/CXCL2/CXCL1/S100A9	14
GO:0060326	BP	GO:0060326	cell chemotaxis	21/184	310/18723	3.86234e-12	7.20112e-10	4.76581e-10	S100A8/FCER1G/CXCR4/CXCL8/AIF1/GPR183/CCL3/CCL4/CCL3L1/CCR7/CD74/CCL20/SPI1/C5AR1/CXCL3/CXCL2/CXCL1/S100A9/TMSB4X/NINJ1/LGMN	21
GO:0002443	BP	GO:0002443	leukocyte mediated immunity	24/184	440/18723	1.03511e-11	1.82834e-09	1.21002e-09	TNFRSF1B/CD84/SLAMF7/FCER1G/PTPRC/IL1B/HLA-DRA/HLA-DQB1/HLA-DPA1/CCL3/TYROBP/CD74/HLA-DRB1/SPI1/HLA-DMA/TNF/HLA-DPB1/AHR/B2M/HLA-B/VAMP8/SERPINB9/ARL8B/HLA-A	24
GO:0050900	BP	GO:0050900	leukocyte migration	22/184	369/18723	1.43367e-11	2.40571e-09	1.59213e-09	S100A8/FCER1G/CXCR4/CXCL8/AIF1/GPR183/CCL3/CCL4/CCL3L1/CCR7/CD74/CCL20/SPI1/C5AR1/CXCL3/CXCL2/CXCL1/S100A9/TNF/CDC42/NINJ1/LGMN	22
GO:0007159	BP	GO:0007159	leukocyte cell-cell adhesion	22/184	371/18723	1.59335e-11	2.46488e-09	1.6313e-09	LAPTM5/S100A8/PTPRC/IL1B/AIF1/HLA-DRA/HLA-DQB1/HLA-DPA1/FGL2/CCR7/CD74/HLA-DRB1/GPNMB/HLA-DMA/S100A9/TNF/HLA-DPB1/CD83/CD44/B2M/HLA-A/MAP3K8	22
GO:1990266	BP	GO:1990266	neutrophil migration	14/184	122/18723	1.61583e-11	2.46488e-09	1.6313e-09	S100A8/FCER1G/CXCL8/CCL3/CCL4/CCL3L1/CCR7/CD74/CCL20/C5AR1/CXCL3/CXCL2/CXCL1/S100A9	14
GO:0071621	BP	GO:0071621	granulocyte chemotaxis	14/184	125/18723	2.25623e-11	3.29213e-09	2.17878e-09	S100A8/FCER1G/CXCL8/CCL3/CCL4/CCL3L1/CCR7/CD74/CCL20/C5AR1/CXCL3/CXCL2/CXCL1/S100A9	14
GO:0097529	BP	GO:0097529	myeloid leukocyte migration	17/184	220/18723	6.16716e-11	8.62374e-09	5.70732e-09	S100A8/FCER1G/CXCL8/AIF1/CCL3/CCL4/CCL3L1/CCR7/CD74/CCL20/SPI1/C5AR1/CXCL3/CXCL2/CXCL1/S100A9/LGMN	17
GO:0002399	BP	GO:0002399	MHC class II protein complex assembly	7/184	16/18723	8.38266e-11	1.08201e-08	7.1609e-09	HLA-DRA/HLA-DQB1/HLA-DPA1/HLA-DRB1/HLA-DMA/HLA-DPB1/B2M	7
GO:0002503	BP	GO:0002503	peptide antigen assembly with MHC class II protein complex	7/184	16/18723	8.38266e-11	1.08201e-08	7.1609e-09	HLA-DRA/HLA-DQB1/HLA-DPA1/HLA-DRB1/HLA-DMA/HLA-DPB1/B2M	7
GO:0050863	BP	GO:0050863	regulation of T cell activation	20/184	329/18723	9.10478e-11	1.13169e-08	7.4897e-09	TNFRSF1B/LAPTM5/PTPRC/IL1B/AIF1/HLA-DRA/HLA-DQB1/HLA-DPA1/FGL2/CCR7/CD74/HLA-DRB1/GPNMB/HLA-DMA/HLA-DPB1/PRDM1/CD83/B2M/HLA-A/MAP3K8	20
GO:0022407	BP	GO:0022407	regulation of cell-cell adhesion	23/184	448/18723	9.67341e-11	1.15943e-08	7.67327e-09	LAPTM5/PTPRC/IL1B/IL1RN/AIF1/HLA-DRA/HLA-DQB1/HLA-DPA1/FGL2/CCR7/CD74/HLA-DRB1/SPI1/GPNMB/HLA-DMA/TNF/HLA-DPB1/CD83/CD44/B2M/PLAUR/HLA-A/MAP3K8	23
GO:1903037	BP	GO:1903037	regulation of leukocyte cell-cell adhesion	20/184	336/18723	1.32387e-10	1.53204e-08	1.01393e-08	LAPTM5/PTPRC/IL1B/AIF1/HLA-DRA/HLA-DQB1/HLA-DPA1/FGL2/CCR7/CD74/HLA-DRB1/GPNMB/HLA-DMA/TNF/HLA-DPB1/CD83/CD44/B2M/HLA-A/MAP3K8	20
GO:0097530	BP	GO:0097530	granulocyte migration	14/184	148/18723	2.2274e-10	2.40531e-08	1.59187e-08	S100A8/FCER1G/CXCL8/CCL3/CCL4/CCL3L1/CCR7/CD74/CCL20/C5AR1/CXCL3/CXCL2/CXCL1/S100A9	14
GO:1903039	BP	GO:1903039	positive regulation of leukocyte cell-cell adhesion	17/184	239/18723	2.25892e-10	2.40531e-08	1.59187e-08	PTPRC/IL1B/AIF1/HLA-DRA/HLA-DQB1/HLA-DPA1/CCR7/CD74/HLA-DRB1/HLA-DMA/TNF/HLA-DPB1/CD83/CD44/B2M/HLA-A/MAP3K8	17
GO:0002501	BP	GO:0002501	peptide antigen assembly with MHC protein complex	7/184	18/18723	2.2935e-10	2.40531e-08	1.59187e-08	HLA-DRA/HLA-DQB1/HLA-DPA1/HLA-DRB1/HLA-DMA/HLA-DPB1/B2M	7
GO:0071222	BP	GO:0071222	cellular response to lipopolysaccharide	16/184	209/18723	2.65161e-10	2.69661e-08	1.78466e-08	TNFRSF1B/IL1B/CXCL8/CCL3/SPI1/CARD16/CXCL3/CXCL2/CXCL1/LY96/TNF/TNFAIP3/NFKB1/ABCA1/NFKBIA/CD14	16
GO:0071216	BP	GO:0071216	cellular response to biotic stimulus	17/184	246/18723	3.53619e-10	3.44374e-08	2.27912e-08	TNFRSF1B/IL1B/CXCL8/CCL3/SPI1/CARD16/CXCL3/CXCL2/BID/CXCL1/LY96/TNF/TNFAIP3/NFKB1/ABCA1/NFKBIA/CD14	17
GO:0002396	BP	GO:0002396	MHC protein complex assembly	7/184	19/18723	3.60136e-10	3.44374e-08	2.27912e-08	HLA-DRA/HLA-DQB1/HLA-DPA1/HLA-DRB1/HLA-DMA/HLA-DPB1/B2M	7
GO:0045785	BP	GO:0045785	positive regulation of cell adhesion	22/184	437/18723	3.69411e-10	3.44374e-08	2.27912e-08	PTPRC/IL1B/AIF1/HLA-DRA/HLA-DQB1/HLA-DPA1/CCR7/CD74/HLA-DRB1/HLA-DMA/TNF/HLA-DPB1/CD83/CD44/B2M/RREB1/FLNA/PLAUR/LIMS1/HLA-A/MAP3K8/CDC42	22
GO:0022409	BP	GO:0022409	positive regulation of cell-cell adhesion	18/184	284/18723	4.26751e-10	3.87074e-08	2.56172e-08	PTPRC/IL1B/AIF1/HLA-DRA/HLA-DQB1/HLA-DPA1/CCR7/CD74/HLA-DRB1/HLA-DMA/TNF/HLA-DPB1/CD83/CD44/B2M/PLAUR/HLA-A/MAP3K8	18
GO:0071219	BP	GO:0071219	cellular response to molecule of bacterial origin	16/184	221/18723	6.04339e-10	5.33727e-08	3.53229e-08	TNFRSF1B/IL1B/CXCL8/CCL3/SPI1/CARD16/CXCL3/CXCL2/CXCL1/LY96/TNF/TNFAIP3/NFKB1/ABCA1/NFKBIA/CD14	16
GO:0002697	BP	GO:0002697	regulation of immune effector process	19/184	339/18723	1.07959e-09	9.28998e-08	6.14826e-08	TNFRSF1B/LAPTM5/CD84/PTPRC/IL1B/HLA-DRA/FGL2/TYROBP/CD74/HLA-DRB1/SPI1/TNF/AHR/B2M/HLA-B/VAMP8/GRN/SERPINB9/HLA-A	19
GO:0042060	BP	GO:0042060	wound healing	21/184	422/18723	1.17557e-09	9.86304e-08	6.52751e-08	S100A8/FCER1G/PLEK/CXCR4/EREG/PLAU/TNF/TNFAIP3/CFLAR/CD44/RAP2B/GPX1/THBD/APOE/NFE2L2/RREB1/FLNA/ARL8B/PLAUR/ACTB/HBB	21
GO:0001819	BP	GO:0001819	positive regulation of cytokine production	22/184	467/18723	1.27992e-09	1.04766e-07	6.93357e-08	LAPTM5/CD84/FCER1G/PTPRC/IL1B/EREG/AIF1/HLA-DPA1/CYBB/CCL3/CCR7/TYROBP/CD74/C5AR1/LY96/TNF/HLA-DPB1/CD83/B2M/CYBA/CD14/HLA-A	22
GO:0050727	BP	GO:0050727	regulation of inflammatory response	20/184	386/18723	1.49935e-09	1.19806e-07	7.92892e-08	TNFRSF1B/S100A8/PTPRC/IL1B/ALOX5AP/CCL3/CCR7/ACP5/HLA-DRB1/S100A9/TNF/TNFAIP3/TMSB4X/NFKB1/GPX1/VAMP8/APOE/NFKBIA/GRN/NINJ1	20
GO:0002449	BP	GO:0002449	lymphocyte mediated immunity	19/184	350/18723	1.83377e-09	1.43119e-07	9.47186e-08	TNFRSF1B/SLAMF7/FCER1G/PTPRC/IL1B/HLA-DRA/HLA-DQB1/HLA-DPA1/CD74/HLA-DRB1/HLA-DMA/TNF/HLA-DPB1/AHR/B2M/HLA-B/SERPINB9/ARL8B/HLA-A	19
GO:0043410	BP	GO:0043410	positive regulation of MAPK cascade	22/184	480/18723	2.12739e-09	1.62262e-07	1.07387e-07	LAPTM5/PTPRC/IL1B/GPR183/CCL3/CCL4/CCL3L1/CCR7/CD74/CCL20/HLA-DRB1/SPI1/C5AR1/GPNMB/TNF/CFLAR/CD44/APOE/AKAP13/SDCBP/MAP2K3/CDC42	22
GO:0050866	BP	GO:0050866	negative regulation of cell activation	15/184	210/18723	2.5565e-09	1.90658e-07	1.2618e-07	LAPTM5/CD84/PTPRC/LST1/FGL2/TYROBP/SAMSN1/CD74/HLA-DRB1/SPI1/GPNMB/TNFAIP3/THBD/APOE/GRN	15
GO:0051651	BP	GO:0051651	maintenance of location in cell	15/184	214/18723	3.31134e-09	2.41584e-07	1.59884e-07	S100A8/PTPRC/CCL3/CCR7/S100A9/TMSB4X/SRGN/TMSB10/CYBA/FTH1/APOE/FTL/INSIG1/TXN/CHCHD10	15
GO:0050870	BP	GO:0050870	positive regulation of T cell activation	15/184	216/18723	3.76065e-09	2.68527e-07	1.77715e-07	PTPRC/IL1B/AIF1/HLA-DRA/HLA-DQB1/HLA-DPA1/CCR7/CD74/HLA-DRB1/HLA-DMA/HLA-DPB1/CD83/B2M/HLA-A/MAP3K8	15
GO:0070374	BP	GO:0070374	positive regulation of ERK1 and ERK2 cascade	15/184	217/18723	4.00561e-09	2.80059e-07	1.85347e-07	PTPRC/GPR183/CCL3/CCL4/CCL3L1/CCR7/CD74/CCL20/HLA-DRB1/C5AR1/GPNMB/TNF/CFLAR/CD44/APOE	15
GO:0070371	BP	GO:0070371	ERK1 and ERK2 cascade	18/184	330/18723	4.65339e-09	3.1871e-07	2.10927e-07	PTPRC/IL1B/GPR183/CCL3/CCL4/CCL3L1/CCR7/CD74/CCL20/HLA-DRB1/C5AR1/GPNMB/TNF/CFLAR/CD44/APOE/DUSP6/ZFP36L1	18
GO:0002274	BP	GO:0002274	myeloid leukocyte activation	15/184	223/18723	5.80818e-09	3.89845e-07	2.58005e-07	CD84/FCER1G/PTPRC/CXCL8/LCP2/AIF1/CCL3/TYROBP/CD74/SPI1/C5AR1/TNF/VAMP8/GRN/NAMPT	15
GO:0050867	BP	GO:0050867	positive regulation of cell activation	20/184	420/18723	6.3363e-09	4.16953e-07	2.75946e-07	PTPRC/PLEK/IL1B/AIF1/HLA-DRA/HLA-DQB1/HLA-DPA1/GPR183/CCL3/CCR7/TYROBP/CD74/HLA-DRB1/HLA-DMA/HLA-DPB1/CD83/B2M/VAMP8/HLA-A/MAP3K8	20
GO:0031663	BP	GO:0031663	lipopolysaccharide-mediated signaling pathway	9/184	60/18723	6.74931e-09	4.3559e-07	2.8828e-07	IL1B/CCL3/SPI1/CARD16/LY96/TNF/TNFAIP3/NFKBIA/CD14	9
GO:0002703	BP	GO:0002703	regulation of leukocyte mediated immunity	15/184	226/18723	6.96338e-09	4.40926e-07	2.91812e-07	TNFRSF1B/CD84/PTPRC/IL1B/HLA-DRA/TYROBP/HLA-DRB1/SPI1/TNF/AHR/B2M/HLA-B/VAMP8/SERPINB9/HLA-A	15
GO:0002683	BP	GO:0002683	negative regulation of immune system process	20/184	434/18723	1.10053e-08	6.83958e-07	4.52654e-07	LAPTM5/CD84/PTPRC/LST1/FGL2/CCL3/TYROBP/SAMSN1/CD74/HLA-DRB1/SPI1/GPNMB/TNF/TNFAIP3/AHR/GPX1/HLA-B/GRN/SERPINB9/HLA-A	20
GO:0070372	BP	GO:0070372	regulation of ERK1 and ERK2 cascade	17/184	309/18723	1.12206e-08	6.84659e-07	4.53118e-07	PTPRC/IL1B/GPR183/CCL3/CCL4/CCL3L1/CCR7/CD74/CCL20/HLA-DRB1/C5AR1/GPNMB/TNF/CFLAR/CD44/APOE/DUSP6	17
GO:0070098	BP	GO:0070098	chemokine-mediated signaling pathway	10/184	88/18723	1.52974e-08	9.16752e-07	6.06721e-07	CXCR4/CXCL8/CCL3/CCL4/CCL3L1/CCR7/CCL20/CXCL3/CXCL2/CXCL1	10
GO:0001774	BP	GO:0001774	microglial cell activation	8/184	47/18723	1.69327e-08	9.9695e-07	6.59797e-07	PTPRC/AIF1/CCL3/TYROBP/C5AR1/TNF/GRN/NAMPT	8
GO:0070663	BP	GO:0070663	regulation of leukocyte proliferation	15/184	245/18723	2.06363e-08	1.19406e-06	7.90246e-07	TNFRSF1B/PTPRC/IL1B/LST1/AIF1/HLA-DPA1/GPR183/TYROBP/CD74/HLA-DRB1/GPNMB/HLA-DPB1/TNFAIP3/AHR/HLA-A	15
GO:0002696	BP	GO:0002696	positive regulation of leukocyte activation	19/184	409/18723	2.30548e-08	1.31139e-06	8.67895e-07	PTPRC/IL1B/AIF1/HLA-DRA/HLA-DQB1/HLA-DPA1/GPR183/CCL3/CCR7/TYROBP/CD74/HLA-DRB1/HLA-DMA/HLA-DPB1/CD83/B2M/VAMP8/HLA-A/MAP3K8	19
GO:0002819	BP	GO:0002819	regulation of adaptive immune response	13/184	183/18723	3.26475e-08	1.82608e-06	1.20853e-06	TNFRSF1B/CD48/PTPRC/IL1B/HLA-DRA/SAMSN1/HLA-DRB1/TNF/TNFAIP3/AHR/B2M/HLA-B/HLA-A	13
GO:1990868	BP	GO:1990868	response to chemokine	10/184	97/18723	3.94947e-08	2.10413e-06	1.39254e-06	CXCR4/CXCL8/CCL3/CCL4/CCL3L1/CCR7/CCL20/CXCL3/CXCL2/CXCL1	10
GO:1990869	BP	GO:1990869	cellular response to chemokine	10/184	97/18723	3.94947e-08	2.10413e-06	1.39254e-06	CXCR4/CXCL8/CCL3/CCL4/CCL3L1/CCR7/CCL20/CXCL3/CXCL2/CXCL1	10
GO:0001909	BP	GO:0001909	leukocyte mediated cytotoxicity	11/184	124/18723	3.94994e-08	2.10413e-06	1.39254e-06	SLAMF7/PTPRC/HLA-DRA/TYROBP/HLA-DRB1/SPI1/B2M/HLA-B/SERPINB9/ARL8B/HLA-A	11
GO:0002695	BP	GO:0002695	negative regulation of leukocyte activation	13/184	187/18723	4.21954e-08	2.21262e-06	1.46435e-06	LAPTM5/CD84/PTPRC/LST1/FGL2/TYROBP/SAMSN1/CD74/HLA-DRB1/SPI1/GPNMB/TNFAIP3/GRN	13
GO:0050670	BP	GO:0050670	regulation of lymphocyte proliferation	14/184	225/18723	5.0788e-08	2.62222e-06	1.73543e-06	TNFRSF1B/PTPRC/IL1B/LST1/AIF1/HLA-DPA1/GPR183/TYROBP/CD74/HLA-DRB1/GPNMB/HLA-DPB1/AHR/HLA-A	14
GO:0032944	BP	GO:0032944	regulation of mononuclear cell proliferation	14/184	227/18723	5.67245e-08	2.88436e-06	1.90891e-06	TNFRSF1B/PTPRC/IL1B/LST1/AIF1/HLA-DPA1/GPR183/TYROBP/CD74/HLA-DRB1/GPNMB/HLA-DPB1/AHR/HLA-A	14
GO:0050777	BP	GO:0050777	negative regulation of immune response	13/184	194/18723	6.51131e-08	3.26149e-06	2.1585e-06	CD84/PTPRC/FGL2/SAMSN1/HLA-DRB1/SPI1/TNFAIP3/AHR/GPX1/HLA-B/GRN/SERPINB9/HLA-A	13
GO:0001912	BP	GO:0001912	positive regulation of leukocyte mediated cytotoxicity	8/184	56/18723	7.0938e-08	3.501e-06	2.31701e-06	PTPRC/HLA-DRA/TYROBP/HLA-DRB1/SPI1/B2M/HLA-B/HLA-A	8
GO:0071674	BP	GO:0071674	mononuclear cell migration	13/184	196/18723	7.34569e-08	3.57277e-06	2.36452e-06	CXCR4/AIF1/GPR183/CCL3/CCL4/CCL3L1/CCR7/CCL20/SPI1/C5AR1/TNF/CDC42/LGMN	13
GO:0002699	BP	GO:0002699	positive regulation of immune effector process	14/184	235/18723	8.72755e-08	4.07429e-06	2.69643e-06	LAPTM5/CD84/PTPRC/IL1B/HLA-DRA/TYROBP/CD74/HLA-DRB1/SPI1/TNF/B2M/HLA-B/VAMP8/HLA-A	14
GO:2000116	BP	GO:2000116	regulation of cysteine-type endopeptidase activity	14/184	235/18723	8.72755e-08	4.07429e-06	2.69643e-06	LAPTM5/S100A8/CARD16/BID/S100A9/TNF/CFLAR/TNFAIP8/CD44/GPX1/PMAIP1/SERPINB9/PLAUR/LGMN	14
GO:0002460	BP	GO:0002460	adaptive immune response based on somatic recombination of immune receptors built from immunoglobulin superfamily domains	17/184	356/18723	8.86244e-08	4.07429e-06	2.69643e-06	TNFRSF1B/FCER1G/PTPRC/IL1B/HLA-DRA/HLA-DQB1/HLA-DPA1/CD74/HLA-DRB1/HLA-DMA/TNF/HLA-DPB1/TNFAIP3/AHR/B2M/HLA-B/HLA-A	17
GO:2001233	BP	GO:2001233	regulation of apoptotic signaling pathway	17/184	356/18723	8.86244e-08	4.07429e-06	2.69643e-06	S100A8/PTPRC/IL1B/CD74/BID/S100A9/TNF/TNFAIP3/CFLAR/CD44/GPX1/PMAIP1/NFE2L2/PPIF/G0S2/SOD2/PLAUR	17
GO:0001818	BP	GO:0001818	negative regulation of cytokine production	17/184	357/18723	9.22658e-08	4.14762e-06	2.74496e-06	LAPTM5/CD84/PTPRC/CCR7/TYROBP/ACP5/HLA-DRB1/CARD16/GPNMB/TNF/TNFAIP3/TMSB4X/CD83/SRGN/NFKB1/REL/ATP2B1	17
GO:0042116	BP	GO:0042116	macrophage activation	10/184	106/18723	9.26911e-08	4.14762e-06	2.74496e-06	CD84/PTPRC/AIF1/CCL3/TYROBP/CD74/C5AR1/TNF/GRN/NAMPT	10
GO:0002687	BP	GO:0002687	positive regulation of leukocyte migration	11/184	135/18723	9.52005e-08	4.20385e-06	2.78218e-06	CXCL8/AIF1/CCL3/CCL4/CCR7/CD74/CCL20/SPI1/C5AR1/TNF/LGMN	11
GO:0006959	BP	GO:0006959	humoral immune response	16/184	317/18723	1.0161e-07	4.42863e-06	2.93093e-06	PTPRC/IL1B/CXCL8/HLA-DQB1/GPR183/CCR7/HLA-DRB1/LYZ/CXCL3/CXCL2/CXCL1/S100A9/TNF/CD83/RPL39/HLA-A	16
GO:0031349	BP	GO:0031349	positive regulation of defense response	15/184	278/18723	1.09272e-07	4.70149e-06	3.11152e-06	S100A8/IL1B/EREG/ALOX5AP/CCL3/CCR7/TYROBP/SPI1/S100A9/TNF/CYBA/VAMP8/NFKBIA/GRN/NINJ1	15
GO:0001910	BP	GO:0001910	regulation of leukocyte mediated cytotoxicity	9/184	82/18723	1.11145e-07	4.72156e-06	3.1248e-06	PTPRC/HLA-DRA/TYROBP/HLA-DRB1/SPI1/B2M/HLA-B/SERPINB9/HLA-A	9
GO:0051251	BP	GO:0051251	positive regulation of lymphocyte activation	17/184	362/18723	1.12609e-07	4.72396e-06	3.12639e-06	PTPRC/IL1B/AIF1/HLA-DRA/HLA-DQB1/HLA-DPA1/GPR183/CCR7/TYROBP/CD74/HLA-DRB1/HLA-DMA/HLA-DPB1/CD83/B2M/HLA-A/MAP3K8	17
GO:0002698	BP	GO:0002698	negative regulation of immune effector process	10/184	110/18723	1.31924e-07	5.46589e-06	3.61741e-06	CD84/PTPRC/FGL2/SPI1/TNF/AHR/HLA-B/GRN/SERPINB9/HLA-A	10
GO:0050921	BP	GO:0050921	positive regulation of chemotaxis	11/184	141/18723	1.48655e-07	6.08397e-06	4.02646e-06	CXCR4/CXCL8/AIF1/CCL3/CCL4/CCR7/CD74/SPI1/C5AR1/TMSB4X/LGMN	11
GO:0002709	BP	GO:0002709	regulation of T cell mediated immunity	9/184	85/18723	1.52259e-07	6.1564e-06	4.0744e-06	TNFRSF1B/PTPRC/IL1B/HLA-DRA/HLA-DRB1/AHR/B2M/HLA-B/HLA-A	9
GO:0043281	BP	GO:0043281	regulation of cysteine-type endopeptidase activity involved in apoptotic process	13/184	209/18723	1.55487e-07	6.21209e-06	4.11126e-06	LAPTM5/S100A8/CARD16/BID/S100A9/TNF/CFLAR/TNFAIP8/CD44/GPX1/PMAIP1/SERPINB9/PLAUR	13
GO:0050729	BP	GO:0050729	positive regulation of inflammatory response	11/184	142/18723	1.59774e-07	6.30827e-06	4.17491e-06	S100A8/IL1B/ALOX5AP/CCL3/CCR7/S100A9/TNF/VAMP8/NFKBIA/GRN/NINJ1	11
GO:0019883	BP	GO:0019883	antigen processing and presentation of endogenous antigen	6/184	26/18723	1.62328e-07	6.33458e-06	4.19232e-06	HLA-DRA/CD74/HLA-DRB1/B2M/HLA-B/HLA-A	6
GO:0097193	BP	GO:0097193	intrinsic apoptotic signaling pathway	15/184	288/18723	1.72811e-07	6.66612e-06	4.41174e-06	TNFRSF1B/S100A8/BCL2A1/CD74/BID/S100A9/TNF/CD44/FNIP2/GPX1/PMAIP1/NFE2L2/PPIF/SOD2/PLAUR	15
GO:0031343	BP	GO:0031343	positive regulation of cell killing	8/184	63/18723	1.82405e-07	6.9386e-06	4.59207e-06	PTPRC/HLA-DRA/TYROBP/HLA-DRB1/SPI1/B2M/HLA-B/HLA-A	8
GO:0032102	BP	GO:0032102	negative regulation of response to external stimulus	18/184	420/18723	1.84009e-07	6.9386e-06	4.59207e-06	TNFRSF1B/PTPRC/AIF1/FGL2/ACP5/HLA-DRB1/CARD16/PLAU/TNF/TNFAIP3/NFKB1/GPX1/HLA-B/THBD/APOE/GRN/SERPINB9/HLA-A	18
GO:0071677	BP	GO:0071677	positive regulation of mononuclear cell migration	8/184	65/18723	2.33776e-07	8.71725e-06	5.76921e-06	AIF1/CCL3/CCL4/CCR7/CCL20/SPI1/TNF/LGMN	8
GO:0002468	BP	GO:0002468	dendritic cell antigen processing and presentation	5/184	15/18723	2.40703e-07	8.87693e-06	5.87489e-06	HLA-DRA/FGL2/CCR7/CD74/HLA-DRB1	5
GO:0030217	BP	GO:0030217	T cell differentiation	14/184	257/18723	2.62093e-07	9.56068e-06	6.32741e-06	FCER1G/PTPRC/IL1B/HLA-DRA/FGL2/GPR183/CCR7/CD74/HLA-DRB1/SPI1/PRDM1/CD83/B2M/ZFP36L1	14
GO:0001916	BP	GO:0001916	positive regulation of T cell mediated cytotoxicity	6/184	29/18723	3.2682e-07	1.17936e-05	7.80521e-06	PTPRC/HLA-DRA/HLA-DRB1/B2M/HLA-B/HLA-A	6
GO:0001906	BP	GO:0001906	cell killing	12/184	188/18723	3.58544e-07	1.28008e-05	8.47177e-06	SLAMF7/PTPRC/HLA-DRA/TYROBP/HLA-DRB1/SPI1/LYZ/B2M/HLA-B/SERPINB9/ARL8B/HLA-A	12
GO:0002690	BP	GO:0002690	positive regulation of leukocyte chemotaxis	9/184	94/18723	3.64633e-07	1.28811e-05	8.52494e-06	CXCL8/AIF1/CCL3/CCL4/CCR7/CD74/SPI1/C5AR1/LGMN	9
GO:0002381	BP	GO:0002381	immunoglobulin production involved in immunoglobulin-mediated immune response	8/184	70/18723	4.19335e-07	1.46593e-05	9.70172e-06	PTPRC/HLA-DRA/HLA-DQB1/HLA-DPA1/HLA-DRB1/HLA-DMA/HLA-DPB1/B2M	8
GO:0031341	BP	GO:0031341	regulation of cell killing	9/184	99/18723	5.68941e-07	1.96842e-05	1.30273e-05	PTPRC/HLA-DRA/TYROBP/HLA-DRB1/SPI1/B2M/HLA-B/SERPINB9/HLA-A	9
GO:0070997	BP	GO:0070997	neuron death	16/184	361/18723	5.8582e-07	2.00613e-05	1.32769e-05	TNFRSF1B/CCL3/TYROBP/C5AR1/GPNMB/BID/TNF/CTSZ/GPX1/REL/APOE/GRN/SOD2/CDC42/NAMPT/LGMN	16
GO:0002366	BP	GO:0002366	leukocyte activation involved in immune response	14/184	275/18723	5.94004e-07	2.01361e-05	1.33264e-05	CD84/FCER1G/PTPRC/HLA-DRA/FGL2/LCP1/GPR183/CCL3/TYROBP/CD74/HLA-DRB1/SPI1/VAMP8/GRN	14
GO:0070661	BP	GO:0070661	leukocyte proliferation	15/184	318/18723	6.12855e-07	2.05674e-05	1.36118e-05	TNFRSF1B/PTPRC/IL1B/LST1/AIF1/HLA-DPA1/GPR183/TYROBP/CD74/HLA-DRB1/GPNMB/HLA-DPB1/TNFAIP3/AHR/HLA-A	15
GO:0098869	BP	GO:0098869	cellular oxidant detoxification	9/184	101/18723	6.74911e-07	2.24258e-05	1.48417e-05	ALOX5AP/S100A9/GPX1/APOE/NFE2L2/TXN/SOD2/LTC4S/HBB	9
GO:2001242	BP	GO:2001242	regulation of intrinsic apoptotic signaling pathway	11/184	164/18723	6.82572e-07	2.24579e-05	1.4863e-05	S100A8/CD74/BID/S100A9/CD44/GPX1/PMAIP1/NFE2L2/PPIF/SOD2/PLAUR	11
GO:0002263	BP	GO:0002263	cell activation involved in immune response	14/184	279/18723	7.06159e-07	2.30085e-05	1.52273e-05	CD84/FCER1G/PTPRC/HLA-DRA/FGL2/LCP1/GPR183/CCL3/TYROBP/CD74/HLA-DRB1/SPI1/VAMP8/GRN	14
GO:0052547	BP	GO:0052547	regulation of peptidase activity	18/184	461/18723	7.17269e-07	2.31457e-05	1.53182e-05	LAPTM5/S100A8/CARD16/BID/S100A9/TNF/CFLAR/TNFAIP8/CD44/GPX1/PMAIP1/TANK/GRN/SERPINB9/CSTB/PLAUR/PSME1/LGMN	18
GO:1903706	BP	GO:1903706	regulation of hemopoiesis	16/184	367/18723	7.2862e-07	2.32881e-05	1.54124e-05	PTPRC/HLA-DRA/FGL2/EVI2B/CCL3/TYROBP/CD74/HLA-DRB1/SPI1/TNF/PRDM1/CD83/B2M/HLA-B/NFKBIA/ZFP36L1	16
GO:0002705	BP	GO:0002705	positive regulation of leukocyte mediated immunity	10/184	134/18723	8.37209e-07	2.65064e-05	1.75423e-05	PTPRC/IL1B/HLA-DRA/TYROBP/HLA-DRB1/SPI1/TNF/B2M/HLA-B/HLA-A	10
GO:0002706	BP	GO:0002706	regulation of lymphocyte mediated immunity	11/184	168/18723	8.67248e-07	2.65702e-05	1.75846e-05	TNFRSF1B/PTPRC/IL1B/HLA-DRA/HLA-DRB1/TNF/AHR/B2M/HLA-B/SERPINB9/HLA-A	11
GO:0002822	BP	GO:0002822	regulation of adaptive immune response based on somatic recombination of immune receptors built from immunoglobulin superfamily domains	11/184	168/18723	8.67248e-07	2.65702e-05	1.75846e-05	TNFRSF1B/PTPRC/IL1B/HLA-DRA/HLA-DRB1/TNF/TNFAIP3/AHR/B2M/HLA-B/HLA-A	11
GO:0002831	BP	GO:0002831	regulation of response to biotic stimulus	15/184	327/18723	8.70731e-07	2.65702e-05	1.75846e-05	EREG/FGL2/TYROBP/HLA-DRB1/SPI1/CARD16/LY96/TNFAIP3/AHR/CYBA/HLA-B/APOE/GRN/SERPINB9/HLA-A	15
GO:0045862	BP	GO:0045862	positive regulation of proteolysis	16/184	372/18723	8.70895e-07	2.65702e-05	1.75846e-05	TNFRSF1B/LAPTM5/S100A8/IL1B/BID/S100A9/TNF/CFLAR/PMAIP1/APOE/NFE2L2/TANK/GRN/PSME1/DAB2/LGMN	16
GO:0002764	BP	GO:0002764	immune response-regulating signaling pathway	18/184	468/18723	8.9081e-07	2.6933e-05	1.78247e-05	LAPTM5/FCER1G/PTPRC/LCP2/HLA-DQB1/CCR7/TYROBP/CTSS/HLA-DRB1/C5AR1/LY96/HLA-DPB1/TNFAIP3/CYBA/NFKBIA/CD14/HLA-A/NINJ1	18
GO:0002483	BP	GO:0002483	antigen processing and presentation of endogenous peptide antigen	5/184	19/18723	9.0274e-07	2.70499e-05	1.79021e-05	HLA-DRA/HLA-DRB1/B2M/HLA-B/HLA-A	5
GO:0046651	BP	GO:0046651	lymphocyte proliferation	14/184	288/18723	1.03079e-06	3.06137e-05	2.02606e-05	TNFRSF1B/PTPRC/IL1B/LST1/AIF1/HLA-DPA1/GPR183/TYROBP/CD74/HLA-DRB1/GPNMB/HLA-DPB1/AHR/HLA-A	14
GO:0002573	BP	GO:0002573	myeloid leukocyte differentiation	12/184	208/18723	1.05379e-06	3.10221e-05	2.05309e-05	GPR183/EVI2B/CCL3/CCR7/TYROBP/CD74/HLA-DRB1/SPI1/SNX10/TNF/ZFP36L1/CDC42	12
GO:0032943	BP	GO:0032943	mononuclear cell proliferation	14/184	291/18723	1.16554e-06	3.40134e-05	2.25106e-05	TNFRSF1B/PTPRC/IL1B/LST1/AIF1/HLA-DPA1/GPR183/TYROBP/CD74/HLA-DRB1/GPNMB/HLA-DPB1/AHR/HLA-A	14
GO:0002711	BP	GO:0002711	positive regulation of T cell mediated immunity	7/184	56/18723	1.21985e-06	3.52915e-05	2.33564e-05	PTPRC/IL1B/HLA-DRA/HLA-DRB1/B2M/HLA-B/HLA-A	7
GO:0002456	BP	GO:0002456	T cell mediated immunity	9/184	109/18723	1.28815e-06	3.69489e-05	2.44534e-05	TNFRSF1B/PTPRC/IL1B/HLA-DRA/HLA-DRB1/AHR/B2M/HLA-B/HLA-A	9
GO:0034341	BP	GO:0034341	response to interferon-gamma	10/184	141/18723	1.33616e-06	3.80012e-05	2.51498e-05	KYNU/AIF1/HLA-DPA1/CCL3/CCL4/CCL3L1/CD74/CCL20/ACTR3/CDC42	10
GO:0070555	BP	GO:0070555	response to interleukin-1	10/184	143/18723	1.51954e-06	4.28535e-05	2.83611e-05	IL1B/IL1RN/CXCL8/CCL3/CCL4/CCL3L1/CCL20/NFKB1/CYBA/TANK	10
GO:0032609	BP	GO:0032609	interferon-gamma production	9/184	112/18723	1.61874e-06	4.48967e-05	2.97134e-05	LAPTM5/IL1B/HLA-DPA1/CCR7/HLA-DRB1/TNF/HLA-DPB1/CD14/HLA-A	9
GO:0032649	BP	GO:0032649	regulation of interferon-gamma production	9/184	112/18723	1.61874e-06	4.48967e-05	2.97134e-05	LAPTM5/IL1B/HLA-DPA1/CCR7/HLA-DRB1/TNF/HLA-DPB1/CD14/HLA-A	9
GO:0031348	BP	GO:0031348	negative regulation of defense response	13/184	258/18723	1.70386e-06	4.687e-05	3.10193e-05	TNFRSF1B/PTPRC/FGL2/ACP5/HLA-DRB1/TNFAIP3/NFKB1/GPX1/HLA-B/APOE/GRN/SERPINB9/HLA-A	13
GO:0071347	BP	GO:0071347	cellular response to interleukin-1	9/184	113/18723	1.74409e-06	4.75868e-05	3.14937e-05	IL1B/IL1RN/CXCL8/CCL3/CCL4/CCL3L1/CCL20/NFKB1/TANK	9
GO:0032640	BP	GO:0032640	tumor necrosis factor production	11/184	181/18723	1.80689e-06	4.80599e-05	3.18068e-05	CD84/PTPRC/CYBB/CCL3/TYROBP/ACP5/GPNMB/LY96/TNFAIP3/CYBA/CD14	11
GO:0032680	BP	GO:0032680	regulation of tumor necrosis factor production	11/184	181/18723	1.80689e-06	4.80599e-05	3.18068e-05	CD84/PTPRC/CYBB/CCL3/TYROBP/ACP5/GPNMB/LY96/TNFAIP3/CYBA/CD14	11
GO:0097191	BP	GO:0097191	extrinsic apoptotic signaling pathway	12/184	219/18723	1.81077e-06	4.80599e-05	3.18068e-05	TNFRSF1B/PTPRC/IL1B/BCL2A1/SPI1/BID/TNF/TNFAIP3/CFLAR/GPX1/PMAIP1/G0S2	12
GO:0007015	BP	GO:0007015	actin filament organization	17/184	442/18723	1.81872e-06	4.80599e-05	3.18068e-05	PLEK/AIF1/LCP1/CCR7/PHACTR1/TMSB4X/TMSB10/MARCKS/CDC42EP3/PFN1/ARPC3/TPM3/CORO1C/ACTR3/FLNA/COTL1/CDC42	17
GO:0071675	BP	GO:0071675	regulation of mononuclear cell migration	9/184	115/18723	2.02009e-06	5.29641e-05	3.50525e-05	AIF1/CCL3/CCL4/CCR7/CCL20/SPI1/C5AR1/TNF/LGMN	9
GO:0001914	BP	GO:0001914	regulation of T cell mediated cytotoxicity	6/184	39/18723	2.06892e-06	5.3824e-05	3.56215e-05	PTPRC/HLA-DRA/HLA-DRB1/B2M/HLA-B/HLA-A	6
GO:1990748	BP	GO:1990748	cellular detoxification	9/184	116/18723	2.17165e-06	5.60271e-05	3.70796e-05	ALOX5AP/S100A9/GPX1/APOE/NFE2L2/TXN/SOD2/LTC4S/HBB	9
GO:0050920	BP	GO:0050920	regulation of chemotaxis	12/184	223/18723	2.18699e-06	5.60271e-05	3.70796e-05	CXCR4/CXCL8/AIF1/GPR183/CCL3/CCL4/CCR7/CD74/SPI1/C5AR1/TMSB4X/LGMN	12
GO:0031346	BP	GO:0031346	positive regulation of cell projection organization	15/184	353/18723	2.25168e-06	5.68205e-05	3.76047e-05	CCR7/S100A9/CFLAR/RAB8B/CDC42EP3/APOE/NFE2L2/PFN1/RREB1/ABL2/CORO1C/GRN/ACTR3/FLNA/CDC42	15
GO:0019915	BP	GO:0019915	lipid storage	8/184	87/18723	2.25183e-06	5.68205e-05	3.76047e-05	IL1B/MSR1/TNF/PLIN2/NFKB1/ABCA1/APOE/NFKBIA	8
GO:0002440	BP	GO:0002440	production of molecular mediator of immune response	14/184	308/18723	2.27244e-06	5.69128e-05	3.76658e-05	TNFRSF1B/LAPTM5/PTPRC/IL1B/HLA-DRA/HLA-DQB1/HLA-DPA1/CD74/HLA-DRB1/HLA-DMA/TNF/HLA-DPB1/B2M/HLA-A	14
GO:2001234	BP	GO:2001234	negative regulation of apoptotic signaling pathway	12/184	224/18723	2.29121e-06	5.69579e-05	3.76956e-05	IL1B/CD74/BID/TNF/TNFAIP3/CFLAR/CD44/GPX1/NFE2L2/PPIF/SOD2/PLAUR	12
GO:0071706	BP	GO:0071706	tumor necrosis factor superfamily cytokine production	11/184	186/18723	2.35708e-06	5.77398e-05	3.82131e-05	CD84/PTPRC/CYBB/CCL3/TYROBP/ACP5/GPNMB/LY96/TNFAIP3/CYBA/CD14	11
GO:1903555	BP	GO:1903555	regulation of tumor necrosis factor superfamily cytokine production	11/184	186/18723	2.35708e-06	5.77398e-05	3.82131e-05	CD84/PTPRC/CYBB/CCL3/TYROBP/ACP5/GPNMB/LY96/TNFAIP3/CYBA/CD14	11
GO:0150077	BP	GO:0150077	regulation of neuroinflammatory response	6/184	40/18723	2.41427e-06	5.87122e-05	3.88566e-05	TNFRSF1B/PTPRC/IL1B/CCL3/TNF/GRN	6
GO:0002704	BP	GO:0002704	negative regulation of leukocyte mediated immunity	7/184	63/18723	2.74643e-06	6.63095e-05	4.38846e-05	CD84/PTPRC/SPI1/AHR/HLA-B/SERPINB9/HLA-A	7
GO:0002688	BP	GO:0002688	regulation of leukocyte chemotaxis	9/184	122/18723	3.30335e-06	7.91859e-05	5.24065e-05	CXCL8/AIF1/CCL3/CCL4/CCR7/CD74/SPI1/C5AR1/LGMN	9
GO:0036230	BP	GO:0036230	granulocyte activation	6/184	43/18723	3.74196e-06	8.9064e-05	5.89439e-05	FCER1G/CXCL8/CCL3/TYROBP/SPI1/GRN	6
GO:0097237	BP	GO:0097237	cellular response to toxic substance	9/184	124/18723	3.77898e-06	8.93116e-05	5.91078e-05	ALOX5AP/S100A9/GPX1/APOE/NFE2L2/TXN/SOD2/LTC4S/HBB	9
GO:1902105	BP	GO:1902105	regulation of leukocyte differentiation	13/184	279/18723	4.03395e-06	9.42977e-05	6.24077e-05	PTPRC/HLA-DRA/FGL2/EVI2B/CCL3/TYROBP/CD74/HLA-DRB1/TNF/PRDM1/CD83/HLA-B/ZFP36L1	13
GO:0045185	BP	GO:0045185	maintenance of protein location	8/184	94/18723	4.04615e-06	9.42977e-05	6.24077e-05	TMSB4X/SRGN/TMSB10/NFKBIA/INSIG1/TXN/FLNA/CHCHD10	8
GO:0010952	BP	GO:0010952	positive regulation of peptidase activity	11/184	197/18723	4.1094e-06	9.51114e-05	6.29462e-05	LAPTM5/S100A8/BID/S100A9/TNF/CFLAR/PMAIP1/TANK/GRN/PSME1/LGMN	11
GO:0150076	BP	GO:0150076	neuroinflammatory response	6/184	44/18723	4.29765e-06	9.8787e-05	6.53788e-05	TNFRSF1B/PTPRC/IL1B/CCL3/TNF/GRN	6
GO:0007249	BP	GO:0007249	I-kappaB kinase/NF-kappaB signaling	13/184	281/18723	4.36063e-06	9.95529e-05	6.58857e-05	IL1B/CCR7/CD74/HLA-DRB1/CARD16/TNF/TNFAIP3/CFLAR/REL/TANK/NFKBIA/AKAP13/FLNA	13
GO:0030098	BP	GO:0030098	lymphocyte differentiation	15/184	374/18723	4.55599e-06	0.00010331	6.83723e-05	FCER1G/PTPRC/IL1B/HLA-DRA/FGL2/GPR183/CCR7/CD74/HLA-DRB1/SPI1/PRDM1/CD83/B2M/KLF6/ZFP36L1	15
GO:1903131	BP	GO:1903131	mononuclear cell differentiation	16/184	426/18723	5.01086e-06	0.000112862	7.46939e-05	FCER1G/PTPRC/IL1B/HLA-DRA/FGL2/GPR183/CCR7/CD74/HLA-DRB1/SPI1/PRDM1/CD83/B2M/HLA-B/KLF6/ZFP36L1	16
GO:0043254	BP	GO:0043254	regulation of protein-containing complex assembly	16/184	428/18723	5.31656e-06	0.000118949	7.87224e-05	PLEK/LCP1/CCR7/BID/TNF/TMSB4X/TMSB10/FNIP2/ABCA1/CDC42EP3/APOE/PFN1/ARPC3/ACTR3/COTL1/CDC42	16
GO:0032635	BP	GO:0032635	interleukin-6 production	10/184	165/18723	5.51368e-06	0.000121348	8.03097e-05	CD84/IL1B/EREG/AIF1/TYROBP/CD74/TNF/TNFAIP3/CYBA/HLA-B	10
GO:0032675	BP	GO:0032675	regulation of interleukin-6 production	10/184	165/18723	5.51368e-06	0.000121348	8.03097e-05	CD84/IL1B/EREG/AIF1/TYROBP/CD74/TNF/TNFAIP3/CYBA/HLA-B	10
GO:2001243	BP	GO:2001243	negative regulation of intrinsic apoptotic signaling pathway	8/184	98/18723	5.53223e-06	0.000121348	8.03097e-05	CD74/BID/CD44/GPX1/NFE2L2/PPIF/SOD2/PLAUR	8
GO:0050678	BP	GO:0050678	regulation of epithelial cell proliferation	15/184	381/18723	5.69822e-06	0.000124177	8.21821e-05	EREG/C5AR1/TNF/TNFAIP3/CFLAR/B2M/CYBA/GPX1/APOE/RREB1/GRN/GLUL/ZFP36L1/AREG/CDC42	15
GO:0033209	BP	GO:0033209	tumor necrosis factor-mediated signaling pathway	8/184	99/18723	5.96857e-06	0.000127931	8.46669e-05	TNFRSF1B/LAPTM5/CARD16/TNF/TNFAIP3/TMSB4X/NFKBIA/LIMS1	8
GO:0052548	BP	GO:0052548	regulation of endopeptidase activity	16/184	432/18723	5.97856e-06	0.000127931	8.46669e-05	LAPTM5/S100A8/CARD16/BID/S100A9/TNF/CFLAR/TNFAIP8/CD44/GPX1/PMAIP1/SERPINB9/CSTB/PLAUR/PSME1/LGMN	16
GO:0051402	BP	GO:0051402	neuron apoptotic process	12/184	246/18723	6.01023e-06	0.000127931	8.46669e-05	CCL3/TYROBP/C5AR1/BID/TNF/CTSZ/GPX1/APOE/GRN/SOD2/CDC42/LGMN	12
GO:0070486	BP	GO:0070486	leukocyte aggregation	4/184	13/18723	6.02299e-06	0.000127931	8.46669e-05	S100A8/IL1B/S100A9/CD44	4
GO:0031960	BP	GO:0031960	response to corticosteroid	10/184	167/18723	6.13626e-06	0.000128708	8.5181e-05	IL1RN/AIF1/CYBB/TNF/CFLAR/CYBA/RPL27/ATP2B1/ZFP36L1/AREG	10
GO:1903034	BP	GO:1903034	regulation of response to wounding	10/184	167/18723	6.13626e-06	0.000128708	8.5181e-05	CXCR4/PLAU/TNF/TNFAIP3/THBD/APOE/NFE2L2/RREB1/GRN/FLNA	10
GO:0016064	BP	GO:0016064	immunoglobulin mediated immune response	11/184	207/18723	6.60027e-06	0.000137581	9.10531e-05	FCER1G/PTPRC/HLA-DRA/HLA-DQB1/HLA-DPA1/CD74/HLA-DRB1/HLA-DMA/TNF/HLA-DPB1/B2M	11
GO:0043122	BP	GO:0043122	regulation of I-kappaB kinase/NF-kappaB signaling	12/184	249/18723	6.79882e-06	0.000140845	9.32132e-05	IL1B/CCR7/CD74/HLA-DRB1/CARD16/TNF/TNFAIP3/CFLAR/REL/TANK/AKAP13/FLNA	12
GO:0002685	BP	GO:0002685	regulation of leukocyte migration	11/184	210/18723	7.56761e-06	0.000154859	0.000102488	CXCL8/AIF1/CCL3/CCL4/CCR7/CD74/CCL20/SPI1/C5AR1/TNF/LGMN	11
GO:0019724	BP	GO:0019724	B cell mediated immunity	11/184	210/18723	7.56761e-06	0.000154859	0.000102488	FCER1G/PTPRC/HLA-DRA/HLA-DQB1/HLA-DPA1/CD74/HLA-DRB1/HLA-DMA/TNF/HLA-DPB1/B2M	11
GO:0097305	BP	GO:0097305	response to alcohol	12/184	253/18723	7.99091e-06	0.000162079	0.000107266	S100A8/CYBB/CCL3/CCR7/SPI1/AHR/CYBA/ABCA1/RPL27/SOD2/ATP2B1/CD14	12
GO:0032760	BP	GO:0032760	positive regulation of tumor necrosis factor production	8/184	103/18723	8.01701e-06	0.000162079	0.000107266	CD84/PTPRC/CYBB/CCL3/TYROBP/LY96/CYBA/CD14	8
GO:0001913	BP	GO:0001913	T cell mediated cytotoxicity	6/184	49/18723	8.17391e-06	0.000164261	0.000108711	PTPRC/HLA-DRA/HLA-DRB1/B2M/HLA-B/HLA-A	6
GO:0051764	BP	GO:0051764	actin crosslink formation	4/184	14/18723	8.36748e-06	0.00016715	0.000110623	AIF1/LCP1/MARCKS/FLNA	4
GO:0007596	BP	GO:0007596	blood coagulation	11/184	217/18723	1.03187e-05	0.000204908	0.000135612	FCER1G/PLEK/PLAU/RAP2B/THBD/APOE/NFE2L2/FLNA/PLAUR/ACTB/HBB	11
GO:0002824	BP	GO:0002824	positive regulation of adaptive immune response based on somatic recombination of immune receptors built from immunoglobulin superfamily domains	8/184	107/18723	1.06299e-05	0.00020862	0.000138068	PTPRC/IL1B/HLA-DRA/HLA-DRB1/TNF/B2M/HLA-B/HLA-A	8
GO:1903557	BP	GO:1903557	positive regulation of tumor necrosis factor superfamily cytokine production	8/184	107/18723	1.06299e-05	0.00020862	0.000138068	CD84/PTPRC/CYBB/CCL3/TYROBP/LY96/CYBA/CD14	8
GO:0009636	BP	GO:0009636	response to toxic substance	12/184	262/18723	1.13645e-05	0.000220856	0.000146166	ALOX5AP/CCL3/CCL4/S100A9/AHR/GPX1/APOE/NFE2L2/TXN/SOD2/LTC4S/HBB	12
GO:0002832	BP	GO:0002832	negative regulation of response to biotic stimulus	8/184	108/18723	1.1385e-05	0.000220856	0.000146166	FGL2/CARD16/TNFAIP3/AHR/HLA-B/GRN/SERPINB9/HLA-A	8
GO:0006919	BP	GO:0006919	activation of cysteine-type endopeptidase activity involved in apoptotic process	7/184	78/18723	1.1586e-05	0.000222185	0.000147046	LAPTM5/S100A8/BID/S100A9/TNF/CFLAR/PMAIP1	7
GO:0043154	BP	GO:0043154	negative regulation of cysteine-type endopeptidase activity involved in apoptotic process	7/184	78/18723	1.1586e-05	0.000222185	0.000147046	CARD16/TNF/TNFAIP8/CD44/GPX1/SERPINB9/PLAUR	7
GO:0006909	BP	GO:0006909	phagocytosis	13/184	308/18723	1.17093e-05	0.000223275	0.000147767	FCER1G/PTPRC/IL1B/AIF1/MSR1/TYROBP/TNF/CYBA/ABCA1/CORO1C/ARL8B/CD14/CDC42	13
GO:0038061	BP	GO:0038061	NIK/NF-kappaB signaling	9/184	143/18723	1.20993e-05	0.000229409	0.000151826	LAPTM5/IL1B/SPI1/TNF/TMSB4X/REL/NFKBIA/LIMS1/CD14	9
GO:0007599	BP	GO:0007599	hemostasis	11/184	222/18723	1.27822e-05	0.000239648	0.000158603	FCER1G/PLEK/PLAU/RAP2B/THBD/APOE/NFE2L2/FLNA/PLAUR/ACTB/HBB	11
GO:0050817	BP	GO:0050817	coagulation	11/184	222/18723	1.27822e-05	0.000239648	0.000158603	FCER1G/PLEK/PLAU/RAP2B/THBD/APOE/NFE2L2/FLNA/PLAUR/ACTB/HBB	11
GO:0002821	BP	GO:0002821	positive regulation of adaptive immune response	8/184	112/18723	1.48736e-05	0.000274736	0.000181824	PTPRC/IL1B/HLA-DRA/HLA-DRB1/TNF/B2M/HLA-B/HLA-A	8
GO:1901222	BP	GO:1901222	regulation of NIK/NF-kappaB signaling	8/184	112/18723	1.48736e-05	0.000274736	0.000181824	LAPTM5/IL1B/SPI1/TNF/TMSB4X/NFKBIA/LIMS1/CD14	8
GO:0051044	BP	GO:0051044	positive regulation of membrane protein ectodomain proteolysis	4/184	16/18723	1.49811e-05	0.000274736	0.000181824	TNFRSF1B/IL1B/TNF/APOE	4
GO:0051238	BP	GO:0051238	sequestering of metal ion	4/184	16/18723	1.49811e-05	0.000274736	0.000181824	S100A8/S100A9/FTH1/FTL	4
GO:0002708	BP	GO:0002708	positive regulation of lymphocyte mediated immunity	8/184	113/18723	1.58739e-05	0.000289527	0.000191613	PTPRC/IL1B/HLA-DRA/HLA-DRB1/TNF/B2M/HLA-B/HLA-A	8
GO:0008625	BP	GO:0008625	extrinsic apoptotic signaling pathway via death domain receptors	7/184	82/18723	1.6131e-05	0.000292626	0.000193664	SPI1/BID/TNF/TNFAIP3/CFLAR/GPX1/PMAIP1	7
GO:0036336	BP	GO:0036336	dendritic cell migration	5/184	33/18723	1.64802e-05	0.000297352	0.000196792	CXCR4/GPR183/CCR7/SPI1/CDC42	5
GO:1901214	BP	GO:1901214	regulation of neuron death	13/184	319/18723	1.69772e-05	0.000304682	0.000201643	TNFRSF1B/CCL3/TYROBP/C5AR1/GPNMB/TNF/CTSZ/REL/APOE/GRN/SOD2/CDC42/LGMN	13
GO:0031529	BP	GO:0031529	ruffle organization	6/184	56/18723	1.79281e-05	0.000320036	0.000211805	PLEK/AIF1/CCR7/SNX10/PFN1/CORO1C	6
GO:2001236	BP	GO:2001236	regulation of extrinsic apoptotic signaling pathway	9/184	151/18723	1.87232e-05	0.000332461	0.000220028	PTPRC/IL1B/BID/TNF/TNFAIP3/CFLAR/GPX1/PMAIP1/G0S2	9
GO:0098754	BP	GO:0098754	detoxification	9/184	152/18723	1.97352e-05	0.000348586	0.0002307	ALOX5AP/S100A9/GPX1/APOE/NFE2L2/TXN/SOD2/LTC4S/HBB	9
GO:0010883	BP	GO:0010883	regulation of lipid storage	6/184	57/18723	1.9875e-05	0.000349218	0.000231118	MSR1/TNF/PLIN2/NFKB1/ABCA1/NFKBIA	6
GO:0071346	BP	GO:0071346	cellular response to interferon-gamma	8/184	118/18723	2.17662e-05	0.000379636	0.000251249	AIF1/HLA-DPA1/CCL3/CCL4/CCL3L1/CCL20/ACTR3/CDC42	8
GO:0002763	BP	GO:0002763	positive regulation of myeloid leukocyte differentiation	6/184	58/18723	2.19888e-05	0.000379636	0.000251249	EVI2B/TYROBP/CD74/HLA-DRB1/TNF/ZFP36L1	6
GO:0043525	BP	GO:0043525	positive regulation of neuron apoptotic process	6/184	58/18723	2.19888e-05	0.000379636	0.000251249	CCL3/TYROBP/TNF/CTSZ/GRN/CDC42	6
GO:2000117	BP	GO:2000117	negative regulation of cysteine-type endopeptidase activity	7/184	86/18723	2.20587e-05	0.000379636	0.000251249	CARD16/TNF/TNFAIP8/CD44/GPX1/SERPINB9/PLAUR	7
GO:0031334	BP	GO:0031334	positive regulation of protein-containing complex assembly	11/184	237/18723	2.34843e-05	0.000402109	0.000266122	PLEK/LCP1/CCR7/BID/TNF/FNIP2/ABCA1/CDC42EP3/PFN1/ARPC3/ACTR3	11
GO:0001836	BP	GO:0001836	release of cytochrome c from mitochondria	6/184	59/18723	2.428e-05	0.000413622	0.000273741	BID/GPX1/PMAIP1/PPIF/SOD2/PLAUR	6
GO:0002544	BP	GO:0002544	chronic inflammatory response	4/184	18/18723	2.48033e-05	0.000420404	0.00027823	S100A8/S100A9/TNF/TNFAIP3	4
GO:0072593	BP	GO:0072593	reactive oxygen species metabolic process	11/184	239/18723	2.53766e-05	0.00042049	0.000278287	CYBB/TYROBP/ACP5/TNF/CFLAR/CYBA/GPX1/PMAIP1/NFE2L2/SOD2/HBB	11
GO:0030099	BP	GO:0030099	myeloid cell differentiation	14/184	381/18723	2.53886e-05	0.00042049	0.000278287	GPR183/EVI2B/CCL3/CCR7/TYROBP/CD74/HLA-DRB1/SPI1/SNX10/TNF/B2M/NFKBIA/ZFP36L1/CDC42	14
GO:0051250	BP	GO:0051250	negative regulation of lymphocyte activation	9/184	157/18723	2.55223e-05	0.00042049	0.000278287	LAPTM5/LST1/FGL2/TYROBP/SAMSN1/CD74/HLA-DRB1/GPNMB/TNFAIP3	9
GO:1902107	BP	GO:1902107	positive regulation of leukocyte differentiation	9/184	157/18723	2.55223e-05	0.00042049	0.000278287	PTPRC/HLA-DRA/EVI2B/TYROBP/CD74/HLA-DRB1/TNF/CD83/ZFP36L1	9
GO:1903708	BP	GO:1903708	positive regulation of hemopoiesis	9/184	157/18723	2.55223e-05	0.00042049	0.000278287	PTPRC/HLA-DRA/EVI2B/TYROBP/CD74/HLA-DRB1/TNF/CD83/ZFP36L1	9
GO:0042119	BP	GO:0042119	neutrophil activation	5/184	36/18723	2.55602e-05	0.00042049	0.000278287	FCER1G/CXCL8/TYROBP/SPI1/GRN	5
GO:1902903	BP	GO:1902903	regulation of supramolecular fiber organization	14/184	383/18723	2.6892e-05	0.000440241	0.000291358	PLEK/CCR7/TMSB4X/TMSB10/GPX1/CDC42EP3/APOE/PFN1/ARPC3/AKAP13/ACTR3/FLNA/COTL1/CDC42	14
GO:0019730	BP	GO:0019730	antimicrobial humoral response	8/184	122/18723	2.77114e-05	0.000451454	0.000298779	CXCL8/LYZ/CXCL3/CXCL2/CXCL1/S100A9/RPL39/HLA-A	8
GO:0050673	BP	GO:0050673	epithelial cell proliferation	15/184	437/18723	2.86588e-05	0.000464632	0.0003075	EREG/C5AR1/TNF/TNFAIP3/CFLAR/B2M/CYBA/GPX1/APOE/RREB1/GRN/GLUL/ZFP36L1/AREG/CDC42	15
GO:0030168	BP	GO:0030168	platelet activation	8/184	123/18723	2.93933e-05	0.000470453	0.000311353	FCER1G/PLEK/RAP2B/THBD/APOE/FLNA/ACTB/HBB	8
GO:0050852	BP	GO:0050852	T cell receptor signaling pathway	8/184	123/18723	2.93933e-05	0.000470453	0.000311353	LAPTM5/PTPRC/LCP2/HLA-DQB1/CCR7/HLA-DRB1/HLA-DPB1/HLA-A	8
GO:0034113	BP	GO:0034113	heterotypic cell-cell adhesion	6/184	61/18723	2.94384e-05	0.000470453	0.000311353	PTPRC/IL1B/IL1RN/TNF/CD44/NINJ1	6
GO:0044403	BP	GO:0044403	biological process involved in symbiotic interaction	12/184	290/18723	3.10637e-05	0.000494074	0.000326986	CXCR4/CXCL8/CCL3/CCL4/CD74/HLA-DRB1/GPX1/VAMP8/APOE/SERPINB9/ARL8B/CTSB	12
GO:0002275	BP	GO:0002275	myeloid cell activation involved in immune response	7/184	91/18723	3.18863e-05	0.000504766	0.000334062	CD84/FCER1G/CCL3/TYROBP/SPI1/VAMP8/GRN	7
GO:0033002	BP	GO:0033002	muscle cell proliferation	11/184	248/18723	3.56167e-05	0.000561173	0.000371393	EREG/AIF1/TNF/TNFAIP3/CFLAR/JARID2/CYBA/GNA13/APOE/SOD2/NAMPT	11
GO:0032755	BP	GO:0032755	positive regulation of interleukin-6 production	7/184	93/18723	3.67111e-05	0.000575713	0.000381016	IL1B/EREG/AIF1/TYROBP/CD74/TNF/CYBA	7
GO:0002347	BP	GO:0002347	response to tumor cell	5/184	39/18723	3.81162e-05	0.000594968	0.000393759	LAPTM5/HLA-DRB1/SPI1/AHR/HLA-A	5
GO:0032507	BP	GO:0032507	maintenance of protein location in cell	6/184	65/18723	4.23921e-05	0.000658648	0.000435904	TMSB4X/SRGN/TMSB10/INSIG1/TXN/CHCHD10	6
GO:1902905	BP	GO:1902905	positive regulation of supramolecular fiber organization	10/184	209/18723	4.29129e-05	0.000663666	0.000439225	PLEK/CCR7/GPX1/CDC42EP3/APOE/PFN1/ARPC3/ACTR3/FLNA/CDC42	10
GO:0045637	BP	GO:0045637	regulation of myeloid cell differentiation	10/184	210/18723	4.46801e-05	0.000687828	0.000455215	EVI2B/CCL3/TYROBP/CD74/HLA-DRB1/SPI1/TNF/B2M/NFKBIA/ZFP36L1	10
GO:0002718	BP	GO:0002718	regulation of cytokine production involved in immune response	7/184	96/18723	4.50601e-05	0.00069051	0.00045699	TNFRSF1B/LAPTM5/IL1B/CD74/TNF/B2M/HLA-A	7
GO:0043523	BP	GO:0043523	regulation of neuron apoptotic process	10/184	212/18723	4.84017e-05	0.000738347	0.000488649	CCL3/TYROBP/C5AR1/TNF/CTSZ/APOE/GRN/SOD2/CDC42/LGMN	10
GO:0042129	BP	GO:0042129	regulation of T cell proliferation	9/184	171/18723	4.99147e-05	0.000754566	0.000499383	TNFRSF1B/PTPRC/IL1B/AIF1/HLA-DPA1/HLA-DRB1/GPNMB/HLA-DPB1/HLA-A	9
GO:0046890	BP	GO:0046890	regulation of lipid biosynthetic process	9/184	171/18723	4.99147e-05	0.000754566	0.000499383	IL1B/CD74/APOC1/TNF/NFKB1/APOE/FABP5/ASAH1/INSIG1	9
GO:0002367	BP	GO:0002367	cytokine production involved in immune response	7/184	98/18723	5.14458e-05	0.000774225	0.000512394	TNFRSF1B/LAPTM5/IL1B/CD74/TNF/B2M/HLA-A	7
GO:0061041	BP	GO:0061041	regulation of wound healing	8/184	134/18723	5.42648e-05	0.00081288	0.000537977	CXCR4/PLAU/TNF/TNFAIP3/THBD/APOE/NFE2L2/RREB1	8
GO:0010631	BP	GO:0010631	epithelial cell migration	13/184	357/18723	5.44988e-05	0.00081288	0.000537977	ZEB2/TNF/TMSB4X/GPX1/APOE/NFE2L2/PFN1/RREB1/CORO1C/GRN/GLUL/MAP2K3/LGMN	13
GO:0008630	BP	GO:0008630	intrinsic apoptotic signaling pathway in response to DNA damage	7/184	99/18723	5.49061e-05	0.000815331	0.000539599	TNFRSF1B/BCL2A1/CD74/BID/TNF/CD44/FNIP2	7
GO:0032956	BP	GO:0032956	regulation of actin cytoskeleton organization	13/184	358/18723	5.60732e-05	0.000828994	0.000548641	PLEK/CCR7/TMSB4X/TMSB10/CDC42EP3/PFN1/ABL2/ARPC3/AKAP13/ACTR3/FLNA/COTL1/CDC42	13
GO:0090132	BP	GO:0090132	epithelium migration	13/184	360/18723	5.93411e-05	0.00087346	0.000578069	ZEB2/TNF/TMSB4X/GPX1/APOE/NFE2L2/PFN1/RREB1/CORO1C/GRN/GLUL/MAP2K3/LGMN	13
GO:0008154	BP	GO:0008154	actin polymerization or depolymerization	10/184	218/18723	6.11946e-05	0.000896808	0.000593521	PLEK/AIF1/CCR7/TMSB4X/TMSB10/CDC42EP3/PFN1/ARPC3/ACTR3/COTL1	10
GO:0014002	BP	GO:0014002	astrocyte development	5/184	43/18723	6.17321e-05	0.000896853	0.000593551	S100A8/C5AR1/S100A9/TNF/GRN	5
GO:0034142	BP	GO:0034142	toll-like receptor 4 signaling pathway	5/184	43/18723	6.17321e-05	0.000896853	0.000593551	LY96/TNFAIP3/NFKBIA/CD14/NINJ1	5
GO:0050728	BP	GO:0050728	negative regulation of inflammatory response	9/184	176/18723	6.24247e-05	0.000903006	0.000597623	TNFRSF1B/PTPRC/ACP5/HLA-DRB1/TNFAIP3/NFKB1/GPX1/APOE/GRN	9
GO:0050671	BP	GO:0050671	positive regulation of lymphocyte proliferation	8/184	137/18723	6.34843e-05	0.000914392	0.000605159	PTPRC/IL1B/AIF1/HLA-DPA1/GPR183/CD74/HLA-DPB1/HLA-A	8
GO:0002548	BP	GO:0002548	monocyte chemotaxis	6/184	70/18723	6.46159e-05	0.000926713	0.000613313	AIF1/CCL3/CCL4/CCL3L1/CCL20/LGMN	6
GO:0051051	BP	GO:0051051	negative regulation of transport	15/184	470/18723	6.55701e-05	0.000936396	0.000619722	TNFRSF1B/CD84/IL1B/CD74/SPI1/APOC1/TNF/NFKB1/VAMP8/APOE/FABP5/PPIF/INSIG1/TXN/SDCBP	15
GO:0032946	BP	GO:0032946	positive regulation of mononuclear cell proliferation	8/184	138/18723	6.68327e-05	0.000950383	0.000628978	PTPRC/IL1B/AIF1/HLA-DPA1/GPR183/CD74/HLA-DPB1/HLA-A	8
GO:0090130	BP	GO:0090130	tissue migration	13/184	365/18723	6.82454e-05	0.000966378	0.000639564	ZEB2/TNF/TMSB4X/GPX1/APOE/NFE2L2/PFN1/RREB1/CORO1C/GRN/GLUL/MAP2K3/LGMN	13
GO:0010950	BP	GO:0010950	positive regulation of endopeptidase activity	9/184	179/18723	7.11274e-05	0.00100296	0.000663772	LAPTM5/S100A8/BID/S100A9/TNF/CFLAR/PMAIP1/PSME1/LGMN	9
GO:0048660	BP	GO:0048660	regulation of smooth muscle cell proliferation	9/184	180/18723	7.4246e-05	0.00104255	0.000689976	EREG/AIF1/TNF/TNFAIP3/CYBA/GNA13/APOE/SOD2/NAMPT	9
GO:0032729	BP	GO:0032729	positive regulation of interferon-gamma production	6/184	72/18723	7.57574e-05	0.00105495	0.000698179	IL1B/HLA-DPA1/TNF/HLA-DPB1/CD14/HLA-A	6
GO:1903036	BP	GO:1903036	positive regulation of response to wounding	6/184	72/18723	7.57574e-05	0.00105495	0.000698179	CXCR4/THBD/NFE2L2/RREB1/GRN/FLNA	6
GO:1905952	BP	GO:1905952	regulation of lipid localization	9/184	181/18723	7.7479e-05	0.00107446	0.000711094	IL1B/MSR1/APOC1/TNF/PLIN2/NFKB1/ABCA1/APOE/NFKBIA	9
GO:0001911	BP	GO:0001911	negative regulation of leukocyte mediated cytotoxicity	4/184	24/18723	8.22489e-05	0.00112206	0.000742598	PTPRC/HLA-B/SERPINB9/HLA-A	4
GO:0002922	BP	GO:0002922	positive regulation of humoral immune response	4/184	24/18723	8.22489e-05	0.00112206	0.000742598	PTPRC/IL1B/CCR7/TNF	4
GO:0051043	BP	GO:0051043	regulation of membrane protein ectodomain proteolysis	4/184	24/18723	8.22489e-05	0.00112206	0.000742598	TNFRSF1B/IL1B/TNF/APOE	4
GO:0090023	BP	GO:0090023	positive regulation of neutrophil chemotaxis	4/184	24/18723	8.22489e-05	0.00112206	0.000742598	CXCL8/CCR7/CD74/C5AR1	4
GO:0048659	BP	GO:0048659	smooth muscle cell proliferation	9/184	184/18723	8.78968e-05	0.00119426	0.000790378	EREG/AIF1/TNF/TNFAIP3/CYBA/GNA13/APOE/SOD2/NAMPT	9
GO:0006801	BP	GO:0006801	superoxide metabolic process	6/184	74/18723	8.83793e-05	0.00119597	0.000791513	CYBB/TYROBP/ACP5/CYBA/NFE2L2/SOD2	6
GO:0008637	BP	GO:0008637	apoptotic mitochondrial changes	7/184	107/18723	9.00427e-05	0.00121359	0.000803171	BID/GPX1/PMAIP1/PPIF/SOD2/PLAUR/CHCHD10	7
GO:0033077	BP	GO:0033077	T cell differentiation in thymus	6/184	75/18723	9.52886e-05	0.00127656	0.00084485	PTPRC/IL1B/CCR7/CD74/B2M/ZFP36L1	6
GO:0043123	BP	GO:0043123	positive regulation of I-kappaB kinase/NF-kappaB signaling	9/184	186/18723	9.54761e-05	0.00127656	0.00084485	CCR7/CD74/HLA-DRB1/CARD16/TNF/CFLAR/REL/AKAP13/FLNA	9
GO:0098581	BP	GO:0098581	detection of external biotic stimulus	4/184	25/18723	9.71664e-05	0.00129401	0.000856396	HLA-DRB1/LY96/HLA-B/HLA-A	4
GO:0042542	BP	GO:0042542	response to hydrogen peroxide	8/184	146/18723	9.92863e-05	0.00131111	0.000867713	TNFAIP3/GPX1/NFE2L2/PPIF/TXN/SOD2/AREG/HBB	8
GO:0110053	BP	GO:0110053	regulation of actin filament organization	11/184	278/18723	9.94438e-05	0.00131111	0.000867713	PLEK/CCR7/TMSB4X/TMSB10/CDC42EP3/PFN1/ARPC3/ACTR3/FLNA/COTL1/CDC42	11
GO:0050878	BP	GO:0050878	regulation of body fluid levels	13/184	379/18723	9.96225e-05	0.00131111	0.000867713	FCER1G/PLEK/PLAU/RAP2B/CYBA/VAMP8/THBD/APOE/NFE2L2/FLNA/PLAUR/ACTB/HBB	13
GO:0008064	BP	GO:0008064	regulation of actin polymerization or depolymerization	9/184	188/18723	0.000103596	0.00135808	0.000898801	PLEK/CCR7/TMSB4X/TMSB10/CDC42EP3/PFN1/ARPC3/ACTR3/COTL1	9
GO:0090199	BP	GO:0090199	regulation of release of cytochrome c from mitochondria	5/184	48/18723	0.000105538	0.00137281	0.000908544	BID/GPX1/PMAIP1/PPIF/PLAUR	5
GO:2001238	BP	GO:2001238	positive regulation of extrinsic apoptotic signaling pathway	5/184	48/18723	0.000105538	0.00137281	0.000908544	PTPRC/BID/TNF/PMAIP1/G0S2	5
GO:0032611	BP	GO:0032611	interleukin-1 beta production	7/184	110/18723	0.000107204	0.00137846	0.000912286	CCL3/CCR7/TYROBP/ACP5/CARD16/TNF/TNFAIP3	7
GO:0032651	BP	GO:0032651	regulation of interleukin-1 beta production	7/184	110/18723	0.000107204	0.00137846	0.000912286	CCL3/CCR7/TYROBP/ACP5/CARD16/TNF/TNFAIP3	7
GO:1905954	BP	GO:1905954	positive regulation of lipid localization	7/184	110/18723	0.000107204	0.00137846	0.000912286	IL1B/MSR1/PLIN2/NFKB1/ABCA1/APOE/NFKBIA	7
GO:0030832	BP	GO:0030832	regulation of actin filament length	9/184	189/18723	0.000107869	0.00138171	0.000914437	PLEK/CCR7/TMSB4X/TMSB10/CDC42EP3/PFN1/ARPC3/ACTR3/COTL1	9
GO:2001056	BP	GO:2001056	positive regulation of cysteine-type endopeptidase activity	8/184	148/18723	0.00010917	0.00139306	0.000921951	LAPTM5/S100A8/BID/S100A9/TNF/CFLAR/PMAIP1/LGMN	8
GO:0002407	BP	GO:0002407	dendritic cell chemotaxis	4/184	26/18723	0.000113955	0.00144314	0.000955094	CXCR4/GPR183/CCR7/SPI1	4
GO:0034114	BP	GO:0034114	regulation of heterotypic cell-cell adhesion	4/184	26/18723	0.000113955	0.00144314	0.000955094	IL1B/IL1RN/TNF/CD44	4
GO:0042304	BP	GO:0042304	regulation of fatty acid biosynthetic process	5/184	49/18723	0.000116602	0.00146882	0.000972088	IL1B/CD74/APOC1/FABP5/INSIG1	5
GO:0030041	BP	GO:0030041	actin filament polymerization	9/184	191/18723	0.000116858	0.00146882	0.000972088	AIF1/CCR7/TMSB4X/TMSB10/CDC42EP3/PFN1/ARPC3/ACTR3/COTL1	9
GO:0070665	BP	GO:0070665	positive regulation of leukocyte proliferation	8/184	150/18723	0.000119855	0.00150087	0.000993297	PTPRC/IL1B/AIF1/HLA-DPA1/GPR183/CD74/HLA-DPB1/HLA-A	8
GO:0061844	BP	GO:0061844	antimicrobial humoral immune response mediated by antimicrobial peptide	6/184	79/18723	0.000127342	0.0015887	0.00105143	CXCL8/CXCL3/CXCL2/CXCL1/S100A9/RPL39	6
GO:0007265	BP	GO:0007265	Ras protein signal transduction	12/184	337/18723	0.000130582	0.00162309	0.00107418	AIF1/RASGRP3/RAP2B/GNA13/ABCA1/CDC42EP3/APOE/RREB1/ABL2/AKAP13/SDCBP/CDC42	12
GO:0002285	BP	GO:0002285	lymphocyte activation involved in immune response	9/184	194/18723	0.000131513	0.00162862	0.00107785	FCER1G/PTPRC/HLA-DRA/FGL2/LCP1/GPR183/CD74/HLA-DRB1/SPI1	9
GO:0071624	BP	GO:0071624	positive regulation of granulocyte chemotaxis	4/184	27/18723	0.000132751	0.00163791	0.00108399	CXCL8/CCR7/CD74/C5AR1	4
GO:0002286	BP	GO:0002286	T cell activation involved in immune response	7/184	114/18723	0.000134133	0.00164891	0.00109127	FCER1G/HLA-DRA/FGL2/LCP1/GPR183/CD74/HLA-DRB1	7
GO:0002790	BP	GO:0002790	peptide secretion	10/184	242/18723	0.000145089	0.00175508	0.00116154	S100A8/IL1B/IL1RN/CD74/HLA-DRB1/TNF/SLC16A10/RAB8B/ABCA1/GLUL	10
GO:0002604	BP	GO:0002604	regulation of dendritic cell antigen processing and presentation	3/184	11/18723	0.000145385	0.00175508	0.00116154	FGL2/CCR7/CD74	3
GO:0045060	BP	GO:0045060	negative thymic T cell selection	3/184	11/18723	0.000145385	0.00175508	0.00116154	PTPRC/CCR7/CD74	3
GO:0045657	BP	GO:0045657	positive regulation of monocyte differentiation	3/184	11/18723	0.000145385	0.00175508	0.00116154	CD74/HLA-DRB1/ZFP36L1	3
GO:2000392	BP	GO:2000392	regulation of lamellipodium morphogenesis	3/184	11/18723	0.000145385	0.00175508	0.00116154	CD44/RREB1/CORO1C	3
GO:0002429	BP	GO:0002429	immune response-activating cell surface receptor signaling pathway	11/184	291/18723	0.000148625	0.00178138	0.00117894	LAPTM5/FCER1G/PTPRC/LCP2/HLA-DQB1/CCR7/TYROBP/HLA-DRB1/C5AR1/HLA-DPB1/HLA-A	11
GO:0002757	BP	GO:0002757	immune response-activating signal transduction	11/184	291/18723	0.000148625	0.00178138	0.00117894	LAPTM5/FCER1G/PTPRC/LCP2/HLA-DQB1/CCR7/TYROBP/HLA-DRB1/C5AR1/HLA-DPB1/HLA-A	11
GO:0045765	BP	GO:0045765	regulation of angiogenesis	12/184	342/18723	0.000149792	0.00178474	0.00118117	IL1B/CXCR4/CXCL8/CYBB/C5AR1/GPNMB/TNF/TNFAIP3/NFE2L2/GRN/GLUL/NINJ1	12
GO:0010632	BP	GO:0010632	regulation of epithelial cell migration	11/184	292/18723	0.000153143	0.00178474	0.00118117	TNF/TMSB4X/APOE/NFE2L2/PFN1/RREB1/CORO1C/GRN/GLUL/MAP2K3/LGMN	11
GO:0050864	BP	GO:0050864	regulation of B cell activation	9/184	198/18723	0.000153416	0.00178474	0.00118117	LAPTM5/PTPRC/GPR183/TYROBP/SAMSN1/CD74/TNFAIP3/AHR/ZFP36L1	9
GO:0002474	BP	GO:0002474	antigen processing and presentation of peptide antigen via MHC class I	4/184	28/18723	0.000153692	0.00178474	0.00118117	FCER1G/B2M/HLA-B/HLA-A	4
GO:0002675	BP	GO:0002675	positive regulation of acute inflammatory response	4/184	28/18723	0.000153692	0.00178474	0.00118117	IL1B/ALOX5AP/CCR7/TNF	4
GO:0031342	BP	GO:0031342	negative regulation of cell killing	4/184	28/18723	0.000153692	0.00178474	0.00118117	PTPRC/HLA-B/SERPINB9/HLA-A	4
GO:0090200	BP	GO:0090200	positive regulation of release of cytochrome c from mitochondria	4/184	28/18723	0.000153692	0.00178474	0.00118117	BID/PMAIP1/PPIF/PLAUR	4
GO:1902624	BP	GO:1902624	positive regulation of neutrophil migration	4/184	28/18723	0.000153692	0.00178474	0.00118117	CXCL8/CCR7/CD74/C5AR1	4
GO:1990776	BP	GO:1990776	response to angiotensin	4/184	28/18723	0.000153692	0.00178474	0.00118117	CYBB/NFKB1/CYBA/NFE2L2	4
GO:0030301	BP	GO:0030301	cholesterol transport	7/184	117/18723	0.000157733	0.0018131	0.00119994	MSR1/APOC1/NFKB1/ABCA1/APOE/NFKBIA/ARL8B	7
GO:0072676	BP	GO:0072676	lymphocyte migration	7/184	117/18723	0.000157733	0.0018131	0.00119994	AIF1/GPR183/CCL3/CCL4/CCL3L1/CCR7/CCL20	7
GO:0032970	BP	GO:0032970	regulation of actin filament-based process	13/184	397/18723	0.000157755	0.0018131	0.00119994	PLEK/CCR7/TMSB4X/TMSB10/CDC42EP3/PFN1/ABL2/ARPC3/AKAP13/ACTR3/FLNA/COTL1/CDC42	13
GO:0042098	BP	GO:0042098	T cell proliferation	9/184	199/18723	0.000159344	0.00182511	0.00120789	TNFRSF1B/PTPRC/IL1B/AIF1/HLA-DPA1/HLA-DRB1/GPNMB/HLA-DPB1/HLA-A	9
GO:0051017	BP	GO:0051017	actin filament bundle assembly	8/184	157/18723	0.000164286	0.00187532	0.00124111	PLEK/AIF1/LCP1/PHACTR1/MARCKS/PFN1/FLNA/CDC42	8
GO:0002707	BP	GO:0002707	negative regulation of lymphocyte mediated immunity	5/184	53/18723	0.000169996	0.00193392	0.0012799	PTPRC/AHR/HLA-B/SERPINB9/HLA-A	5
GO:1901342	BP	GO:1901342	regulation of vasculature development	12/184	348/18723	0.000175996	0.00199541	0.00132059	IL1B/CXCR4/CXCL8/CYBB/C5AR1/GPNMB/TNF/TNFAIP3/NFE2L2/GRN/GLUL/NINJ1	12
GO:0019722	BP	GO:0019722	calcium-mediated signaling	9/184	202/18723	0.000178285	0.00201456	0.00133327	PTPRC/PLEK/CXCR4/CXCL8/CCL3/CCL4/CCR7/CCL20/TNF	9
GO:0002761	BP	GO:0002761	regulation of myeloid leukocyte differentiation	7/184	120/18723	0.000184589	0.0020788	0.00137578	EVI2B/CCL3/TYROBP/CD74/HLA-DRB1/TNF/ZFP36L1	7
GO:0042742	BP	GO:0042742	defense response to bacterium	12/184	350/18723	0.000185559	0.00207919	0.00137604	S100A8/FCER1G/CCL20/ACP5/C5AR1/LYZ/S100A9/TNF/RPL39/CYBA/GRN/HLA-A	12
GO:1902743	BP	GO:1902743	regulation of lamellipodium organization	5/184	54/18723	0.000185863	0.00207919	0.00137604	CD44/RREB1/CORO1C/ACTR3/CDC42	5
GO:0002424	BP	GO:0002424	T cell mediated immune response to tumor cell	3/184	12/18723	0.000192446	0.00213152	0.00141067	HLA-DRB1/AHR/HLA-A	3
GO:0043380	BP	GO:0043380	regulation of memory T cell differentiation	3/184	12/18723	0.000192446	0.00213152	0.00141067	HLA-DRA/FGL2/HLA-DRB1	3
GO:0043383	BP	GO:0043383	negative T cell selection	3/184	12/18723	0.000192446	0.00213152	0.00141067	PTPRC/CCR7/CD74	3
GO:0002224	BP	GO:0002224	toll-like receptor signaling pathway	7/184	121/18723	0.00019432	0.00214519	0.00141972	CTSS/LY96/TNFAIP3/CYBA/NFKBIA/CD14/NINJ1	7
GO:0061572	BP	GO:0061572	actin filament bundle organization	8/184	161/18723	0.000195241	0.00214829	0.00142177	PLEK/AIF1/LCP1/PHACTR1/MARCKS/PFN1/FLNA/CDC42	8
GO:0042063	BP	GO:0042063	gliogenesis	11/184	301/18723	0.000199333	0.00218615	0.00144683	TNFRSF1B/S100A8/IL1B/CXCR4/GPR183/CCL3/C5AR1/S100A9/TNF/GRN/AREG	11
GO:0050679	BP	GO:0050679	positive regulation of epithelial cell proliferation	9/184	207/18723	0.000214013	0.0023395	0.00154832	C5AR1/TNFAIP3/CFLAR/CYBA/RREB1/GRN/GLUL/AREG/CDC42	9
GO:0046456	BP	GO:0046456	icosanoid biosynthetic process	5/184	56/18723	0.000220964	0.0024054	0.00159193	IL1B/ALOX5AP/CD74/FABP5/LTC4S	5
GO:0002700	BP	GO:0002700	regulation of production of molecular mediator of immune response	8/184	164/18723	0.000221474	0.0024054	0.00159193	TNFRSF1B/LAPTM5/PTPRC/IL1B/CD74/TNF/B2M/HLA-A	8
GO:0060055	BP	GO:0060055	angiogenesis involved in wound healing	4/184	31/18723	0.000230816	0.00249877	0.00165372	CXCR4/TNF/TNFAIP3/GPX1	4
GO:1901653	BP	GO:1901653	cellular response to peptide	12/184	359/18723	0.000234289	0.00252822	0.00167321	IL1B/CFLAR/NFKB1/CYBA/RAB8B/PTPRE/NFE2L2/INSIG1/ATP2B1/ZFP36L1/NAMPT/LGMN	12
GO:0043434	BP	GO:0043434	response to peptide hormone	13/184	414/18723	0.000237422	0.00255381	0.00169015	IL1B/EREG/CYBB/CFLAR/NFKB1/CYBA/RAB8B/PTPRE/NFE2L2/INSIG1/ATP2B1/ZFP36L1/AREG	13
GO:1900024	BP	GO:1900024	regulation of substrate adhesion-dependent cell spreading	5/184	57/18723	0.000240299	0.0025765	0.00170517	RREB1/CORO1C/FLNA/LIMS1/CDC42	5
GO:0016032	BP	GO:0016032	viral process	13/184	415/18723	0.000243025	0.00259743	0.00171902	CXCR4/CXCL8/CCL3/CCL4/CD74/HLA-DRB1/TNF/VAMP8/APOE/ARL8B/CTSB/MGAT1/CDC42	13
GO:0031272	BP	GO:0031272	regulation of pseudopodium assembly	3/184	13/18723	0.000248374	0.00261298	0.00172931	CCR7/CDC42EP3/CDC42	3
GO:0031274	BP	GO:0031274	positive regulation of pseudopodium assembly	3/184	13/18723	0.000248374	0.00261298	0.00172931	CCR7/CDC42EP3/CDC42	3
GO:0031392	BP	GO:0031392	regulation of prostaglandin biosynthetic process	3/184	13/18723	0.000248374	0.00261298	0.00172931	IL1B/CD74/FABP5	3
GO:0033700	BP	GO:0033700	phospholipid efflux	3/184	13/18723	0.000248374	0.00261298	0.00172931	APOC1/ABCA1/APOE	3
GO:0043379	BP	GO:0043379	memory T cell differentiation	3/184	13/18723	0.000248374	0.00261298	0.00172931	HLA-DRA/FGL2/HLA-DRB1	3
GO:2001235	BP	GO:2001235	positive regulation of apoptotic signaling pathway	7/184	126/18723	0.000249389	0.00261547	0.00173096	S100A8/PTPRC/BID/S100A9/TNF/PMAIP1/G0S2	7
GO:0034109	BP	GO:0034109	homotypic cell-cell adhesion	6/184	90/18723	0.000260929	0.00271988	0.00180006	PLEK/RAP2B/FLNA/PLAUR/ACTB/HBB	6
GO:0010743	BP	GO:0010743	regulation of macrophage derived foam cell differentiation	4/184	32/18723	0.000261776	0.00271988	0.00180006	MSR1/NFKB1/ABCA1/NFKBIA	4
GO:0090022	BP	GO:0090022	regulation of neutrophil chemotaxis	4/184	32/18723	0.000261776	0.00271988	0.00180006	CXCL8/CCR7/CD74/C5AR1	4
GO:0019932	BP	GO:0019932	second-messenger-mediated signaling	11/184	312/18723	0.000271357	0.00281072	0.00186018	PTPRC/PLEK/CXCR4/CXCL8/CCL3/CCL4/CCR7/CCL20/TNF/AHR/APOE	11
GO:0032612	BP	GO:0032612	interleukin-1 production	7/184	128/18723	0.000274658	0.00282747	0.00187126	CCL3/CCR7/TYROBP/ACP5/CARD16/TNF/TNFAIP3	7
GO:0032652	BP	GO:0032652	regulation of interleukin-1 production	7/184	128/18723	0.000274658	0.00282747	0.00187126	CCL3/CCR7/TYROBP/ACP5/CARD16/TNF/TNFAIP3	7
GO:0051353	BP	GO:0051353	positive regulation of oxidoreductase activity	5/184	59/18723	0.000282803	0.00290241	0.00192086	IL1B/TNF/CYBA/APOE/ABL2	5
GO:0043280	BP	GO:0043280	positive regulation of cysteine-type endopeptidase activity involved in apoptotic process	7/184	129/18723	0.000288043	0.00294717	0.00195048	LAPTM5/S100A8/BID/S100A9/TNF/CFLAR/PMAIP1	7
GO:0015833	BP	GO:0015833	peptide transport	10/184	264/18723	0.000292429	0.00298292	0.00197414	S100A8/IL1B/IL1RN/CD74/HLA-DRB1/TNF/SLC16A10/RAB8B/ABCA1/GLUL	10
GO:0002377	BP	GO:0002377	immunoglobulin production	9/184	216/18723	0.000293315	0.00298292	0.00197414	PTPRC/HLA-DRA/HLA-DQB1/HLA-DPA1/HLA-DRB1/HLA-DMA/TNF/HLA-DPB1/B2M	9
GO:0002768	BP	GO:0002768	immune response-regulating cell surface receptor signaling pathway	11/184	315/18723	0.000294439	0.00298531	0.00197572	LAPTM5/FCER1G/PTPRC/LCP2/HLA-DQB1/CCR7/TYROBP/HLA-DRB1/C5AR1/HLA-DPB1/HLA-A	11
GO:0015918	BP	GO:0015918	sterol transport	7/184	130/18723	0.000301947	0.00305221	0.00202	MSR1/APOC1/NFKB1/ABCA1/APOE/NFKBIA/ARL8B	7
GO:0030833	BP	GO:0030833	regulation of actin filament polymerization	8/184	172/18723	0.000305861	0.00308249	0.00204004	CCR7/TMSB4X/TMSB10/CDC42EP3/PFN1/ARPC3/ACTR3/COTL1	8
GO:0097306	BP	GO:0097306	cellular response to alcohol	6/184	93/18723	0.000311788	0.00312587	0.00206875	CYBB/SPI1/AHR/ABCA1/SOD2/ATP2B1	6
GO:0061043	BP	GO:0061043	regulation of vascular wound healing	3/184	14/18723	0.00031383	0.00312587	0.00206875	CXCR4/TNF/TNFAIP3	3
GO:0090715	BP	GO:0090715	immunological memory formation process	3/184	14/18723	0.00031383	0.00312587	0.00206875	HLA-DRA/FGL2/HLA-DRB1	3
GO:0045088	BP	GO:0045088	regulation of innate immune response	9/184	218/18723	0.000313891	0.00312587	0.00206875	EREG/TYROBP/SPI1/TNFAIP3/HLA-B/APOE/GRN/SERPINB9/HLA-A	9
GO:0045619	BP	GO:0045619	regulation of lymphocyte differentiation	8/184	174/18723	0.000330615	0.00327463	0.0021672	PTPRC/HLA-DRA/FGL2/CD74/HLA-DRB1/PRDM1/CD83/ZFP36L1	8
GO:0043030	BP	GO:0043030	regulation of macrophage activation	5/184	61/18723	0.00033078	0.00327463	0.0021672	CD84/PTPRC/CCL3/CD74/GRN	5
GO:0050869	BP	GO:0050869	negative regulation of B cell activation	4/184	34/18723	0.000332469	0.00328167	0.00217186	LAPTM5/TYROBP/SAMSN1/TNFAIP3	4
GO:0002253	BP	GO:0002253	activation of immune response	12/184	375/18723	0.000347995	0.00342484	0.00226661	LAPTM5/FCER1G/PTPRC/IL1B/LCP2/HLA-DQB1/CCR7/TYROBP/HLA-DRB1/C5AR1/HLA-DPB1/HLA-A	12
GO:0036293	BP	GO:0036293	response to decreased oxygen levels	11/184	322/18723	0.000354815	0.00344241	0.00227824	CXCR4/CYBB/CARD16/PLAU/CFLAR/CYBA/PMAIP1/NFE2L2/SOD2/ZFP36L1/NAMPT	11
GO:0032615	BP	GO:0032615	interleukin-12 production	5/184	62/18723	0.00035696	0.00344241	0.00227824	LAPTM5/CCR7/ACP5/NFKB1/HLA-B	5
GO:0032623	BP	GO:0032623	interleukin-2 production	5/184	62/18723	0.00035696	0.00344241	0.00227824	LAPTM5/PTPRC/IL1B/TNFAIP3/CD83	5
GO:0032655	BP	GO:0032655	regulation of interleukin-12 production	5/184	62/18723	0.00035696	0.00344241	0.00227824	LAPTM5/CCR7/ACP5/NFKB1/HLA-B	5
GO:0032663	BP	GO:0032663	regulation of interleukin-2 production	5/184	62/18723	0.00035696	0.00344241	0.00227824	LAPTM5/PTPRC/IL1B/TNFAIP3/CD83	5
GO:0045428	BP	GO:0045428	regulation of nitric oxide biosynthetic process	5/184	62/18723	0.00035696	0.00344241	0.00227824	IL1B/AIF1/ACP5/TNF/HBB	5
GO:0070265	BP	GO:0070265	necrotic cell death	5/184	62/18723	0.00035696	0.00344241	0.00227824	TNF/CFLAR/ASAH1/PPIF/NINJ1	5
GO:0000302	BP	GO:0000302	response to reactive oxygen species	9/184	222/18723	0.000358635	0.00344865	0.00228237	TNFAIP3/GPX1/APOE/NFE2L2/PPIF/TXN/SOD2/AREG/HBB	9
GO:2000403	BP	GO:2000403	positive regulation of lymphocyte migration	4/184	35/18723	0.000372506	0.0035718	0.00236387	AIF1/CCL3/CCL4/CCL20	4
GO:0031269	BP	GO:0031269	pseudopodium assembly	3/184	15/18723	0.000389457	0.0037026	0.00245043	CCR7/CDC42EP3/CDC42	3
GO:0032488	BP	GO:0032488	Cdc42 protein signal transduction	3/184	15/18723	0.000389457	0.0037026	0.00245043	ABCA1/APOE/CDC42	3
GO:2001279	BP	GO:2001279	regulation of unsaturated fatty acid biosynthetic process	3/184	15/18723	0.000389457	0.0037026	0.00245043	IL1B/CD74/FABP5	3
GO:1901216	BP	GO:1901216	positive regulation of neuron death	6/184	97/18723	0.000391339	0.00370998	0.00245533	CCL3/TYROBP/TNF/CTSZ/GRN/CDC42	6
GO:0030888	BP	GO:0030888	regulation of B cell proliferation	5/184	64/18723	0.000413989	0.00387687	0.00256577	PTPRC/GPR183/TYROBP/CD74/AHR	5
GO:0048247	BP	GO:0048247	lymphocyte chemotaxis	5/184	64/18723	0.000413989	0.00387687	0.00256577	GPR183/CCL3/CCL4/CCL3L1/CCL20	5
GO:0080164	BP	GO:0080164	regulation of nitric oxide metabolic process	5/184	64/18723	0.000413989	0.00387687	0.00256577	IL1B/AIF1/ACP5/TNF/HBB	5
GO:0007266	BP	GO:0007266	Rho protein signal transduction	7/184	137/18723	0.000415082	0.00387687	0.00256577	GNA13/ABCA1/CDC42EP3/APOE/ABL2/AKAP13/CDC42	7
GO:0051385	BP	GO:0051385	response to mineralocorticoid	4/184	36/18723	0.000415874	0.00387687	0.00256577	CYBB/CYBA/RPL27/ATP2B1	4
GO:0090322	BP	GO:0090322	regulation of superoxide metabolic process	4/184	36/18723	0.000415874	0.00387687	0.00256577	TYROBP/ACP5/CYBA/NFE2L2	4
GO:0045766	BP	GO:0045766	positive regulation of angiogenesis	8/184	181/18723	0.000430461	0.00399068	0.00264109	IL1B/CXCR4/CXCL8/CYBB/C5AR1/NFE2L2/GRN/NINJ1	8
GO:1904018	BP	GO:1904018	positive regulation of vasculature development	8/184	181/18723	0.000430461	0.00399068	0.00264109	IL1B/CXCR4/CXCL8/CYBB/C5AR1/NFE2L2/GRN/NINJ1	8
GO:0002444	BP	GO:0002444	myeloid leukocyte mediated immunity	6/184	99/18723	0.000436642	0.00403683	0.00267164	CD84/CCL3/TYROBP/SPI1/VAMP8/SERPINB9	6
GO:0002720	BP	GO:0002720	positive regulation of cytokine production involved in immune response	5/184	65/18723	0.000444956	0.0041024	0.00271503	LAPTM5/IL1B/CD74/B2M/HLA-A	5
GO:0019216	BP	GO:0019216	regulation of lipid metabolic process	11/184	331/18723	0.00044746	0.00411418	0.00272283	IL1B/CCR7/CD74/APOC1/TNF/NFKB1/APOE/FABP5/ASAH1/INSIG1/CDC42	11
GO:0019218	BP	GO:0019218	regulation of steroid metabolic process	6/184	100/18723	0.000460775	0.00419708	0.00277769	APOC1/TNF/NFKB1/APOE/ASAH1/INSIG1	6
GO:0002369	BP	GO:0002369	T cell cytokine production	4/184	37/18723	0.000462729	0.00419708	0.00277769	TNFRSF1B/IL1B/B2M/HLA-A	4
GO:0002724	BP	GO:0002724	regulation of T cell cytokine production	4/184	37/18723	0.000462729	0.00419708	0.00277769	TNFRSF1B/IL1B/B2M/HLA-A	4
GO:0045730	BP	GO:0045730	respiratory burst	4/184	37/18723	0.000462729	0.00419708	0.00277769	CD52/CYBB/CYBA/GRN	4
GO:1902745	BP	GO:1902745	positive regulation of lamellipodium organization	4/184	37/18723	0.000462729	0.00419708	0.00277769	RREB1/CORO1C/ACTR3/CDC42	4
GO:0009299	BP	GO:0009299	mRNA transcription	3/184	16/18723	0.000475874	0.00422941	0.00279909	EREG/C5AR1/FLNA	3
GO:0017014	BP	GO:0017014	protein nitrosylation	3/184	16/18723	0.000475874	0.00422941	0.00279909	S100A8/S100A9/TXN	3
GO:0018119	BP	GO:0018119	peptidyl-cysteine S-nitrosylation	3/184	16/18723	0.000475874	0.00422941	0.00279909	S100A8/S100A9/TXN	3
GO:0031268	BP	GO:0031268	pseudopodium organization	3/184	16/18723	0.000475874	0.00422941	0.00279909	CCR7/CDC42EP3/CDC42	3
GO:0034116	BP	GO:0034116	positive regulation of heterotypic cell-cell adhesion	3/184	16/18723	0.000475874	0.00422941	0.00279909	IL1B/TNF/CD44	3
GO:0071361	BP	GO:0071361	cellular response to ethanol	3/184	16/18723	0.000475874	0.00422941	0.00279909	CYBB/SPI1/SOD2	3
GO:1902931	BP	GO:1902931	negative regulation of alcohol biosynthetic process	3/184	16/18723	0.000475874	0.00422941	0.00279909	PLEK/NFKB1/APOE	3
GO:0050766	BP	GO:0050766	positive regulation of phagocytosis	5/184	66/18723	0.000477636	0.00422941	0.00279909	FCER1G/PTPRC/IL1B/TNF/CYBA	5
GO:1905953	BP	GO:1905953	negative regulation of lipid localization	5/184	66/18723	0.000477636	0.00422941	0.00279909	APOC1/TNF/NFKB1/ABCA1/NFKBIA	5
GO:0042113	BP	GO:0042113	B cell activation	11/184	334/18723	0.000482527	0.00425029	0.00281291	LAPTM5/PTPRC/GPR183/TYROBP/SAMSN1/CD74/SPI1/TNFAIP3/AHR/KLF6/ZFP36L1	11
GO:0062012	BP	GO:0062012	regulation of small molecule metabolic process	11/184	334/18723	0.000482527	0.00425029	0.00281291	PLEK/IL1B/CD74/APOC1/TNF/TMSB4X/NFKB1/PMAIP1/APOE/FABP5/INSIG1	11
GO:0042102	BP	GO:0042102	positive regulation of T cell proliferation	6/184	101/18723	0.000485936	0.00425796	0.00281799	PTPRC/IL1B/AIF1/HLA-DPA1/HLA-DPB1/HLA-A	6
GO:0050830	BP	GO:0050830	defense response to Gram-positive bacterium	6/184	101/18723	0.000485936	0.00425796	0.00281799	ACP5/C5AR1/LYZ/TNF/RPL39/HLA-A	6
GO:0042176	BP	GO:0042176	regulation of protein catabolic process	12/184	391/18723	0.000505405	0.00439385	0.00290792	TNFRSF1B/LAPTM5/IL1B/TNF/TNFAIP3/GPX1/APOE/NFE2L2/SDCBP/FLNA/PSME1/DAB2	12
GO:0046635	BP	GO:0046635	positive regulation of alpha-beta T cell activation	5/184	67/18723	0.000512091	0.00439385	0.00290792	PTPRC/HLA-DRA/HLA-DRB1/CD83/HLA-A	5
GO:0070527	BP	GO:0070527	platelet aggregation	5/184	67/18723	0.000512091	0.00439385	0.00290792	PLEK/RAP2B/FLNA/ACTB/HBB	5
GO:0032677	BP	GO:0032677	regulation of interleukin-8 production	6/184	102/18723	0.000512154	0.00439385	0.00290792	PTPRC/IL1B/CD74/TNF/TMSB4X/CD14	6
GO:0045833	BP	GO:0045833	negative regulation of lipid metabolic process	6/184	102/18723	0.000512154	0.00439385	0.00290792	IL1B/APOC1/TNF/NFKB1/APOE/INSIG1	6
GO:0009595	BP	GO:0009595	detection of biotic stimulus	4/184	38/18723	0.000513227	0.00439385	0.00290792	HLA-DRB1/LY96/HLA-B/HLA-A	4
GO:0010742	BP	GO:0010742	macrophage derived foam cell differentiation	4/184	38/18723	0.000513227	0.00439385	0.00290792	MSR1/NFKB1/ABCA1/NFKBIA	4
GO:0090077	BP	GO:0090077	foam cell differentiation	4/184	38/18723	0.000513227	0.00439385	0.00290792	MSR1/NFKB1/ABCA1/NFKBIA	4
GO:0097242	BP	GO:0097242	amyloid-beta clearance	4/184	38/18723	0.000513227	0.00439385	0.00290792	MSR1/C5AR1/TNF/APOE	4
GO:0032637	BP	GO:0032637	interleukin-8 production	6/184	103/18723	0.000539459	0.00459499	0.00304103	PTPRC/IL1B/CD74/TNF/TMSB4X/CD14	6
GO:0045639	BP	GO:0045639	positive regulation of myeloid cell differentiation	6/184	103/18723	0.000539459	0.00459499	0.00304103	EVI2B/TYROBP/CD74/HLA-DRB1/TNF/ZFP36L1	6
GO:0007568	BP	GO:0007568	aging	11/184	339/18723	0.000546082	0.0046279	0.00306282	TNFRSF1B/KYNU/BCL2A1/SPI1/B2M/NFE2L2/SOD2/ATP2B1/LIMS1/MAP2K3/NAMPT	11
GO:0048545	BP	GO:0048545	response to steroid hormone	11/184	339/18723	0.000546082	0.0046279	0.00306282	IL1RN/AIF1/CYBB/TNF/CFLAR/CYBA/RPL27/ATP2B1/ZFP36L1/AREG/DAB2	11
GO:0042267	BP	GO:0042267	natural killer cell mediated cytotoxicity	5/184	68/18723	0.000548383	0.0046357	0.00306798	SLAMF7/HLA-B/SERPINB9/ARL8B/HLA-A	5
GO:0046634	BP	GO:0046634	regulation of alpha-beta T cell activation	6/184	104/18723	0.000567884	0.00478849	0.0031691	PTPRC/HLA-DRA/HLA-DRB1/PRDM1/CD83/HLA-A	6
GO:0016045	BP	GO:0016045	detection of bacterium	3/184	17/18723	0.000573681	0.00478924	0.00316959	HLA-DRB1/HLA-B/HLA-A	3
GO:0019885	BP	GO:0019885	antigen processing and presentation of endogenous peptide antigen via MHC class I	3/184	17/18723	0.000573681	0.00478924	0.00316959	B2M/HLA-B/HLA-A	3
GO:0072673	BP	GO:0072673	lamellipodium morphogenesis	3/184	17/18723	0.000573681	0.00478924	0.00316959	CD44/RREB1/CORO1C	3
GO:0090713	BP	GO:0090713	immunological memory process	3/184	17/18723	0.000573681	0.00478924	0.00316959	HLA-DRA/FGL2/HLA-DRB1	3
[truncated: 543 more rows]

## Sheet: Effector chondrocytes
ONTOLOGY	ID	Description	GeneRatio	BgRatio	pvalue	p.adjust	qvalue	geneID	Count
[truncated: 190 more rows]

## Sheet: Regulatory chondrocytes
ONTOLOGY	ID	Description	GeneRatio	BgRatio	pvalue	p.adjust	qvalue	geneID	Count
[truncated: 235 more rows]

[truncated: 1 more sheets: Homeostatic chondrocytes]
