# Supplementary material for: Revealing the Key MSCs Niches and Pathogenic Genes in Influencing CEP Homeostasis: A Conjoint Analysis of Single-Cell and WGCNA
Source: Front Immunol. 2022 Jun 27;13:933721. doi: 10.3389/fimmu.2022.933721 (PMC9271696; doi:10.3389/fimmu.2022.933721)
Supplement: Supplementary Table 4 — Detailed signaling pathways enrichment in each cell type. [file Table_4.xlsx]

## Sheet: NPPC
ID	Description	GeneRatio	BgRatio	pvalue	p.adjust	qvalue	geneID	Count
hsa04974	hsa04974	Protein digestion and absorption	44800	103/8142	9.06943e-10	6.3486e-08	5.05979e-08	1278/1281/1303/1277/1290/1300/1293/1301	8
hsa04510	hsa04510	Focal adhesion	44831	201/8142	9.08572e-09	2.35242e-07	1.87486e-07	2335/1278/3371/6696/1499/1277/56034/3381/1293	9
hsa04512	hsa04512	ECM-receptor interaction	44769	88/8142	1.00818e-08	2.35242e-07	1.87486e-07	2335/1278/3371/6696/1277/3381/1293	7
hsa05165	hsa05165	Human papillomavirus infection	44800	331/8142	7.72825e-06	0.000135244	0.000107789	2335/1278/3371/6696/1499/1277/3381/1293	8
hsa04151	hsa04151	PI3K-Akt signaling pathway	44800	354/8142	1.26636e-05	0.000177291	0.000141299	2335/1278/3371/6696/1277/56034/3381/1293	8
hsa04928	hsa04928	Parathyroid hormone synthesis, secretion and action	44708	106/8142	2.18647e-05	0.000255088	0.000203303	4322/5745/860/4205/4208	5
hsa04933	hsa04933	AGE-RAGE signaling pathway in diabetic complications	44678	100/8142	0.000302627	0.00285675	0.00227681	2335/1278/1281/1277	4
hsa05146	hsa05146	Amoebiasis	44678	102/8142	0.000326486	0.00285675	0.00227681	2335/1278/1281/1277	4
hsa05205	hsa05205	Proteoglycans in cancer	44708	205/8142	0.000495087	0.00385067	0.00306896	2335/1278/1499/1277/7078	5
hsa04926	hsa04926	Relaxin signaling pathway	44678	129/8142	0.000795662	0.00556964	0.00443896	1278/1281/4322/1277	4
hsa04611	hsa04611	Platelet activation	44647	124/8142	0.00772351	0.0491496	0.0391719	1278/1281/1277	3
hsa04371	hsa04371	Apelin signaling pathway	44647	139/8142	0.0105542	0.0568304	0.0452934	6696/4205/4208	3
hsa05418	hsa05418	Fluid shear stress and atherosclerosis	44647	139/8142	0.0105542	0.0568304	0.0452934	1499/4205/4208	3
hsa05144	hsa05144	Malaria	44619	50/8142	0.0117627	0.0588134	0.0468739	4035/3043	2
hsa05100	hsa05100	Bacterial invasion of epithelial cells	44619	77/8142	0.0265988	0.124128	0.0989287	2335/1499	2
hsa05415	hsa05415	Diabetic cardiomyopathy	44647	203/8142	0.0287701	0.125869	0.100317	1278/1281/1277	3
hsa05215	hsa05215	Prostate cancer	44619	97/8142	0.0406497	0.167381	0.133402	1499/56034	2
hsa00360	hsa00360	Phenylalanine metabolism	44588	16/8142	0.0518054	0.201465	0.160566	314	1
hsa05206	hsa05206	MicroRNAs in cancer	44647	310/8142	0.0815864	0.300581	0.239561	3371/6659/7078	3
hsa00410	hsa00410	beta-Alanine metabolism	44588	31/8142	0.0980188	0.324492	0.258618	314	1
hsa04022	hsa04022	cGMP-PKG signaling pathway	44619	167/8142	0.105188	0.324492	0.258618	4205/4208	2
hsa04310	hsa04310	Wnt signaling pathway	44619	167/8142	0.105188	0.324492	0.258618	6424/1499	2
hsa00350	hsa00350	Tyrosine metabolism	44588	36/8142	0.112935	0.324492	0.258618	314	1
hsa05143	hsa05143	African trypanosomiasis	44588	37/8142	0.11589	0.324492	0.258618	3043	1
hsa05216	hsa05216	Thyroid cancer	44588	37/8142	0.11589	0.324492	0.258618	1499	1
hsa00260	hsa00260	Glycine, serine and threonine metabolism	44588	40/8142	0.124698	0.335724	0.26757	314	1
hsa05202	hsa05202	Transcriptional misregulation in cancer	44619	193/8142	0.133538	0.346209	0.275926	860/4208	2
hsa04015	hsa04015	Rap1 signaling pathway	44619	210/8142	0.152945	0.366421	0.292035	1499/56034	2
hsa04979	hsa04979	Cholesterol metabolism	44588	50/8142	0.153449	0.366421	0.292035	4035	1
hsa04961	hsa04961	Endocrine and other factor-regulated calcium reabsorption	44588	53/8142	0.161896	0.366421	0.292035	5745	1
hsa04810	hsa04810	Regulation of actin cytoskeleton	44619	218/8142	0.162272	0.366421	0.292035	2335/56034	2
hsa05213	hsa05213	Endometrial cancer	44588	58/8142	0.175794	0.384549	0.306482	1499	1
hsa05217	hsa05217	Basal cell carcinoma	44588	63/8142	0.189469	0.395661	0.315339	1499	1
hsa04929	hsa04929	GnRH secretion	44588	64/8142	0.192178	0.395661	0.315339	6696	1
hsa04520	hsa04520	Adherens junction	44588	71/8142	0.210897	0.415211	0.33092	1499	1
hsa05218	hsa05218	Melanoma	44588	72/8142	0.213537	0.415211	0.33092	56034	1
hsa05412	hsa05412	Arrhythmogenic right ventricular cardiomyopathy	44588	77/8142	0.226609	0.426961	0.340285	1499	1
hsa01521	hsa01521	EGFR tyrosine kinase inhibitor resistance	44588	79/8142	0.231779	0.426961	0.340285	56034	1
hsa05210	hsa05210	Colorectal cancer	44588	86/8142	0.249613	0.428255	0.341316	1499	1
hsa04540	hsa04540	Gap junction	44588	88/8142	0.254635	0.428255	0.341316	56034	1
hsa04010	hsa04010	MAPK signaling pathway	44619	294/8142	0.254773	0.428255	0.341316	56034/4208	2
hsa05222	hsa05222	Small cell lung cancer	44588	92/8142	0.264581	0.428255	0.341316	2335	1
hsa04350	hsa04350	TGF-beta signaling pathway	44588	94/8142	0.269507	0.428255	0.341316	4052	1
hsa04657	hsa04657	IL-17 signaling pathway	44588	94/8142	0.269507	0.428255	0.341316	4322	1
hsa05231	hsa05231	Choline metabolism in cancer	44588	98/8142	0.279262	0.428255	0.341316	56034	1
hsa04916	hsa04916	Melanogenesis	44588	101/8142	0.286496	0.428255	0.341316	1499	1
hsa04620	hsa04620	Toll-like receptor signaling pathway	44588	104/8142	0.29366	0.428255	0.341316	6696	1
hsa04625	hsa04625	C-type lectin receptor signaling pathway	44588	104/8142	0.29366	0.428255	0.341316	4046	1
hsa04670	hsa04670	Leukocyte transendothelial migration	44588	114/8142	0.317044	0.45292	0.360974	1499	1
hsa04919	hsa04919	Thyroid hormone signaling pathway	44588	121/8142	0.332967	0.466154	0.371521	1499	1
hsa05010	hsa05010	Alzheimer disease	44619	384/8142	0.366185	0.469771	0.374404	1499/4035	2
hsa05135	hsa05135	Yersinia infection	44588	137/8142	0.368032	0.469771	0.374404	2335	1
hsa04936	hsa04936	Alcoholic liver disease	44588	142/8142	0.37862	0.469771	0.374404	1499	1
hsa04550	hsa04550	Signaling pathways regulating pluripotency of stem cells	44588	143/8142	0.380718	0.469771	0.374404	1499	1
hsa05224	hsa05224	Breast cancer	44588	147/8142	0.389038	0.469771	0.374404	1499	1
hsa04072	hsa04072	Phospholipase D signaling pathway	44588	148/8142	0.391102	0.469771	0.374404	56034	1
hsa05226	hsa05226	Gastric cancer	44588	149/8142	0.393158	0.469771	0.374404	1499	1
hsa04921	hsa04921	Oxytocin signaling pathway	44588	154/8142	0.403341	0.469771	0.374404	4208	1
hsa04934	hsa04934	Cushing syndrome	44588	155/8142	0.405358	0.469771	0.374404	1499	1
hsa04390	hsa04390	Hippo signaling pathway	44588	157/8142	0.409372	0.469771	0.374404	1499	1
hsa05160	hsa05160	Hepatitis C	44588	157/8142	0.409372	0.469771	0.374404	1499	1
hsa05225	hsa05225	Hepatocellular carcinoma	44588	168/8142	0.430986	0.486597	0.387814	1499	1
hsa05152	hsa05152	Tuberculosis	44588	180/8142	0.453695	0.504106	0.401769	4046	1
hsa05167	hsa05167	Kaposi sarcoma-associated herpesvirus infection	44588	194/8142	0.479088	0.524002	0.417626	1499	1
hsa05163	hsa05163	Human cytomegalovirus infection	44588	225/8142	0.531333	0.572205	0.456043	1499	1
hsa04014	hsa04014	Ras signaling pathway	44588	232/8142	0.542412	0.575285	0.458498	56034	1
hsa04020	hsa04020	Calcium signaling pathway	44588	240/8142	0.554764	0.579604	0.46194	56034	1
hsa05132	hsa05132	Salmonella infection	44588	249/8142	0.568277	0.584991	0.466233	1499	1
hsa04080	hsa04080	Neuroactive ligand-receptor interaction	44588	362/8142	0.707695	0.717951	0.572202	5745	1
hsa05022	hsa05022	Pathways of neurodegeneration - multiple diseases	44588	476/8142	0.803911	0.803911	0.640711	1499	1

## Sheet: Stromal
ID	Description	GeneRatio	BgRatio	pvalue	p.adjust	qvalue	geneID	Count
hsa04668	hsa04668	TNF signaling pathway	12/81	112/8142	8.07394e-10	1.3322e-07	1.08786e-07	7412/6347/2920/1435/2353/9021/4323/3726/3725/7128/3659/1051	12
hsa04974	hsa04974	Protein digestion and absorption	10/81	103/8142	6.01024e-08	4.95845e-06	4.04901e-06	1281/1295/1303/1278/1277/1293/1289/1290/1291/1292	10
hsa04512	hsa04512	ECM-receptor interaction	8/81	88/8142	2.28168e-06	0.000125492	0.000102476	1278/3371/1277/3910/1293/3688/1291/1292	8
hsa04657	hsa04657	IL-17 signaling pathway	8/81	94/8142	3.76598e-06	0.000139377	0.000113813	4322/6347/2920/2353/2354/3725/7128/1051	8
hsa04510	hsa04510	Focal adhesion	11/81	201/8142	4.22354e-06	0.000139377	0.000113813	1278/3371/1277/3910/1293/5159/5156/3725/3688/1291/1292	11
hsa05165	hsa05165	Human papillomavirus infection	13/81	331/8142	2.01519e-05	0.000554177	0.000452534	1278/3371/1277/57801/4854/3910/1293/5159/3659/3688/1291/3280/1292	13
hsa04151	hsa04151	PI3K-Akt signaling pathway	12/81	354/8142	0.000177934	0.00419415	0.00342489	1278/3371/1277/3910/1293/5159/5156/1435/3688/1291/1292/4609	12
hsa05206	hsa05206	MicroRNAs in cancer	11/81	310/8142	0.000228601	0.0047149	0.00385013	1545/9839/4082/3371/4854/5159/5156/6659/7168/27086/4609	11
hsa05323	hsa05323	Rheumatoid arthritis	6/81	93/8142	0.000307793	0.00564287	0.0046079	6387/6347/2920/1435/2353/3725	6
hsa04933	hsa04933	AGE-RAGE signaling pathway in diabetic complications	6/81	100/8142	0.000455516	0.00751601	0.00613747	7412/1281/1278/1277/6347/3725	6
hsa04380	hsa04380	Osteoclast differentiation	6/81	128/8142	0.00166277	0.0237907	0.0194271	1435/2353/9021/3726/2354/3725	6
hsa04926	hsa04926	Relaxin signaling pathway	6/81	129/8142	0.00173023	0.0237907	0.0194271	1281/1278/1277/4322/2353/3725	6
hsa04061	hsa04061	Viral protein interaction with cytokine and cytokine receptor	5/81	100/8142	0.00309769	0.0393168	0.0321056	6387/6347/2920/1435/3572	5
hsa05146	hsa05146	Amoebiasis	5/81	102/8142	0.0033746	0.039772	0.0324773	1281/1278/1277/3910/2920	5
hsa04928	hsa04928	Parathyroid hormone synthesis, secretion and action	5/81	106/8142	0.00398127	0.043794	0.0357616	4322/860/2353/4323/9935	5
hsa05133	hsa05133	Pertussis	4/81	76/8142	0.00678079	0.0699269	0.0571014	2353/3725/3659/3688	4
hsa04621	hsa04621	NOD-like receptor signaling pathway	6/81	184/8142	0.00981481	0.0952614	0.0777892	6347/2920/3428/3725/7128/10628	6
hsa05210	hsa05210	Colorectal cancer	4/81	86/8142	0.0104169	0.0954884	0.0779746	2353/5366/3725/4609	4
hsa05418	hsa05418	Fluid shear stress and atherosclerosis	5/81	139/8142	0.0122601	0.103329	0.0843773	7412/6347/2353/3725/4780	5
hsa05167	hsa05167	Kaposi sarcoma-associated herpesvirus infection	6/81	194/8142	0.0125248	0.103329	0.0843773	7538/2920/2353/3725/3572/4609	6
hsa05224	hsa05224	Breast cancer	5/81	147/8142	0.0153168	0.120347	0.0982734	4854/2353/3725/3280/4609	5
hsa05231	hsa05231	Choline metabolism in cancer	4/81	98/8142	0.0162074	0.121555	0.0992606	5159/5156/2353/3725	4
hsa04064	hsa04064	NF-kappa B signaling pathway	4/81	104/8142	0.0197329	0.136524	0.111483	7412/6387/2920/7128	4
hsa05417	hsa05417	Lipid and atherosclerosis	6/81	215/8142	0.019858	0.136524	0.111483	7412/6347/2920/2353/3725/4780	6
hsa04810	hsa04810	Regulation of actin cytoskeleton	6/81	218/8142	0.0211029	0.136568	0.11152	7114/6387/5159/5156/55740/3688	6
hsa04659	hsa04659	Th17 cell differentiation	4/81	108/8142	0.0223274	0.136568	0.11152	196/2353/3725/3572	4
hsa04630	hsa04630	JAK-STAT signaling pathway	5/81	162/8142	0.0223475	0.136568	0.11152	5159/5156/9021/3572/4609	5
hsa04670	hsa04670	Leukocyte transendothelial migration	4/81	114/8142	0.0265947	0.156719	0.127975	7412/6387/7070/3688	4
hsa04935	hsa04935	Growth hormone synthesis, secretion and action	4/81	119/8142	0.0305012	0.166239	0.135749	3486/2353/9021/3726	4
hsa05031	hsa05031	Amphetamine addiction	3/81	69/8142	0.0310758	0.166239	0.135749	2353/2354/3725	3
hsa04917	hsa04917	Prolactin signaling pathway	3/81	70/8142	0.0322403	0.166239	0.135749	2353/9021/3659	3
hsa05230	hsa05230	Central carbon metabolism in cancer	3/81	70/8142	0.0322403	0.166239	0.135749	5159/5156/4609	3
hsa04360	hsa04360	Axon guidance	5/81	182/8142	0.0345907	0.168546	0.137632	9353/6387/2042/55740/3688	5
hsa04611	hsa04611	Platelet activation	4/81	124/8142	0.0347307	0.168546	0.137632	1281/1278/1277/3688	4
hsa05140	hsa05140	Leishmaniasis	3/81	77/8142	0.0410228	0.193393	0.157922	2353/3725/3688	3
hsa05202	hsa05202	Transcriptional misregulation in cancer	5/81	193/8142	0.0428121	0.196222	0.160232	3486/860/64332/1051/4609	5
hsa05135	hsa05135	Yersinia infection	4/81	137/8142	0.0472553	0.210733	0.172082	6347/2353/3725/3688	4
hsa05143	hsa05143	African trypanosomiasis	2/81	37/8142	0.0520252	0.218734	0.178615	7412/3910	2
hsa04610	hsa04610	Complement and coagulation cascades	3/81	85/8142	0.052384	0.218734	0.178615	7035/3075/1675	3
hsa05205	hsa05205	Proteoglycans in cancer	5/81	205/8142	0.0530264	0.218734	0.178615	7291/1278/1277/3688/4609	5
hsa04540	hsa04540	Gap junction	3/81	88/8142	0.0569977	0.222715	0.181866	2697/5159/5156	3
hsa04015	hsa04015	Rap1 signaling pathway	5/81	210/8142	0.05767	0.222715	0.181866	5159/5156/1435/55740/3688	5
hsa05207	hsa05207	Chemical carcinogenesis - receptor activation	5/81	212/8142	0.0595913	0.222715	0.181866	1545/196/2353/3725/4609	5
hsa05410	hsa05410	Hypertrophic cardiomyopathy	3/81	90/8142	0.0601778	0.222715	0.181866	7168/7171/3688	3
hsa04514	hsa04514	Cell adhesion molecules	4/81	149/8142	0.0607753	0.222715	0.181866	7412/4684/1462/3688	4
hsa04658	hsa04658	Th1 and Th2 cell differentiation	3/81	92/8142	0.0634399	0.222715	0.181866	4854/2353/3725	3
hsa05222	hsa05222	Small cell lung cancer	3/81	92/8142	0.0634399	0.222715	0.181866	3910/3688/4609	3
hsa04218	hsa04218	Cellular senescence	4/81	156/8142	0.0695181	0.232552	0.189899	3486/677/678/4609	4
hsa05414	hsa05414	Dilated cardiomyopathy	3/81	96/8142	0.0702056	0.232552	0.189899	7168/7171/3688	3
hsa05208	hsa05208	Chemical carcinogenesis - reactive oxygen species	5/81	223/8142	0.0708108	0.232552	0.189899	1545/196/2353/3725/4780	5
hsa04010	hsa04010	MAPK signaling pathway	6/81	294/8142	0.0718796	0.232552	0.189899	5159/5156/1435/2353/3725/4609	6
hsa01522	hsa01522	Endocrine resistance	3/81	98/8142	0.0737065	0.233876	0.19098	4854/2353/3725	3
hsa05171	hsa05171	Coronavirus disease - COVID-19	5/81	232/8142	0.0808048	0.24731	0.20195	6347/1675/2353/3725/3572	5
hsa05142	hsa05142	Chagas disease	3/81	102/8142	0.080938	0.24731	0.20195	6347/2353/3725	3
hsa04310	hsa04310	Wnt signaling pathway	4/81	167/8142	0.0844959	0.25085	0.204841	6424/5176/3725/4609	4
hsa05030	hsa05030	Cocaine addiction	2/81	49/8142	0.0851821	0.25085	0.204841	2354/3725	2
hsa04979	hsa04979	Cholesterol metabolism	2/81	50/8142	0.0881776	0.25085	0.204841	348/341	2
hsa05144	hsa05144	Malaria	2/81	50/8142	0.0881776	0.25085	0.204841	7412/6347	2
hsa04330	hsa04330	Notch signaling pathway	2/81	59/8142	0.11644	0.325637	0.265911	4854/3280	2
hsa05169	hsa05169	Epstein-Barr virus infection	4/81	202/8142	0.141406	0.388867	0.317544	3725/7128/3280/4609	4
hsa00430	hsa00430	Taurine and hypotaurine metabolism	1/81	16/8142	0.147958	0.395855	0.32325	2687	1
hsa05211	hsa05211	Renal cell carcinoma	2/81	69/8142	0.150078	0.395855	0.32325	2034/3725	2
hsa04210	hsa04210	Apoptosis	3/81	136/8142	0.153165	0.395855	0.32325	2353/5366/3725	3
hsa05120	hsa05120	Epithelial cell signaling in Helicobacter pylori infection	2/81	70/8142	0.153544	0.395855	0.32325	2920/3725	2
hsa05162	hsa05162	Measles	3/81	139/8142	0.160314	0.401305	0.327701	2353/3725/7128	3
hsa05218	hsa05218	Melanoma	2/81	72/8142	0.160522	0.401305	0.327701	5159/5156	2
hsa04115	hsa04115	p53 signaling pathway	2/81	73/8142	0.164033	0.403301	0.32933	3486/5366	2
hsa04060	hsa04060	Cytokine-cytokine receptor interaction	5/81	295/8142	0.169712	0.403301	0.32933	6387/6347/2920/1435/3572	5
hsa04550	hsa04550	Signaling pathways regulating pluripotency of stem cells	3/81	143/8142	0.170002	0.403301	0.32933	3572/3399/4609	3
hsa05214	hsa05214	Glioma	2/81	75/8142	0.171097	0.403301	0.32933	5159/5156	2
hsa05412	hsa05412	Arrhythmogenic right ventricular cardiomyopathy	2/81	77/8142	0.178212	0.410962	0.335586	2697/3688	2
hsa05166	hsa05166	Human T-cell leukemia virus 1 infection	4/81	222/8142	0.179329	0.410962	0.335586	7538/2353/3725/4609	4
hsa05163	hsa05163	Human cytomegalovirus infection	4/81	225/8142	0.185297	0.413331	0.33752	6387/6347/5156/4609	4
hsa01521	hsa01521	EGFR tyrosine kinase inhibitor resistance	2/81	79/8142	0.185372	0.413331	0.33752	5159/5156	2
hsa04662	hsa04662	B cell receptor signaling pathway	2/81	82/8142	0.19619	0.431618	0.352454	2353/3725	2
hsa04932	hsa04932	Non-alcoholic fatty liver disease	3/81	155/8142	0.20002	0.434253	0.354606	2353/9021/3725	3
hsa04012	hsa04012	ErbB signaling pathway	2/81	85/8142	0.207087	0.443757	0.362366	3725/4609	2
hsa04260	hsa04260	Cardiac muscle contraction	2/81	87/8142	0.214388	0.453513	0.370333	7168/7171	2
hsa05161	hsa05161	Hepatitis B	3/81	162/8142	0.218091	0.455507	0.371961	2353/3725/4609	3
hsa05235	hsa05235	PD-L1 expression and PD-1 checkpoint pathway in cancer	2/81	89/8142	0.221714	0.457285	0.373413	2353/3725	2
hsa04950	hsa04950	Maturity onset diabetes of the young	1/81	26/8142	0.229223	0.466935	0.381293	3280	1
hsa04912	hsa04912	GnRH signaling pathway	2/81	93/8142	0.236426	0.475736	0.38848	4323/3725	2
hsa04350	hsa04350	TGF-beta signaling pathway	2/81	94/8142	0.240114	0.477336	0.389786	3399/4609	2
hsa05150	hsa05150	Staphylococcus aureus infection	2/81	96/8142	0.247499	0.48363	0.394926	3075/1675	2
hsa05215	hsa05215	Prostate cancer	2/81	97/8142	0.251195	0.48363	0.394926	5159/5156	2
hsa04392	hsa04392	Hippo signaling pathway - multiple species	1/81	29/8142	0.252074	0.48363	0.394926	122786	1
hsa04215	hsa04215	Apoptosis - multiple species	1/81	32/8142	0.274255	0.508008	0.414832	5366	1
hsa04620	hsa04620	Toll-like receptor signaling pathway	2/81	104/8142	0.277095	0.508008	0.414832	2353/3725	2
hsa04625	hsa04625	C-type lectin receptor signaling pathway	2/81	104/8142	0.277095	0.508008	0.414832	3725/3659	2
hsa04660	hsa04660	T cell receptor signaling pathway	2/81	104/8142	0.277095	0.508008	0.414832	2353/3725	2
hsa04062	hsa04062	Chemokine signaling pathway	3/81	192/8142	0.298543	0.541315	0.442031	6387/6347/2920	3
hsa00760	hsa00760	Nicotinate and nicotinamide metabolism	1/81	36/8142	0.302823	0.54227	0.442811	4837	1
hsa05145	hsa05145	Toxoplasmosis	2/81	112/8142	0.306643	0.54227	0.442811	3910/3688	2
hsa05216	hsa05216	Thyroid cancer	1/81	37/8142	0.30979	0.54227	0.442811	4609	1
hsa05130	hsa05130	Pathogenic Escherichia coli infection	3/81	197/8142	0.312216	0.54227	0.442811	2353/3725/3688	3
hsa05415	hsa05415	Diabetic cardiomyopathy	3/81	203/8142	0.328653	0.56371	0.460318	1281/1278/1277	3
hsa05203	hsa05203	Viral carcinogenesis	3/81	204/8142	0.331393	0.56371	0.460318	5366/3725/3572	3
hsa05219	hsa05219	Bladder cancer	1/81	41/8142	0.336975	0.566034	0.462216	4609	1
hsa04919	hsa04919	Thyroid hormone signaling pathway	2/81	121/8142	0.33962	0.566034	0.462216	4854/4609	2
hsa00380	hsa00380	Tryptophan metabolism	1/81	42/8142	0.343605	0.566948	0.462962	1545	1
hsa03050	hsa03050	Proteasome	1/81	46/8142	0.369474	0.597678	0.488056	5720	1
hsa04930	hsa04930	Type II diabetes mellitus	1/81	46/8142	0.369474	0.597678	0.488056	9021	1
hsa00565	hsa00565	Ether lipid metabolism	1/81	49/8142	0.388213	0.615914	0.502948	5168	1
hsa04672	hsa04672	Intestinal immune network for IgA production	1/81	49/8142	0.388213	0.615914	0.502948	6387	1
hsa04913	hsa04913	Ovarian steroidogenesis	1/81	51/8142	0.400398	0.62342	0.509076	1545	1
hsa04915	hsa04915	Estrogen signaling pathway	2/81	138/8142	0.4005	0.62342	0.509076	2353/3725	2
hsa04014	hsa04014	Ras signaling pathway	3/81	232/8142	0.407637	0.628598	0.513305	5159/5156/1435	3
hsa03460	hsa03460	Fanconi anemia pathway	1/81	54/8142	0.418229	0.638961	0.521767	3280	1
hsa04072	hsa04072	Phospholipase D signaling pathway	2/81	148/8142	0.43512	0.639052	0.521841	5159/5156	2
hsa05134	hsa05134	Legionellosis	1/81	57/8142	0.435536	0.639052	0.521841	2920	1
hsa00480	hsa00480	Glutathione metabolism	1/81	58/8142	0.441191	0.639052	0.521841	2687	1
hsa05213	hsa05213	Endometrial cancer	1/81	58/8142	0.441191	0.639052	0.521841	4609	1
hsa04261	hsa04261	Adrenergic signaling in cardiomyocytes	2/81	150/8142	0.441919	0.639052	0.521841	7168/7171	2
hsa05132	hsa05132	Salmonella infection	3/81	249/8142	0.452804	0.639052	0.521841	2353/3725/4609	3
hsa04921	hsa04921	Oxytocin signaling pathway	2/81	154/8142	0.455385	0.639052	0.521841	2353/3725	2
hsa00140	hsa00140	Steroid hormone biosynthesis	1/81	61/8142	0.457823	0.639052	0.521841	1545	1
hsa00590	hsa00590	Arachidonic acid metabolism	1/81	61/8142	0.457823	0.639052	0.521841	2687	1
hsa04390	hsa04390	Hippo signaling pathway	2/81	157/8142	0.465365	0.639052	0.521841	122786/4609	2
hsa05160	hsa05160	Hepatitis C	2/81	157/8142	0.465365	0.639052	0.521841	9021/4609	2
hsa00310	hsa00310	Lysine degradation	1/81	63/8142	0.468638	0.639052	0.521841	55904	1
hsa03250	hsa03250	Viral life cycle - HIV-1	1/81	63/8142	0.468638	0.639052	0.521841	4131	1
hsa05321	hsa05321	Inflammatory bowel disease	1/81	65/8142	0.47924	0.648152	0.529273	3725	1
hsa05221	hsa05221	Acute myeloid leukemia	1/81	67/8142	0.489633	0.655064	0.534917	4609	1
hsa04920	hsa04920	Adipocytokine signaling pathway	1/81	69/8142	0.499821	0.655064	0.534917	9021	1
hsa05204	hsa05204	Chemical carcinogenesis - DNA adducts	1/81	69/8142	0.499821	0.655064	0.534917	1545	1
hsa05225	hsa05225	Hepatocellular carcinoma	2/81	168/8142	0.501033	0.655064	0.534917	4780/4609	2
hsa04530	hsa04530	Tight junction	2/81	169/8142	0.504201	0.655064	0.534917	3725/3688	2
hsa05164	hsa05164	Influenza A	2/81	171/8142	0.510499	0.658065	0.537367	6347/9021	2
hsa04137	hsa04137	Mitophagy - animal	1/81	72/8142	0.514728	0.658373	0.537619	3725	1
hsa01524	hsa01524	Platinum drug resistance	1/81	73/8142	0.519599	0.659491	0.538532	5366	1
hsa05220	hsa05220	Chronic myeloid leukemia	1/81	76/8142	0.533923	0.668912	0.546225	4609	1
hsa05100	hsa05100	Bacterial invasion of epithelial cells	1/81	77/8142	0.538604	0.668912	0.546225	3688	1
hsa00980	hsa00980	Metabolism of xenobiotics by cytochrome P450	1/81	78/8142	0.543238	0.668912	0.546225	1545	1
hsa04612	hsa04612	Antigen processing and presentation	1/81	78/8142	0.543238	0.668912	0.546225	5720	1
hsa04666	hsa04666	Fc gamma R-mediated phagocytosis	1/81	97/8142	0.623042	0.753972	0.615684	4082	1
hsa04713	hsa04713	Circadian entrainment	1/81	97/8142	0.623042	0.753972	0.615684	2353	1
hsa05170	hsa05170	Human immunodeficiency virus 1 infection	2/81	212/8142	0.627857	0.753972	0.615684	2353/3725	2
hsa04640	hsa04640	Hematopoietic cell lineage	1/81	99/8142	0.630595	0.753972	0.615684	1435	1
hsa04024	hsa04024	cAMP signaling pathway	2/81	221/8142	0.650555	0.772242	0.630602	2353/3725	2
hsa04931	hsa04931	Insulin resistance	1/81	108/8142	0.662775	0.781127	0.637858	9021	1
hsa04725	hsa04725	Cholinergic synapse	1/81	113/8142	0.679439	0.795088	0.649259	2353	1
hsa04020	hsa04020	Calcium signaling pathway	2/81	240/8142	0.694905	0.805807	0.658011	5159/5156	2
hsa04722	hsa04722	Neurotrophin signaling pathway	1/81	119/8142	0.698366	0.805807	0.658011	3725	1
hsa05131	hsa05131	Shigellosis	2/81	247/8142	0.710052	0.813601	0.664376	3725/3688	2
hsa04110	hsa04110	Cell cycle	1/81	126/8142	0.719055	0.818235	0.66816	4609	1
hsa04728	hsa04728	Dopaminergic synapse	1/81	132/8142	0.735669	0.826334	0.674773	2353	1
hsa04270	hsa04270	Vascular smooth muscle contraction	1/81	134/8142	0.740989	0.826334	0.674773	800	1
hsa04910	hsa04910	Insulin signaling pathway	1/81	137/8142	0.74877	0.826334	0.674773	9021	1
hsa04371	hsa04371	Apelin signaling pathway	1/81	139/8142	0.753829	0.826334	0.674773	4854	1
hsa04140	hsa04140	Autophagy - animal	1/81	141/8142	0.758787	0.826334	0.674773	81671	1
hsa04120	hsa04120	Ubiquitin mediated proteolysis	1/81	142/8142	0.761229	0.826334	0.674773	9021	1
hsa04936	hsa04936	Alcoholic liver disease	1/81	142/8142	0.761229	0.826334	0.674773	2920	1
hsa05226	hsa05226	Gastric cancer	1/81	149/8142	0.777652	0.838645	0.684826	4609	1
hsa04145	hsa04145	Phagosome	1/81	152/8142	0.784345	0.840369	0.686234	3688	1
hsa04934	hsa04934	Cushing syndrome	1/81	155/8142	0.790838	0.84186	0.687452	196	1
hsa04217	hsa04217	Necroptosis	1/81	159/8142	0.799196	0.845303	0.690264	7128	1
hsa04141	hsa04141	Protein processing in endoplasmic reticulum	1/81	171/8142	0.822341	0.864244	0.70573	4780	1
hsa05152	hsa05152	Tuberculosis	1/81	180/8142	0.837952	0.875076	0.714576	1051	1
hsa05034	hsa05034	Alcoholism	1/81	187/8142	0.84915	0.881193	0.719571	2354	1
hsa05010	hsa05010	Alzheimer disease	2/81	384/8142	0.90108	0.929239	0.758805	348/1435	2
hsa04144	hsa04144	Endocytosis	1/81	251/8142	0.921848	0.944751	0.771471	5156	1
hsa05012	hsa05012	Parkinson disease	1/81	266/8142	0.933063	0.949243	0.77514	4780	1
hsa05020	hsa05020	Prion disease	1/81	273/8142	0.937737	0.949243	0.77514	4684	1
hsa05168	hsa05168	Herpes simplex virus 1 infection	2/81	495/8142	0.961846	0.967711	0.79022	6347/9021	2
hsa05022	hsa05022	Pathways of neurodegeneration - multiple diseases	1/81	476/8142	0.992586	0.992586	0.810533	1435	1

## Sheet: Smooth muscle
ID	Description	GeneRatio	BgRatio	pvalue	p.adjust	qvalue	geneID	Count
hsa04510	hsa04510	Focal adhesion	18/75	201/8142	1.50537e-13	2.19784e-11	1.7906e-11	3679/1282/1284/10398/3910/3672/5159/4638/3688/5154/4659/5228/7094/2316/857/6093/81/1291	18
hsa04270	hsa04270	Vascular smooth muscle contraction	13/75	134/8142	1.91948e-10	1.40122e-08	1.14159e-08	1909/59/10398/94274/4629/2983/800/5592/4638/4637/4627/4659/6093	13
hsa04810	hsa04810	Regulation of actin cytoskeleton	14/75	218/8142	8.48344e-09	4.12861e-07	3.36361e-07	3679/10398/4629/7114/3672/5159/4638/3688/8874/4627/5154/4659/6093/81	14
hsa04151	hsa04151	PI3K-Akt signaling pathway	14/75	354/8142	3.34207e-06	0.000121985	9.93826e-05	3569/3679/1282/1284/285/3910/3672/5159/3688/5154/5228/3164/3716/1291	14
hsa04512	hsa04512	ECM-receptor interaction	7/75	88/8142	1.48154e-05	0.000358377	0.000291973	3679/1282/1284/3910/3672/3688/1291	7
hsa04611	hsa04611	Platelet activation	8/75	124/8142	1.65793e-05	0.000358377	0.000291973	2983/5592/4638/3688/4659/7094/1281/6093	8
hsa05410	hsa05410	Hypertrophic cardiomyopathy	7/75	90/8142	1.71825e-05	0.000358377	0.000291973	3569/3679/3672/3688/7168/7169/7171	7
hsa05414	hsa05414	Dilated cardiomyopathy	7/75	96/8142	2.62319e-05	0.000478732	0.000390027	5350/3679/3672/3688/7168/7169/7171	7
hsa05165	hsa05165	Human papillomavirus infection	12/75	331/8142	4.33566e-05	0.000703341	0.000573018	57801/3679/1282/1284/4854/3910/3672/5159/182/3688/3716/1291	12
hsa04022	hsa04022	cGMP-PKG signaling pathway	8/75	167/8142	0.000138905	0.00202801	0.00165223	1909/5350/10398/2983/5592/4638/4659/6093	8
hsa05146	hsa05146	Amoebiasis	6/75	102/8142	0.000333844	0.00428184	0.00348845	3569/1282/1284/3910/1281/81	6
hsa04974	hsa04974	Protein digestion and absorption	6/75	103/8142	0.000351932	0.00428184	0.00348845	1282/1284/80781/7373/1281/1291	6
hsa04530	hsa04530	Tight junction	7/75	169/8142	0.000888329	0.00997662	0.00812803	10398/4629/3688/4637/4627/6093/81	7
hsa04921	hsa04921	Oxytocin signaling pathway	6/75	154/8142	0.00285629	0.0297871	0.0242678	10398/2983/4638/4637/4659/6093	6
hsa04670	hsa04670	Leukocyte transendothelial migration	5/75	114/8142	0.00390275	0.0379868	0.0309481	10398/7070/3688/6093/81	5
hsa01521	hsa01521	EGFR tyrosine kinase inhibitor resistance	4/75	79/8142	0.00592594	0.0540742	0.0440547	3569/5159/5154/3716	4
hsa04540	hsa04540	Gap junction	4/75	88/8142	0.00864447	0.0742408	0.0604845	2983/5592/5159/5154	4
hsa05130	hsa05130	Pathogenic Escherichia coli infection	6/75	197/8142	0.00938199	0.0760984	0.061998	3569/4629/4430/3688/4627/6093	6
hsa05222	hsa05222	Small cell lung cancer	4/75	92/8142	0.0100772	0.0774352	0.063087	1282/1284/3910/3688	4
hsa04261	hsa04261	Adrenergic signaling in cardiomyocytes	5/75	150/8142	0.0121899	0.0875898	0.0713601	5350/7168/7169/7171/1390	5
hsa04015	hsa04015	Rap1 signaling pathway	6/75	210/8142	0.0125985	0.0875898	0.0713601	285/5159/3688/5154/5228/7094	6
hsa04933	hsa04933	AGE-RAGE signaling pathway in diabetic complications	4/75	100/8142	0.0133863	0.0888367	0.0723759	3569/1282/1284/1281	4
hsa04024	hsa04024	cAMP signaling pathway	6/75	221/8142	0.0158723	0.0985294	0.0802727	1909/5350/10398/4659/6752/6093	6
hsa05166	hsa05166	Human T-cell leukemia virus 1 infection	6/75	222/8142	0.0161966	0.0985294	0.0802727	3569/567/7094/2113/3716/7538	6
hsa04010	hsa04010	MAPK signaling pathway	7/75	294/8142	0.0181849	0.1062	0.0865219	285/5159/51776/5154/5228/2316/3164	7
hsa05206	hsa05206	MicroRNAs in cancer	7/75	310/8142	0.0235539	0.132264	0.107757	9839/4854/5159/7168/4082/5154/6093	7
hsa04926	hsa04926	Relaxin signaling pathway	4/75	129/8142	0.0308296	0.166708	0.135819	59/1282/1284/1281	4
hsa05412	hsa05412	Arrhythmogenic right ventricular cardiomyopathy	3/75	77/8142	0.0337866	0.176173	0.14353	3679/3672/3688	3
hsa05135	hsa05135	Yersinia infection	4/75	137/8142	0.0372458	0.187513	0.152769	3569/3688/8874/6093	4
hsa04371	hsa04371	Apelin signaling pathway	4/75	139/8142	0.0389617	0.189432	0.154332	59/4854/4638/182	4
hsa05205	hsa05205	Proteoglycans in cancer	5/75	205/8142	0.0402219	0.189432	0.154332	3688/4659/2316/857/6093	5
hsa05143	hsa05143	African trypanosomiasis	2/75	37/8142	0.0453162	0.203054	0.16543	3569/3910	2
hsa04260	hsa04260	Cardiac muscle contraction	3/75	87/8142	0.0458958	0.203054	0.16543	7168/7169/7171	3
hsa04658	hsa04658	Th1 and Th2 cell differentiation	3/75	92/8142	0.0526541	0.226103	0.184208	4854/182/3716	3
hsa04630	hsa04630	JAK-STAT signaling pathway	4/75	162/8142	0.0619142	0.252338	0.205582	3569/5159/5154/3716	4
hsa04014	hsa04014	Ras signaling pathway	5/75	232/8142	0.0622205	0.252338	0.205582	285/5159/5154/5228/2113	5
hsa04020	hsa04020	Calcium signaling pathway	5/75	240/8142	0.0698334	0.275559	0.2245	1909/5350/5159/4638/5154	5
hsa05131	hsa05131	Shigellosis	5/75	247/8142	0.0769029	0.289233	0.23564	10398/3688/7094/6093/81	5
hsa04659	hsa04659	Th17 cell differentiation	3/75	108/8142	0.0772609	0.289233	0.23564	3569/196/3716	3
hsa04668	hsa04668	TNF signaling pathway	3/75	112/8142	0.0840818	0.299413	0.243934	3569/182/7128	3
hsa05145	hsa05145	Toxoplasmosis	3/75	112/8142	0.0840818	0.299413	0.243934	3910/3688/3716	3
hsa04621	hsa04621	NOD-like receptor signaling pathway	4/75	184/8142	0.0892841	0.310369	0.25286	3569/7128/3428/3716	4
hsa04919	hsa04919	Thyroid hormone signaling pathway	3/75	121/8142	0.10033	0.334463	0.272489	10231/5350/4854	3
hsa04330	hsa04330	Notch signaling pathway	2/75	59/8142	0.102454	0.334463	0.272489	4854/182	2
hsa05167	hsa05167	Kaposi sarcoma-associated herpesvirus infection	4/75	194/8142	0.103377	0.334463	0.272489	3569/285/3716/7538	4
hsa04730	hsa04730	Long-term depression	2/75	60/8142	0.105379	0.334463	0.272489	2983/5592	2
hsa05169	hsa05169	Epstein-Barr virus infection	4/75	202/8142	0.115349	0.358317	0.291924	3569/567/7128/3716	4
hsa00533	hsa00533	Glycosaminoglycan biosynthesis - keratan sulfate	1/75	14/8142	0.121608	0.369892	0.301354	10678	1
hsa04924	hsa04924	Renin secretion	2/75	69/8142	0.132643	0.382385	0.311532	1909/2983	2
hsa05211	hsa05211	Renal cell carcinoma	2/75	69/8142	0.132643	0.382385	0.311532	2034/2113	2
hsa05162	hsa05162	Measles	3/75	139/8142	0.136192	0.382385	0.311532	3569/7128/3716	3
hsa05418	hsa05418	Fluid shear stress and atherosclerosis	3/75	139/8142	0.136192	0.382385	0.311532	5154/4780/857	3
hsa05218	hsa05218	Melanoma	2/75	72/8142	0.142061	0.384617	0.31335	5159/5154	2
hsa04550	hsa04550	Signaling pathways regulating pluripotency of stem cells	3/75	143/8142	0.144699	0.384617	0.31335	3399/463/3716	3
hsa05214	hsa05214	Glioma	2/75	75/8142	0.151619	0.384617	0.31335	5159/5154	2
hsa05163	hsa05163	Human cytomegalovirus infection	4/75	225/8142	0.15292	0.384617	0.31335	3569/567/3716/6093	4
hsa04971	hsa04971	Gastric acid secretion	2/75	76/8142	0.154834	0.384617	0.31335	4638/6752	2
hsa05133	hsa05133	Pertussis	2/75	76/8142	0.154834	0.384617	0.31335	3569/3688	2
hsa05100	hsa05100	Bacterial invasion of epithelial cells	2/75	77/8142	0.158062	0.384617	0.31335	3688/857	2
hsa05140	hsa05140	Leishmaniasis	2/75	77/8142	0.158062	0.384617	0.31335	3688/3716	2
hsa04612	hsa04612	Antigen processing and presentation	2/75	78/8142	0.161303	0.386068	0.314533	567/5720	2
hsa00532	hsa00532	Glycosaminoglycan biosynthesis - chondroitin sulfate / dermatan sulfate	1/75	20/8142	0.169146	0.398311	0.324507	22856	1
hsa04218	hsa04218	Cellular senescence	3/75	156/8142	0.173492	0.40206	0.327561	3569/677/2113	3
hsa04970	hsa04970	Salivary secretion	2/75	92/8142	0.207758	0.469061	0.382148	2983/5592	2
hsa04350	hsa04350	TGF-beta signaling pathway	2/75	94/8142	0.21452	0.469061	0.382148	3399/6093	2
hsa04657	hsa04657	IL-17 signaling pathway	2/75	94/8142	0.21452	0.469061	0.382148	3569/7128	2
hsa00601	hsa00601	Glycosphingolipid biosynthesis - lacto and neolacto series	1/75	27/8142	0.221405	0.469061	0.382148	10678	1
hsa04713	hsa04713	Circadian entrainment	2/75	97/8142	0.224702	0.469061	0.382148	2983/5592	2
hsa05215	hsa05215	Prostate cancer	2/75	97/8142	0.224702	0.469061	0.382148	5159/5154	2
hsa01522	hsa01522	Endocrine resistance	2/75	98/8142	0.228105	0.469061	0.382148	4854/182	2
hsa05231	hsa05231	Choline metabolism in cancer	2/75	98/8142	0.228105	0.469061	0.382148	5159/5154	2
hsa04640	hsa04640	Hematopoietic cell lineage	2/75	99/8142	0.231512	0.469454	0.382468	3569/3672	2
hsa04360	hsa04360	Axon guidance	3/75	182/8142	0.235177	0.470355	0.383202	10398/3688/6093	3
hsa01523	hsa01523	Antifolate resistance	1/75	30/8142	0.242797	0.479031	0.390271	3569	1
hsa04066	hsa04066	HIF-1 signaling pathway	2/75	109/8142	0.265718	0.517265	0.42142	3569/285	2
hsa05415	hsa05415	Diabetic cardiomyopathy	3/75	203/8142	0.287511	0.552324	0.449983	5350/5166/1281	3
hsa05332	hsa05332	Graft-versus-host disease	1/75	42/8142	0.322714	0.6119	0.49852	3569	1
hsa04380	hsa04380	Osteoclast differentiation	2/75	128/8142	0.330581	0.618779	0.504124	2355/3716	2
hsa03050	hsa03050	Proteasome	1/75	46/8142	0.347457	0.642136	0.523154	5720	1
hsa04672	hsa04672	Intestinal immune network for IgA production	1/75	49/8142	0.365427	0.661109	0.538611	3569	1
hsa04979	hsa04979	Cholesterol metabolism	1/75	50/8142	0.371308	0.661109	0.538611	51129	1
hsa05144	hsa05144	Malaria	1/75	50/8142	0.371308	0.661109	0.538611	3569	1
hsa05224	hsa05224	Breast cancer	2/75	147/8142	0.393889	0.688373	0.560823	4854/182	2
hsa04072	hsa04072	Phospholipase D signaling pathway	2/75	148/8142	0.397154	0.688373	0.560823	5159/5154	2
hsa05132	hsa05132	Salmonella infection	3/75	249/8142	0.403808	0.688373	0.560823	3569/10398/2316	3
hsa04923	hsa04923	Regulation of lipolysis in adipocytes	1/75	56/8142	0.40548	0.688373	0.560823	5592	1
hsa05134	hsa05134	Legionellosis	1/75	57/8142	0.410994	0.689715	0.561916	3569	1
hsa04934	hsa04934	Cushing syndrome	2/75	155/8142	0.41978	0.695519	0.566645	196/3164	2
hsa05416	hsa05416	Viral myocarditis	1/75	60/8142	0.427236	0.695519	0.566645	857	1
hsa04217	hsa04217	Necroptosis	2/75	159/8142	0.432521	0.695519	0.566645	7128/3716	2
hsa05161	hsa05161	Hepatitis B	2/75	162/8142	0.441982	0.695519	0.566645	3569/3716	2
hsa03250	hsa03250	Viral life cycle - HIV-1	1/75	63/8142	0.443036	0.695519	0.566645	4131	1
hsa04623	hsa04623	Cytosolic DNA-sensing pathway	1/75	63/8142	0.443036	0.695519	0.566645	3569	1
hsa04927	hsa04927	Cortisol synthesis and secretion	1/75	65/8142	0.45333	0.696696	0.567604	3164	1
hsa05321	hsa05321	Inflammatory bowel disease	1/75	65/8142	0.45333	0.696696	0.567604	3569	1
hsa05164	hsa05164	Influenza A	2/75	171/8142	0.469845	0.714556	0.582155	3569/3716	2
hsa05230	hsa05230	Central carbon metabolism in cancer	1/75	70/8142	0.47825	0.719717	0.586359	5159	1
hsa04520	hsa04520	Adherens junction	1/75	71/8142	0.483098	0.719717	0.586359	81	1
hsa05152	hsa05152	Tuberculosis	2/75	180/8142	0.496886	0.732425	0.596713	3569/3716	2
hsa03320	hsa03320	PPAR signaling pathway	1/75	75/8142	0.502048	0.732425	0.596713	51129	1
hsa05212	hsa05212	Pancreatic cancer	1/75	76/8142	0.506678	0.732425	0.596713	3716	1
hsa05202	hsa05202	Transcriptional misregulation in cancer	2/75	193/8142	0.534397	0.764921	0.623188	3569/5154	2
hsa04610	hsa04610	Complement and coagulation cascades	1/75	85/8142	0.546478	0.774619	0.631088	7035	1
hsa05235	hsa05235	PD-L1 expression and PD-1 checkpoint pathway in cancer	1/75	89/8142	0.563133	0.780832	0.63615	3716	1
hsa05203	hsa05203	Viral carcinogenesis	2/75	204/8142	0.564646	0.780832	0.63615	3716/81	2
hsa05323	hsa05323	Rheumatoid arthritis	1/75	93/8142	0.579185	0.780832	0.63615	3569	1
hsa05207	hsa05207	Chemical carcinogenesis - receptor activation	2/75	212/8142	0.585765	0.780832	0.63615	182/196	2
hsa05417	hsa05417	Lipid and atherosclerosis	2/75	215/8142	0.593491	0.780832	0.63615	3569/4780	2
hsa04666	hsa04666	Fc gamma R-mediated phagocytosis	1/75	97/8142	0.594654	0.780832	0.63615	4082	1
hsa04925	hsa04925	Aldosterone synthesis and secretion	1/75	98/8142	0.598433	0.780832	0.63615	3164	1
hsa04061	hsa04061	Viral protein interaction with cytokine and cytokine receptor	1/75	100/8142	0.605887	0.780832	0.63615	3569	1
hsa05142	hsa05142	Chagas disease	1/75	102/8142	0.613204	0.780832	0.63615	3569	1
hsa05208	hsa05208	Chemical carcinogenesis - reactive oxygen species	2/75	223/8142	0.613578	0.780832	0.63615	196/4780	2
hsa04064	hsa04064	NF-kappa B signaling pathway	1/75	104/8142	0.620387	0.780832	0.63615	7128	1
hsa04620	hsa04620	Toll-like receptor signaling pathway	1/75	104/8142	0.620387	0.780832	0.63615	3569	1
hsa04625	hsa04625	C-type lectin receptor signaling pathway	1/75	104/8142	0.620387	0.780832	0.63615	3569	1
hsa04931	hsa04931	Insulin resistance	1/75	108/8142	0.634361	0.786022	0.640379	3569	1
hsa05171	hsa05171	Coronavirus disease - COVID-19	2/75	232/8142	0.635278	0.786022	0.640379	3569/3716	2
hsa04071	hsa04071	Sphingolipid signaling pathway	1/75	119/8142	0.670225	0.81544	0.664346	6093	1
hsa04935	hsa04935	Growth hormone synthesis, secretion and action	1/75	119/8142	0.670225	0.81544	0.664346	6752	1
hsa05168	hsa05168	Herpes simplex virus 1 infection	4/75	495/8142	0.676947	0.816812	0.665464	3569/567/55422/3716	4
hsa00230	hsa00230	Purine metabolism	1/75	128/8142	0.696968	0.83115	0.677145	2983	1
hsa04068	hsa04068	FoxO signaling pathway	1/75	131/8142	0.705397	0.83115	0.677145	3569	1
hsa05322	hsa05322	Systemic lupus erythematosus	1/75	136/8142	0.718935	0.83115	0.677145	81	1
hsa04910	hsa04910	Insulin signaling pathway	1/75	137/8142	0.721568	0.83115	0.677145	5573	1
hsa05020	hsa05020	Prion disease	2/75	273/8142	0.722364	0.83115	0.677145	3569/857	2
hsa04140	hsa04140	Autophagy - animal	1/75	141/8142	0.731859	0.83115	0.677145	81671	1
hsa04120	hsa04120	Ubiquitin mediated proteolysis	1/75	142/8142	0.734372	0.83115	0.677145	10054	1
hsa04936	hsa04936	Alcoholic liver disease	1/75	142/8142	0.734372	0.83115	0.677145	3569	1
hsa04514	hsa04514	Cell adhesion molecules	1/75	149/8142	0.751328	0.838302	0.682971	3688	1
hsa04145	hsa04145	Phagosome	1/75	152/8142	0.758263	0.838302	0.682971	3688	1
hsa04932	hsa04932	Non-alcoholic fatty liver disease	1/75	155/8142	0.765008	0.838302	0.682971	3569	1
hsa04150	hsa04150	mTOR signaling pathway	1/75	156/8142	0.767214	0.838302	0.682971	220441	1
hsa05160	hsa05160	Hepatitis C	1/75	157/8142	0.769401	0.838302	0.682971	3716	1
hsa05225	hsa05225	Hepatocellular carcinoma	1/75	168/8142	0.792151	0.856636	0.697908	4780	1
hsa04141	hsa04141	Protein processing in endoplasmic reticulum	1/75	171/8142	0.797962	0.856636	0.697908	4780	1
hsa04062	hsa04062	Chemokine signaling pathway	1/75	192/8142	0.834383	0.889196	0.724435	6093	1
hsa04080	hsa04080	Neuroactive ligand-receptor interaction	2/75	362/8142	0.853055	0.902507	0.73528	1909/6752	2
hsa05170	hsa05170	Human immunodeficiency virus 1 infection	1/75	212/8142	0.863014	0.906476	0.738513	567	1
hsa04714	hsa04714	Thermogenesis	1/75	232/8142	0.886751	0.924754	0.753405	5592	1
hsa04144	hsa04144	Endocytosis	1/75	251/8142	0.905521	0.937632	0.763896	857	1
hsa05012	hsa05012	Parkinson disease	1/75	266/8142	0.918141	0.944004	0.769088	4780	1
hsa04060	hsa04060	Cytokine-cytokine receptor interaction	1/75	295/8142	0.938007	0.957686	0.780234	3569	1
hsa05010	hsa05010	Alzheimer disease	1/75	384/8142	0.973756	0.987281	0.804345	3569	1
hsa04740	hsa04740	Olfactory transduction	1/75	439/8142	0.984648	0.98932	0.806007	5592	1
hsa05022	hsa05022	Pathways of neurodegeneration - multiple diseases	1/75	476/8142	0.98932	0.98932	0.806007	3569	1

## Sheet: Endothelial
ID	Description	GeneRatio	BgRatio	pvalue	p.adjust	qvalue	geneID	Count
hsa05418	hsa05418	Fluid shear stress and atherosclerosis	19/133	139/8142	6.94623e-13	1.55596e-10	1.01634e-10	6401/3791/1003/5175/5155/4313/5327/7056/4258/857/60/3725/4208/2353/659/801/10365/71/1843	19
hsa04510	hsa04510	Focal adhesion	17/133	201/8142	2.37575e-08	2.60026e-06	1.69848e-06	3791/5155/1284/1282/80310/2321/3912/857/60/3688/3725/3910/10627/998/3655/595/71	17
hsa04670	hsa04670	Leukocyte transendothelial migration	13/133	114/8142	3.48249e-08	2.60026e-06	1.69848e-06	90952/6387/1003/5175/7122/58494/4313/60/3688/10627/4478/998/71	13
hsa04015	hsa04015	Rap1 signaling pathway	16/133	210/8142	2.70446e-07	1.51449e-05	9.89261e-06	3791/7010/5155/80310/2321/23236/60/9771/3688/2776/25780/801/998/5216/71/3643	16
hsa04810	hsa04810	Regulation of actin cytoskeleton	16/133	218/8142	4.50274e-07	2.01723e-05	1.31764e-05	6387/5155/80310/7114/60/5962/3688/1730/10627/4627/4478/998/3655/5216/10096/71	16
hsa04530	hsa04530	Tight junction	14/133	169/8142	5.7661e-07	2.15268e-05	1.40612e-05	7122/58494/60/5962/3688/3725/4637/10627/4627/4478/998/595/10096/71	14
hsa04151	hsa04151	PI3K-Akt signaling pathway	19/133	354/8142	4.22844e-06	0.000129117	8.43389e-05	3791/7010/10161/5155/1284/1282/2791/80310/2321/3912/3688/3910/3655/6446/595/7529/2787/3643/11140	19
hsa04933	hsa04933	AGE-RAGE signaling pathway in diabetic complications	10/133	100/8142	4.79127e-06	0.000129117	8.43389e-05	6401/1284/1282/4313/7056/23236/3725/7048/998/595	10
hsa04514	hsa04514	Cell adhesion molecules	12/133	149/8142	5.18776e-06	0.000129117	8.43389e-05	6401/947/90952/1003/5175/7122/58494/3384/3688/3106/3133/3655	12
hsa05165	hsa05165	Human papillomavirus infection	18/133	331/8142	6.47232e-06	0.00014498	9.47002e-05	1284/1282/23462/3912/9636/4851/3688/57801/3910/182/4855/5925/3280/3106/3133/998/3655/595	18
hsa05167	hsa05167	Kaposi sarcoma-associated herpesvirus infection	13/133	194/8142	1.55587e-05	0.000316831	0.000206953	5155/2791/9976/3725/7538/2353/5925/3106/3133/801/595/2920/2787	13
hsa01522	hsa01522	Endocrine resistance	9/133	98/8142	2.90848e-05	0.000542916	0.00035463	54567/4313/4851/3725/2353/182/4855/5925/595	9
hsa04010	hsa04010	MAPK signaling pathway	15/133	294/8142	8.40731e-05	0.00137639	0.000899052	2122/3791/7010/5155/80310/2321/1848/3725/4208/2353/7048/25780/998/3643/1843	15
hsa04371	hsa04371	Apelin signaling pathway	10/133	139/8142	8.60244e-05	0.00137639	0.000899052	2791/5327/23236/4208/182/2776/801/595/10365/2787	10
hsa04014	hsa04014	Ras signaling pathway	13/133	232/8142	0.000100613	0.00150248	0.000981415	3791/7010/5155/2791/80310/2321/9771/25780/801/2113/998/2787/3643	13
hsa05222	hsa05222	Small cell lung cancer	8/133	92/8142	0.000120767	0.00169074	0.00110439	1284/1282/3912/3688/3910/5925/3655/595	8
hsa05224	hsa05224	Breast cancer	10/133	147/8142	0.000137311	0.00180927	0.00118181	54567/23462/4851/3725/2353/182/4855/5925/3280/595	10
hsa04921	hsa04921	Oxytocin signaling pathway	10/133	154/8142	0.000201422	0.00250658	0.00163729	23236/60/3725/4208/2353/4637/2776/801/595/71	10
hsa04926	hsa04926	Relaxin signaling pathway	9/133	129/8142	0.000247335	0.00291595	0.00190469	1284/1282/4313/2791/23236/3725/2353/7048/2787	9
hsa04270	hsa04270	Vascular smooth muscle contraction	9/133	134/8142	0.000328731	0.00368179	0.00240493	10203/10266/10268/23236/4637/2776/4627/801/800	9
hsa04330	hsa04330	Notch signaling pathway	6/133	59/8142	0.000375938	0.00401001	0.00261932	54567/23462/4851/182/4855/3280	6
hsa05416	hsa05416	Viral myocarditis	6/133	60/8142	0.000412179	0.00419673	0.00274129	857/60/3106/3133/595/71	6
hsa05205	hsa05205	Proteoglycans in cancer	11/133	205/8142	0.000507521	0.00494281	0.00322862	3791/4313/3339/857/60/5962/3688/4478/998/595/71	11
hsa04512	hsa04512	ECM-receptor interaction	7/133	88/8142	0.000560193	0.00522847	0.00341521	1284/1282/3339/3912/3688/3910/3655	7
hsa05132	hsa05132	Salmonella infection	12/133	249/8142	0.000740675	0.00663644	0.0043349	5420/60/3725/2353/23643/5286/10627/998/388/5216/10096/71	12
hsa05166	hsa05166	Human T-cell leukemia virus 1 infection	11/133	222/8142	0.000984549	0.00845019	0.00551962	567/8829/3725/7538/2353/5925/7048/3106/3133/2113/595	11
hsa04520	hsa04520	Adherens junction	6/133	71/8142	0.00101855	0.00845019	0.00551962	5787/60/7048/998/71/3643	6
hsa05163	hsa05163	Human cytomegalovirus infection	11/133	225/8142	0.00109862	0.00878892	0.00574088	6387/2791/567/23236/2776/5925/3106/3133/801/595/2787	11
hsa05146	hsa05146	Amoebiasis	7/133	102/8142	0.00134933	0.0104224	0.00680788	1284/1282/3912/23236/3910/2776/2920	7
hsa05100	hsa05100	Bacterial invasion of epithelial cells	6/133	77/8142	0.00155701	0.0116257	0.00759384	857/60/3688/998/10096/71	6
hsa05135	hsa05135	Yersinia infection	8/133	137/8142	0.00175667	0.0126934	0.00829124	60/3688/3725/2353/2776/998/10096/71	8
hsa04668	hsa04668	TNF signaling pathway	7/133	112/8142	0.00231395	0.0161976	0.0105802	6401/7128/3725/2353/182/9021/2920	7
hsa05170	hsa05170	Human immunodeficiency virus 1 infection	10/133	212/8142	0.0024067	0.0163364	0.0106708	2791/567/3725/2353/2776/3106/3133/801/8905/2787	10
hsa04360	hsa04360	Axon guidance	9/133	182/8142	0.00288417	0.0189443	0.0123743	56920/6387/1948/8829/3688/1808/10627/659/998	9
hsa05143	hsa05143	African trypanosomiasis	4/133	37/8142	0.00296005	0.0189443	0.0123743	6401/23236/3910/2776	4
hsa05410	hsa05410	Hypertrophic cardiomyopathy	6/133	90/8142	0.00344175	0.0214153	0.0139884	60/7171/3688/7170/3655/71	6
hsa04218	hsa04218	Cellular senescence	8/133	156/8142	0.00393719	0.02326	0.0151933	3486/5925/7048/3106/3133/801/2113/595	8
hsa04912	hsa04912	GnRH signaling pathway	6/133	93/8142	0.00404973	0.02326	0.0151933	4313/23236/3725/2776/801/998	6
hsa05323	hsa05323	Rheumatoid arthritis	6/133	93/8142	0.00404973	0.02326	0.0151933	7010/6387/2321/3725/2353/2920	6
hsa05202	hsa05202	Transcriptional misregulation in cancer	9/133	193/8142	0.00425815	0.0238456	0.0155759	5327/2321/3486/7102/1848/4208/4005/7048/6935	9
hsa05414	hsa05414	Dilated cardiomyopathy	6/133	96/8142	0.00473389	0.0253518	0.0165597	60/7171/3688/7170/3655/71	6
hsa05130	hsa05130	Pathogenic Escherichia coli infection	9/133	197/8142	0.00486854	0.0253518	0.0165597	7122/60/3688/3725/2353/4627/998/10096/71	9
hsa04713	hsa04713	Circadian entrainment	6/133	97/8142	0.00497982	0.0253518	0.0165597	2791/23236/2353/2776/801/2787	6
hsa05215	hsa05215	Prostate cancer	6/133	97/8142	0.00497982	0.0253518	0.0165597	5155/80310/5327/5925/595/6935	6
hsa05231	hsa05231	Choline metabolism in cancer	6/133	98/8142	0.00523501	0.0255876	0.0167137	5155/8611/80310/8613/3725/2353	6
hsa05211	hsa05211	Renal cell carcinoma	5/133	69/8142	0.0052546	0.0255876	0.0167137	5155/2034/3725/2113/998	5
hsa04068	hsa04068	FoxO signaling pathway	7/133	131/8142	0.00552458	0.0260685	0.0170278	1901/10769/7048/6446/595/10365/3643	7
hsa05120	hsa05120	Epithelial cell signaling in Helicobacter pylori infection	5/133	70/8142	0.00558611	0.0260685	0.0170278	58494/3725/998/2920/102	5
hsa05169	hsa05169	Epstein-Barr virus infection	9/133	202/8142	0.00572508	0.0261718	0.0170953	567/9636/7128/3725/5925/3280/3106/3133/595	9
hsa05131	hsa05131	Shigellosis	10/133	247/8142	0.00707789	0.031709	0.0207121	23236/60/3688/3725/10627/998/54874/5216/10096/71	10
hsa04971	hsa04971	Gastric acid secretion	5/133	76/8142	0.00789136	0.0339935	0.0222044	23236/60/2776/801/71	5
hsa05133	hsa05133	Pertussis	5/133	76/8142	0.00789136	0.0339935	0.0222044	3688/3725/2353/23643/801	5
hsa04072	hsa04072	Phospholipase D signaling pathway	7/133	148/8142	0.0105396	0.0445447	0.0290964	10161/5155/8611/80310/8613/23236/3643	7
hsa04726	hsa04726	Serotonergic synapse	6/133	115/8142	0.0111866	0.0464036	0.0303106	2791/23236/351/2776/2787/1843	6
hsa04935	hsa04935	Growth hormone synthesis, secretion and action	6/133	119/8142	0.0130903	0.0533131	0.0348239	3486/23236/8835/2353/2776/9021	6
hsa04919	hsa04919	Thyroid hormone signaling pathway	6/133	121/8142	0.0141227	0.0564908	0.0368996	23236/60/4851/4855/595/71	6
hsa04611	hsa04611	Platelet activation	6/133	124/8142	0.0157761	0.0619973	0.0404964	23236/60/3688/2776/10627/71	6
hsa04658	hsa04658	Th1 and Th2 cell differentiation	5/133	92/8142	0.0170998	0.0660405	0.0431374	54567/4851/3725/2353/182	5
hsa04728	hsa04728	Dopaminergic synapse	6/133	132/8142	0.0208316	0.0784723	0.0512577	2791/23236/2353/2776/801/2787	6
hsa04666	hsa04666	Fc gamma R-mediated phagocytosis	5/133	97/8142	0.0210194	0.0784723	0.0512577	8611/8613/998/4082/10096	5
hsa04960	hsa04960	Aldosterone-regulated sodium reabsorption	3/133	37/8142	0.0220957	0.0811384	0.0529992	9351/6446/3643	3
hsa05207	hsa05207	Chemical carcinogenesis - receptor activation	8/133	212/8142	0.0226013	0.0816562	0.0533375	54567/4258/3725/2353/182/5925/196/595	8
hsa05417	hsa05417	Lipid and atherosclerosis	8/133	215/8142	0.0243388	0.086538	0.0565263	6401/23236/3725/2353/23643/801/998/2920	8
hsa04915	hsa04915	Estrogen signaling pathway	6/133	138/8142	0.0252774	0.087824	0.0573662	4313/23236/3725/2353/2776/801	6
hsa05142	hsa05142	Chagas disease	5/133	102/8142	0.0254846	0.087824	0.0573662	23236/3725/2353/2776/7048	5
hsa04924	hsa04924	Renin secretion	4/133	69/8142	0.026001	0.0882459	0.0576418	358/23236/2776/801	4
hsa04974	hsa04974	Protein digestion and absorption	5/133	103/8142	0.0264452	0.0884139	0.0577515	1306/1284/1282/80781/5547	5
hsa04917	hsa04917	Prolactin signaling pathway	4/133	70/8142	0.0272383	0.0897262	0.0586087	8835/2353/595/9021	4
hsa05219	hsa05219	Bladder cancer	3/133	41/8142	0.0289249	0.0939013	0.0613359	4313/5925/595	3
hsa05218	hsa05218	Melanoma	4/133	72/8142	0.0298172	0.0954151	0.0623247	5155/80310/5925/595	4
hsa05214	hsa05214	Glioma	4/133	75/8142	0.0339485	0.107105	0.0699606	5155/5925/801/595	4
hsa05212	hsa05212	Pancreatic cancer	4/133	76/8142	0.0353961	0.108613	0.0709453	5925/7048/998/595	4
hsa05220	hsa05220	Chronic myeloid leukemia	4/133	76/8142	0.0353961	0.108613	0.0709453	2122/5925/7048/595	4
hsa05145	hsa05145	Toxoplasmosis	5/133	112/8142	0.0361378	0.109342	0.0714216	3912/3688/3910/23643/3655	5
hsa05412	hsa05412	Arrhythmogenic right ventricular cardiomyopathy	4/133	77/8142	0.0368791	0.109342	0.0714216	60/3688/3655/71	4
hsa04725	hsa04725	Cholinergic synapse	5/133	113/8142	0.0373334	0.109342	0.0714216	2791/23236/2353/2776/2787	5
hsa04062	hsa04062	Chemokine signaling pathway	7/133	192/8142	0.0375863	0.109342	0.0714216	6387/2791/23236/2776/998/2920/2787	7
hsa04612	hsa04612	Antigen processing and presentation	4/133	78/8142	0.0383976	0.110164	0.0719585	567/972/3106/3133	4
hsa04930	hsa04930	Type II diabetes mellitus	3/133	46/8142	0.0388524	0.110164	0.0719585	8835/9021/3643	3
hsa04932	hsa04932	Non-alcoholic fatty liver disease	6/133	155/8142	0.0411823	0.11531	0.0753202	3725/2353/998/9021/3643/27089	6
hsa04390	hsa04390	Hippo signaling pathway	6/133	157/8142	0.0433913	0.119996	0.0783807	60/7048/659/595/7529/71	6
hsa04662	hsa04662	B cell receptor signaling pathway	4/133	82/8142	0.0448262	0.122452	0.0799852	3725/2353/25780/8519	4
hsa05110	hsa05110	Vibrio cholerae infection	3/133	50/8142	0.0478833	0.129227	0.0844107	60/71/6558	3
hsa05161	hsa05161	Hepatitis B	6/133	162/8142	0.0492358	0.130124	0.0849966	3339/3725/2353/5925/7048/7529	6
hsa05203	hsa05203	Viral carcinogenesis	7/133	204/8142	0.0493775	0.130124	0.0849966	3725/5925/3106/3133/998/595/7529	7
hsa04610	hsa04610	Complement and coagulation cascades	4/133	85/8142	0.0500201	0.130285	0.0851016	5327/7056/2/7035	4
hsa05210	hsa05210	Colorectal cancer	4/133	86/8142	0.0518221	0.133427	0.087154	3725/2353/7048/595	4
hsa04540	hsa04540	Gap junction	4/133	88/8142	0.0555318	0.141354	0.0923315	5155/80310/23236/2776	4
hsa05225	hsa05225	Hepatocellular carcinoma	6/133	168/8142	0.0568631	0.143116	0.0934829	4258/60/5925/7048/595/71	6
hsa04970	hsa04970	Salivary secretion	4/133	92/8142	0.0633704	0.157722	0.103023	23236/2776/801/6558	4
hsa05206	hsa05206	MicroRNAs in cancer	9/133	310/8142	0.0668715	0.164341	0.107347	5155/4851/5962/6659/4855/659/4082/595/6935	9
hsa04657	hsa04657	IL-17 signaling pathway	4/133	94/8142	0.0674972	0.164341	0.107347	7128/3725/2353/2920	4
hsa05162	hsa05162	Measles	5/133	139/8142	0.0770086	0.185483	0.121157	7128/3725/2353/4478/595	5
hsa04929	hsa04929	GnRH secretion	3/133	64/8142	0.0865928	0.206349	0.134786	23236/3782/2776	3
hsa04064	hsa04064	NF-kappa B signaling pathway	4/133	104/8142	0.090146	0.212555	0.13884	6387/7128/23643/2920	4
hsa04928	hsa04928	Parathyroid hormone synthesis, secretion and action	4/133	106/8142	0.0950655	0.22182	0.144892	23236/4208/2353/2776	4
hsa04720	hsa04720	Long-term potentiation	3/133	67/8142	0.0961993	0.222151	0.145108	23236/2776/801	3
hsa04020	hsa04020	Calcium signaling pathway	7/133	240/8142	0.0977004	0.223315	0.145869	3791/5155/80310/2321/23236/2776/801	7
hsa04261	hsa04261	Adrenergic signaling in cardiomyocytes	5/133	150/8142	0.0987323	0.223394	0.14592	23236/7171/2776/7170/801	5
hsa04659	hsa04659	Th17 cell differentiation	4/133	108/8142	0.10011	0.224246	0.146476	3725/2353/7048/196	4
hsa05031	hsa05031	Amphetamine addiction	3/133	69/8142	0.102835	0.226162	0.147728	3725/2353/801	3
hsa04145	hsa04145	Phagosome	5/133	152/8142	0.102984	0.226162	0.147728	60/3688/3106/3133/71	5
hsa04934	hsa04934	Cushing syndrome	5/133	155/8142	0.109532	0.238205	0.155595	23236/2776/5925/196/595	5
hsa05160	hsa05160	Hepatitis C	5/133	157/8142	0.114008	0.243589	0.159111	7122/5925/595/7529/9021	5
hsa05415	hsa05415	Diabetic cardiomyopathy	6/133	203/8142	0.114761	0.243589	0.159111	4313/23236/514/7048/3643/27089	6
hsa04724	hsa04724	Glutamatergic synapse	4/133	114/8142	0.115967	0.243589	0.159111	2791/23236/2776/2787	4
hsa04144	hsa04144	Endocytosis	7/133	251/8142	0.116357	0.243589	0.159111	857/7048/3106/3133/998/10096/1601	7
hsa05216	hsa05216	Thyroid cancer	2/133	37/8142	0.121948	0.252928	0.165212	7170/595	2
hsa05330	hsa05330	Allograft rejection	2/133	38/8142	0.127405	0.261824	0.171022	3106/3133	2
hsa05140	hsa05140	Leishmaniasis	3/133	77/8142	0.131081	0.266929	0.174357	3688/3725/2353	3
hsa04022	hsa04022	cGMP-PKG signaling pathway	5/133	167/8142	0.137666	0.277064	0.180977	23236/4208/2776/801/3643	5
hsa01521	hsa01521	EGFR tyrosine kinase inhibitor resistance	3/133	79/8142	0.138532	0.277064	0.180977	3791/5155/80310	3
hsa05332	hsa05332	Graft-versus-host disease	2/133	42/8142	0.149773	0.296894	0.19393	3106/3133	2
hsa04940	hsa04940	Type I diabetes mellitus	2/133	43/8142	0.155483	0.301623	0.197019	3106/3133	2
hsa04975	hsa04975	Fat digestion and absorption	2/133	43/8142	0.155483	0.301623	0.197019	8611/8613	2
hsa04380	hsa04380	Osteoclast differentiation	4/133	128/8142	0.156826	0.301623	0.197019	3725/2353/7048/9021	4
hsa05208	hsa05208	Chemical carcinogenesis - reactive oxygen species	6/133	223/8142	0.157544	0.301623	0.197019	4258/514/3725/2353/196/27089	6
hsa04911	hsa04911	Insulin secretion	3/133	86/8142	0.165675	0.314501	0.205431	23236/3782/2776	3
hsa04260	hsa04260	Cardiac muscle contraction	3/133	87/8142	0.169675	0.319389	0.208623	7171/7170/27089	3
hsa04210	hsa04210	Apoptosis	4/133	136/8142	0.182283	0.337539	0.220479	60/3725/2353/71	4
hsa04621	hsa04621	NOD-like receptor signaling pathway	5/133	184/8142	0.182331	0.337539	0.220479	23236/7128/3725/3428/2920	5
hsa04910	hsa04910	Insulin signaling pathway	4/133	137/8142	0.185559	0.340698	0.222542	8835/801/9021/3643	4
hsa00565	hsa00565	Ether lipid metabolism	2/133	49/8142	0.190517	0.346958	0.226631	8611/8613	2
hsa05144	hsa05144	Malaria	2/133	50/8142	0.19646	0.354896	0.231816	6401/5175	2
hsa04070	hsa04070	Phosphatidylinositol signaling system	3/133	97/8142	0.211077	0.371043	0.242364	23236/5286/801	3
hsa00600	hsa00600	Sphingolipid metabolism	2/133	53/8142	0.214419	0.371043	0.242364	8611/8613	2
hsa04961	hsa04961	Endocrine and other factor-regulated calcium reabsorption	2/133	53/8142	0.214419	0.371043	0.242364	23236/2776	2
hsa05320	hsa05320	Autoimmune thyroid disease	2/133	53/8142	0.214419	0.371043	0.242364	3106/3133	2
hsa04750	hsa04750	Inflammatory mediator regulation of TRP channels	3/133	98/8142	0.215337	0.371043	0.242364	23236/2776/801	3
hsa04925	hsa04925	Aldosterone synthesis and secretion	3/133	98/8142	0.215337	0.371043	0.242364	23236/2776/801	3
hsa04723	hsa04723	Retrograde endocannabinoid signaling	4/133	148/8142	0.222774	0.380926	0.248819	2791/23236/2776/2787	4
hsa04916	hsa04916	Melanogenesis	3/133	101/8142	0.228227	0.387294	0.252979	23236/2776/801	3
hsa04923	hsa04923	Regulation of lipolysis in adipocytes	2/133	56/8142	0.232525	0.388751	0.25393	2167/3643	2
hsa04972	hsa04972	Pancreatic secretion	3/133	102/8142	0.232556	0.388751	0.25393	23236/2776/6558	3
hsa04620	hsa04620	Toll-like receptor signaling pathway	3/133	104/8142	0.24126	0.397369	0.25956	3725/2353/23643	3
hsa04660	hsa04660	T cell receptor signaling pathway	3/133	104/8142	0.24126	0.397369	0.25956	3725/2353/998	3
hsa04370	hsa04370	VEGF signaling pathway	2/133	59/8142	0.250724	0.409942	0.267773	3791/998	2
hsa04922	hsa04922	Glucagon signaling pathway	3/133	107/8142	0.254415	0.412964	0.269746	23236/2776/801	3
hsa04730	hsa04730	Long-term depression	2/133	60/8142	0.256802	0.413838	0.270317	23236/2776	2
hsa00561	hsa00561	Glycerolipid metabolism	2/133	61/8142	0.262882	0.418202	0.273168	8611/8613	2
hsa04066	hsa04066	HIF-1 signaling pathway	3/133	109/8142	0.263243	0.418202	0.273168	7010/2321/3643	3
hsa00531	hsa00531	Glycosaminoglycan degradation	1/133	19/8142	0.268953	0.424265	0.277128	8692	1
hsa04630	hsa04630	JAK-STAT signaling pathway	4/133	162/8142	0.272623	0.427046	0.278945	5155/8835/595/9021	4
hsa04927	hsa04927	Cortisol synthesis and secretion	2/133	65/8142	0.2872	0.446312	0.291529	23236/2776	2
hsa05010	hsa05010	Alzheimer disease	8/133	384/8142	0.290823	0.446312	0.291529	23236/514/351/2776/801/3643/102/27089	8
hsa04310	hsa04310	Wnt signaling pathway	4/133	167/8142	0.2909	0.446312	0.291529	64321/23236/3725/595	4
hsa05221	hsa05221	Acute myeloid leukemia	2/133	67/8142	0.299334	0.456127	0.29794	1848/595	2
hsa04071	hsa04071	Sphingolipid signaling pathway	3/133	119/8142	0.307853	0.462812	0.302307	1901/23236/2776	3
hsa04722	hsa04722	Neurotrophin signaling pathway	3/133	119/8142	0.307853	0.462812	0.302307	3725/801/998	3
hsa03060	hsa03060	Protein export	1/133	23/8142	0.315677	0.465209	0.303872	6727	1
hsa04614	hsa04614	Renin-angiotensin system	1/133	23/8142	0.315677	0.465209	0.303872	5547	1
hsa04964	hsa04964	Proximal tubule bicarbonate reclamation	1/133	23/8142	0.315677	0.465209	0.303872	358	1
hsa05223	hsa05223	Non-small cell lung cancer	2/133	72/8142	0.329506	0.482414	0.315111	5925/595	2
hsa00562	hsa00562	Inositol phosphate metabolism	2/133	73/8142	0.335503	0.484855	0.316705	23236/5286	2
hsa04115	hsa04115	p53 signaling pathway	2/133	73/8142	0.335503	0.484855	0.316705	3486/595	2
hsa04110	hsa04110	Cell cycle	3/133	126/8142	0.339285	0.487179	0.318223	5925/595/7529	3
hsa04918	hsa04918	Thyroid hormone synthesis	2/133	75/8142	0.347448	0.49445	0.322972	23236/2776	2
hsa04950	hsa04950	Maturity onset diabetes of the young	1/133	26/8142	0.348764	0.49445	0.322972	3280	1
hsa04650	hsa04650	Natural killer cell mediated cytotoxicity	3/133	131/8142	0.361703	0.509568	0.332848	3384/3106/3133	3
hsa04744	hsa04744	Phototransduction	1/133	29/8142	0.380262	0.532367	0.347739	801	1
hsa04936	hsa04936	Alcoholic liver disease	3/133	142/8142	0.410549	0.571198	0.373104	23643/595/2920	3
hsa04727	hsa04727	GABAergic synapse	2/133	89/8142	0.428694	0.589125	0.384814	2791/2787	2
hsa05235	hsa05235	PD-L1 expression and PD-1 checkpoint pathway in cancer	2/133	89/8142	0.428694	0.589125	0.384814	3725/2353	2
hsa05032	hsa05032	Morphine addiction	2/133	91/8142	0.439885	0.598778	0.391119	2791/2787	2
hsa05226	hsa05226	Gastric cancer	3/133	149/8142	0.441064	0.598778	0.391119	5925/7048/595	3
hsa04350	hsa04350	TGF-beta signaling pathway	2/133	94/8142	0.456447	0.615928	0.402322	7048/659	2
hsa00564	hsa00564	Glycerophospholipid metabolism	2/133	98/8142	0.47809	0.64127	0.418875	8611/8613	2
hsa04640	hsa04640	Hematopoietic cell lineage	2/133	99/8142	0.483419	0.644559	0.421023	947/3655	2
hsa04061	hsa04061	Viral protein interaction with cytokine and cytokine receptor	2/133	100/8142	0.488715	0.647765	0.423117	6387/2920	2
hsa04625	hsa04625	C-type lectin receptor signaling pathway	2/133	104/8142	0.50956	0.67142	0.438569	3725/801	2
hsa04714	hsa04714	Thermogenesis	4/133	232/8142	0.52806	0.67772	0.442684	514/60/71/27089	4
hsa05171	hsa05171	Coronavirus disease - COVID-19	4/133	232/8142	0.52806	0.67772	0.442684	8829/9636/3725/2353	4
hsa04931	hsa04931	Insulin resistance	2/133	108/8142	0.529848	0.67772	0.442684	9021/3643	2
hsa04060	hsa04060	Cytokine-cytokine receptor interaction	5/133	295/8142	0.531103	0.67772	0.442684	6387/9235/7048/659/2920	5
hsa03050	hsa03050	Proteasome	1/133	46/8142	0.53221	0.67772	0.442684	51371	1
hsa05164	hsa05164	Influenza A	3/133	171/8142	0.532495	0.67772	0.442684	60/9021/71	3
hsa04973	hsa04973	Carbohydrate digestion and absorption	1/133	47/8142	0.539895	0.683257	0.4463	23236	1
hsa04672	hsa04672	Intestinal immune network for IgA production	1/133	49/8142	0.554891	0.694388	0.453571	6387	1
hsa05030	hsa05030	Cocaine addiction	1/133	49/8142	0.554891	0.694388	0.453571	3725	1
hsa04913	hsa04913	Ovarian steroidogenesis	1/133	51/8142	0.569401	0.708588	0.462847	3643	1
hsa04152	hsa04152	AMPK signaling pathway	2/133	120/8142	0.58725	0.726506	0.474551	595/3643	2
hsa03460	hsa03460	Fanconi anemia pathway	1/133	54/8142	0.590291	0.726506	0.474551	3280	1
hsa05034	hsa05034	Alcoholism	3/133	187/8142	0.59353	0.726506	0.474551	2791/801/2787	3
hsa04340	hsa04340	Hedgehog signaling pathway	1/133	56/8142	0.603656	0.731806	0.478012	595	1
hsa04613	hsa04613	Neutrophil extracellular trap formation	3/133	190/8142	0.604393	0.731806	0.478012	23236/60/71	3
hsa05134	hsa05134	Legionellosis	1/133	57/8142	0.610175	0.734658	0.479875	2920	1
hsa00480	hsa00480	Glutathione metabolism	1/133	58/8142	0.616588	0.734658	0.479875	4258	1
hsa05213	hsa05213	Endometrial cancer	1/133	58/8142	0.616588	0.734658	0.479875	595	1
hsa04114	hsa04114	Oocyte meiosis	2/133	131/8142	0.635211	0.743816	0.485857	801/7529	2
hsa05012	hsa05012	Parkinson disease	4/133	266/8142	0.636816	0.743816	0.485857	514/801/1843/27089	4
hsa04142	hsa04142	Lysosome	2/133	132/8142	0.63935	0.743816	0.485857	8692/8905	2
hsa04213	hsa04213	Longevity regulating pathway - multiple species	1/133	62/8142	0.641208	0.743816	0.485857	3643	1
hsa00310	hsa00310	Lysine degradation	1/133	63/8142	0.647114	0.743816	0.485857	2122	1
hsa03250	hsa03250	Viral life cycle - HIV-1	1/133	63/8142	0.647114	0.743816	0.485857	4131	1
hsa00190	hsa00190	Oxidative phosphorylation	2/133	134/8142	0.647518	0.743816	0.485857	514/27089	2
hsa05020	hsa05020	Prion disease	4/133	273/8142	0.657117	0.748908	0.489183	514/857/4851/27089	4
hsa05321	hsa05321	Inflammatory bowel disease	1/133	65/8142	0.658638	0.748908	0.489183	3725	1
hsa04920	hsa04920	Adipocytokine signaling pathway	1/133	69/8142	0.680577	0.764318	0.499249	9021	1
hsa05204	hsa05204	Chemical carcinogenesis - DNA adducts	1/133	69/8142	0.680577	0.764318	0.499249	4258	1
hsa05017	hsa05017	Spinocerebellar ataxia	2/133	143/8142	0.682484	0.764318	0.499249	23236/2776	2
hsa04622	hsa04622	RIG-I-like receptor signaling pathway	1/133	70/8142	0.685839	0.764318	0.499249	9636	1
hsa00982	hsa00982	Drug metabolism - cytochrome P450	1/133	72/8142	0.696107	0.768118	0.501731	4258	1
hsa04137	hsa04137	Mitophagy - animal	1/133	72/8142	0.696107	0.768118	0.501731	3725	1
hsa01524	hsa01524	Platinum drug resistance	1/133	73/8142	0.701115	0.769852	0.502864	4258	1
hsa04024	hsa04024	cAMP signaling pathway	3/133	221/8142	0.70525	0.770615	0.503362	3725/2353/801	3
hsa03320	hsa03320	PPAR signaling pathway	1/133	75/8142	0.710888	0.773004	0.504923	2167	1
hsa05014	hsa05014	Amyotrophic lateral sclerosis	5/133	364/8142	0.715877	0.774669	0.50601	514/60/5216/71/27089	5
hsa00980	hsa00980	Metabolism of xenobiotics by cytochrome P450	1/133	78/8142	0.724955	0.780215	0.509633	4258	1
hsa04150	hsa04150	mTOR signaling pathway	2/133	156/8142	0.727968	0.780215	0.509633	6446/3643	2
hsa00983	hsa00983	Drug metabolism - other enzymes	1/133	80/8142	0.733953	0.782883	0.511376	4258	1
hsa05016	hsa05016	Huntington disease	4/133	306/8142	0.742429	0.788172	0.51483	23236/514/2776/27089	4
hsa04012	hsa04012	ErbB signaling pathway	1/133	85/8142	0.755191	0.797938	0.521209	3725	1
hsa04742	hsa04742	Taste transduction	1/133	86/8142	0.759232	0.798441	0.521538	23236	1
hsa04211	hsa04211	Longevity regulating pathway	1/133	89/8142	0.770963	0.803236	0.52467	3643	1
hsa04976	hsa04976	Bile secretion	1/133	89/8142	0.770963	0.803236	0.52467	358	1
hsa05152	hsa05152	Tuberculosis	2/133	180/8142	0.797574	0.823584	0.537961	972/801	2
hsa05022	hsa05022	Pathways of neurodegeneration - multiple diseases	6/133	476/8142	0.797847	0.823584	0.537961	23236/514/351/2776/801/27089	6
hsa03008	hsa03008	Ribosome biogenesis in eukaryotes	1/133	109/8142	0.83591	0.858916	0.56104	55505	1
hsa04120	hsa04120	Ubiquitin mediated proteolysis	1/133	142/8142	0.905522	0.923586	0.603282	9021	1
hsa04550	hsa04550	Signaling pathways regulating pluripotency of stem cells	1/133	143/8142	0.907093	0.923586	0.603282	659	1
hsa05168	hsa05168	Herpes simplex virus 1 infection	5/133	495/8142	0.913833	0.926238	0.605014	567/972/3106/3133/9021	5
hsa04217	hsa04217	Necroptosis	1/133	159/8142	0.928972	0.937341	0.612267	7128	1
hsa04080	hsa04080	Neuroactive ligand-receptor interaction	3/133	362/8142	0.939627	0.943841	0.616512	10203/10161/1901	3
hsa04740	hsa04740	Olfactory transduction	1/133	439/8142	0.999409	0.999409	0.652809	801	1

## Sheet: Blood
ID	Description	GeneRatio	BgRatio	pvalue	p.adjust	qvalue	geneID	Count
hsa05323	hsa05323	Rheumatoid arthritis	18/137	93/8142	9.43433e-15	1.8963e-12	1.23143e-12	3553/3576/3122/3119/3113/6348/6349/6364/54/3123/2921/3108/2920/2919/7124/3115/526/9296	18
hsa04612	hsa04612	Antigen processing and presentation	15/137	78/8142	2.00433e-12	2.01435e-10	1.30809e-10	3122/3119/3113/1520/972/3123/3108/7124/3115/567/3106/1508/3105/5720/5641	15
hsa04064	hsa04064	NF-kappa B signaling pathway	16/137	104/8142	1.28697e-11	8.62271e-10	5.59946e-10	3553/3576/597/6351/9560/2921/2920/5328/2919/23643/7124/7128/8837/4790/4792/929	16
hsa05417	hsa05417	Lipid and atherosclerosis	21/137	215/8142	5.28898e-11	2.65771e-09	1.72588e-09	3553/3576/1536/6348/6349/2921/2920/637/2919/23643/7124/4790/1535/19/4780/10010/4792/6648/929/5606/998	21
hsa05140	hsa05140	Leishmaniasis	13/137	77/8142	3.58186e-10	1.43991e-08	9.35054e-09	3553/3122/3119/3113/1536/3123/3108/7124/3115/2212/4790/1535/4792	13
hsa04145	hsa04145	Phagosome	17/137	152/8142	5.11562e-10	1.71373e-08	1.11287e-08	3122/3119/3113/1536/4481/1520/3123/3108/3115/2212/1535/526/3106/9296/929/3105/60	17
hsa05332	hsa05332	Graft-versus-host disease	10/137	42/8142	1.21697e-09	3.49445e-08	2.26924e-08	3553/3122/3119/3113/3123/3108/7124/3115/3106/3105	10
hsa04940	hsa04940	Type I diabetes mellitus	10/137	43/8142	1.56325e-09	3.92765e-08	2.55056e-08	3553/3122/3119/3113/3123/3108/7124/3115/3106/3105	10
hsa05416	hsa05416	Viral myocarditis	11/137	60/8142	3.4692e-09	7.74788e-08	5.03135e-08	3122/3119/3113/3123/3108/637/3115/3106/27/3105/60	11
hsa04657	hsa04657	IL-17 signaling pathway	13/137	94/8142	4.60445e-09	9.25494e-08	6.01001e-08	6279/3553/3576/6364/2921/2920/2919/6280/7124/7128/4790/4792/5597	13
hsa05330	hsa05330	Allograft rejection	9/137	38/8142	8.9518e-09	1.63574e-07	1.06222e-07	3122/3119/3113/3123/3108/7124/3115/3106/3105	9
hsa04061	hsa04061	Viral protein interaction with cytokine and cytokine receptor	13/137	100/8142	9.97507e-09	1.67082e-07	1.08501e-07	7133/7852/3576/6348/6351/6349/9560/1236/6364/2921/2920/2919/7124	13
hsa04620	hsa04620	Toll-like receptor signaling pathway	13/137	104/8142	1.62067e-08	2.5058e-07	1.62723e-07	3553/3576/6348/6351/6349/9560/23643/7124/4790/4792/929/5606/1326	13
hsa05310	hsa05310	Asthma	8/137	31/8142	2.98049e-08	4.27913e-07	2.7788e-07	2207/3122/3119/3113/3123/3108/7124/3115	8
hsa04668	hsa04668	TNF signaling pathway	13/137	112/8142	4.01428e-08	5.37913e-07	3.49313e-07	7133/3553/6364/2921/2920/2919/7124/7128/8837/4790/4792/5606/1326	13
hsa04621	hsa04621	NOD-like receptor signaling pathway	16/137	184/8142	6.55254e-08	8.23163e-07	5.3455e-07	3553/3576/1536/114769/2921/2920/2919/7124/7128/4790/1535/10010/4792/7295/1508/10135	16
hsa05169	hsa05169	Epstein-Barr virus infection	16/137	202/8142	2.39961e-07	2.83719e-06	1.84243e-06	3122/3119/3113/3123/3108/637/7124/3115/7128/4790/960/567/3106/4792/3105/5606	16
hsa05152	hsa05152	Tuberculosis	15/137	180/8142	3.03506e-07	3.38915e-06	2.20086e-06	2207/3553/3122/3119/3113/1520/972/3123/3108/637/7124/3115/2212/4790/929	15
hsa05145	hsa05145	Toxoplasmosis	12/137	112/8142	3.33972e-07	3.53307e-06	2.29432e-06	3122/3119/3113/3123/3108/23643/7124/3115/4790/10105/4792/5606	12
hsa05134	hsa05134	Legionellosis	9/137	57/8142	3.76905e-07	3.78789e-06	2.4598e-06	3553/3576/2921/2920/2919/7124/4790/4792/929	9
hsa04640	hsa04640	Hematopoietic cell lineage	11/137	99/8142	7.30246e-07	6.98949e-06	4.53887e-06	3553/3122/3119/3113/951/3123/3108/7124/3115/960/929	11
hsa05132	hsa05132	Salmonella infection	17/137	249/8142	8.21956e-07	7.50969e-06	4.87668e-06	5788/3553/3576/23643/7124/4790/5216/4792/10094/7295/10096/2316/55207/929/5606/998/60	17
hsa05163	hsa05163	Human cytomegalovirus infection	16/137	225/8142	1.03413e-06	9.03736e-06	5.86872e-06	3553/7852/3576/6348/6351/6349/9560/637/7124/4790/567/3106/10672/4792/11214/3105	16
hsa05321	hsa05321	Inflammatory bowel disease	9/137	65/8142	1.1951e-06	1.0009e-05	6.49969e-06	3553/3122/3119/3113/3123/3108/7124/3115/4790	9
hsa05120	hsa05120	Epithelial cell signaling in Helicobacter pylori infection	9/137	70/8142	2.26437e-06	1.82056e-05	1.18224e-05	3576/2921/2920/2919/4790/526/4792/9296/998	9
hsa05320	hsa05320	Autoimmune thyroid disease	8/137	53/8142	2.4523e-06	1.89582e-05	1.23112e-05	3122/3119/3113/3123/3108/3115/3106/3105	8
hsa05135	hsa05135	Yersinia infection	12/137	137/8142	2.93812e-06	2.18727e-05	1.42038e-05	3553/3576/3937/7124/2212/4790/4792/10094/10096/5606/998/60	12
hsa04062	hsa04062	Chemokine signaling pathway	14/137	192/8142	3.8136e-06	2.73762e-05	1.77777e-05	7852/3576/6348/6351/6349/9560/1236/6364/2921/2920/2919/4790/4792/998	14
hsa04936	hsa04936	Alcoholic liver disease	12/137	142/8142	4.28136e-06	2.96742e-05	1.927e-05	3553/3576/728/2921/2920/2919/23643/7124/4790/4792/929/5606	12
hsa05164	hsa05164	Influenza A	13/137	171/8142	5.45786e-06	3.65677e-05	2.37465e-05	3553/3576/3122/3119/3113/3123/3108/637/7124/3115/4790/4792/60	13
hsa04659	hsa04659	Th17 cell differentiation	10/137	108/8142	1.24773e-05	8.09014e-05	5.25361e-05	3553/3122/3119/3113/3123/3108/3115/196/4790/4792	10
hsa04672	hsa04672	Intestinal immune network for IgA production	7/137	49/8142	1.56029e-05	9.80058e-05	6.36435e-05	7852/3122/3119/3113/3123/3108/3115	7
hsa04210	hsa04210	Apoptosis	11/137	136/8142	1.66145e-05	0.000101197	6.57159e-05	597/1520/637/7124/8837/4790/1522/5366/4792/1508/60	11
hsa05166	hsa05166	Human T-cell leukemia virus 1 infection	14/137	222/8142	2.02519e-05	0.000119724	7.77471e-05	3122/3119/3113/3123/6688/3108/7124/3115/4790/567/3106/4792/3105/2114	14
hsa05146	hsa05146	Amoebiasis	9/137	102/8142	5.06076e-05	0.000290632	0.000188732	3553/3576/2921/2920/2919/7124/4790/5272/929	9
hsa04380	hsa04380	Osteoclast differentiation	10/137	128/8142	5.49561e-05	0.000306838	0.000199256	3553/3937/7305/54/6688/7124/2212/4790/1535/4792	10
hsa04060	hsa04060	Cytokine-cytokine receptor interaction	15/137	295/8142	0.000122588	0.000665951	0.000432458	7133/3553/3557/7852/3576/6348/6351/6349/9560/1236/6364/2921/2920/2919/7124	15
hsa04658	hsa04658	Th1 and Th2 cell differentiation	8/137	92/8142	0.000148489	0.00078543	0.000510046	3122/3119/3113/3123/3108/3115/4790/4792	8
hsa05150	hsa05150	Staphylococcus aureus infection	8/137	96/8142	0.000199945	0.00103049	0.000669182	3122/3119/3113/3123/728/3108/3115/2212	8
hsa05131	hsa05131	Shigellosis	13/137	247/8142	0.000253322	0.00127294	0.000826629	3553/3576/7124/4790/960/5216/4792/10094/23048/10096/929/998/60	13
hsa05142	hsa05142	Chagas disease	8/137	102/8142	0.000303885	0.00148978	0.000967438	3553/3576/6348/6349/7124/8837/4790/4792	8
hsa04650	hsa04650	Natural killer cell mediated cytotoxicity	9/137	131/8142	0.000346237	0.00165699	0.00107602	962/2207/3937/7305/10870/637/7124/3106/3105	9
hsa05130	hsa05130	Pathogenic Escherichia coli infection	11/137	197/8142	0.000466694	0.00218152	0.00141665	3553/3576/7124/2212/4790/10672/4792/10094/10096/998/60	11
hsa05171	hsa05171	Coronavirus disease - COVID-19	12/137	232/8142	0.000515541	0.00235508	0.00152936	3553/3576/1536/728/7124/2212/4790/6170/6229/6235/6155/4792	12
hsa04514	hsa04514	Cell adhesion molecules	9/137	149/8142	0.000885152	0.00395368	0.00256746	5788/3122/3119/3113/3123/3108/3115/3106/3105	9
hsa04217	hsa04217	Necroptosis	9/137	159/8142	0.00140087	0.0060571	0.00393339	3553/1536/637/7124/7128/8837/2495/2512/2752	9
hsa04933	hsa04933	AGE-RAGE signaling pathway in diabetic complications	7/137	100/8142	0.00142758	0.0060571	0.00393339	3553/3576/1536/7124/4790/7056/998	7
hsa05144	hsa05144	Malaria	5/137	50/8142	0.00144647	0.0060571	0.00393339	3553/3576/7124/2995/3043	5
hsa05167	hsa05167	Kaposi sarcoma-associated herpesvirus infection	10/137	194/8142	0.00155709	0.00638724	0.00414778	3576/9976/2921/2920/637/2919/4790/3106/4792/3105	10
hsa05133	hsa05133	Pertussis	6/137	76/8142	0.0016934	0.00680747	0.00442067	3553/3576/23643/7124/4790/929	6
hsa04660	hsa04660	T cell receptor signaling pathway	7/137	104/8142	0.00179219	0.00706335	0.00458683	5788/3937/7124/4790/4792/1326/998	7
hsa05322	hsa05322	Systemic lupus erythematosus	8/137	136/8142	0.00202315	0.00782025	0.00507835	3122/3119/3113/3123/3108/7124/3115/2212	8
hsa05418	hsa05418	Fluid shear stress and atherosclerosis	8/137	139/8142	0.00232055	0.00880057	0.00571495	3553/7124/4790/1535/7056/4780/7295/60	8
hsa05170	hsa05170	Human immunodeficiency virus 1 infection	10/137	212/8142	0.00298951	0.0111276	0.00722609	7133/7852/637/7124/4790/567/3106/4792/3105/5606	10
hsa04010	hsa04010	MAPK signaling pathway	12/137	294/8142	0.00387825	0.0141732	0.00920388	3553/2069/7124/25780/4790/2316/1848/929/5606/374/1326/998	12
hsa04623	hsa04623	Cytosolic DNA-sensing pathway	5/137	63/8142	0.00403209	0.0144723	0.0093981	3553/6351/9560/4790/4792	5
hsa04216	hsa04216	Ferroptosis	4/137	41/8142	0.00479627	0.0169132	0.0109832	1536/2495/6303/2512	4
hsa05221	hsa05221	Acute myeloid leukemia	5/137	67/8142	0.00525211	0.0182013	0.0118196	597/6688/4790/1848/929	5
hsa04664	hsa04664	Fc epsilon RI signaling pathway	5/137	68/8142	0.00559387	0.0190571	0.0123754	2207/3937/241/7124/5606	5
hsa04666	hsa04666	Fc gamma R-mediated phagocytosis	6/137	97/8142	0.00574692	0.0192522	0.0125021	5788/2212/4082/10094/10096/998	6
hsa04622	hsa04622	RIG-I-like receptor signaling pathway	5/137	70/8142	0.006324	0.0208381	0.0135319	3576/7124/4790/10010/4792	5
hsa04142	hsa04142	Lysosome	7/137	132/8142	0.00674904	0.0218799	0.0142085	7805/1520/54/1522/427/1508/5641	7
hsa05208	hsa05208	Chemical carcinogenesis - reactive oxygen species	9/137	223/8142	0.0127818	0.04078	0.0264819	196/4790/514/1535/4780/10105/4792/27/6648	9
hsa01523	hsa01523	Antifolate resistance	3/137	30/8142	0.0135781	0.0426436	0.0276921	3553/7124/4790	3
hsa04071	hsa04071	Sphingolipid signaling pathway	6/137	119/8142	0.0149742	0.0463049	0.0300697	2207/637/7124/4790/10672/427	6
hsa05202	hsa05202	Transcriptional misregulation in cancer	8/137	193/8142	0.0160051	0.0487428	0.0316528	3576/597/6688/5328/4790/5966/1848/929	8
hsa04611	hsa04611	Platelet activation	6/137	124/8142	0.0180109	0.0540328	0.035088	2207/3937/2212/10672/8673/60	6
hsa05168	hsa05168	Herpes simplex virus 1 infection	15/137	495/8142	0.0189729	0.0560818	0.0364187	3553/3122/3119/3113/972/3123/3108/637/7124/3115/4790/567/3106/4792/3105	15
hsa05143	hsa05143	African trypanosomiasis	3/137	37/8142	0.0238696	0.069533	0.0451537	3553/7124/3043	3
hsa04920	hsa04920	Adipocytokine signaling pathway	4/137	69/8142	0.0285893	0.082092	0.0533093	7133/7124/4790/4792	4
hsa04810	hsa04810	Regulation of actin cytoskeleton	8/137	218/8142	0.0305216	0.0855534	0.0555571	7852/7114/10672/5216/10094/10096/998/60	8
hsa04625	hsa04625	C-type lectin receptor signaling pathway	5/137	104/8142	0.030646	0.0855534	0.0555571	2207/3553/7124/4790/4792	5
hsa05100	hsa05100	Bacterial invasion of epithelial cells	4/137	77/8142	0.0404316	0.111325	0.072293	10094/10096/998/60	4
hsa04613	hsa04613	Neutrophil extracellular trap formation	7/137	190/8142	0.0410316	0.111451	0.0723744	1536/728/2212/4790/1535/10105/60	7
hsa04670	hsa04670	Leukocyte transendothelial migration	5/137	114/8142	0.0429131	0.115007	0.0746838	7852/1536/1535/998/60	5
hsa04932	hsa04932	Non-alcoholic fatty liver disease	6/137	155/8142	0.0464524	0.122854	0.0797797	3553/3576/637/7124/4790/998	6
hsa04218	hsa04218	Cellular senescence	6/137	156/8142	0.0476697	0.124436	0.0808071	3576/4790/3106/677/3105/5606	6
hsa04979	hsa04979	Cholesterol metabolism	3/137	50/8142	0.0514942	0.131017	0.0850803	341/19/348	3
hsa05110	hsa05110	Vibrio cholerae infection	3/137	50/8142	0.0514942	0.131017	0.0850803	526/9296/60	3
hsa04610	hsa04610	Complement and coagulation cascades	4/137	85/8142	0.05468	0.137384	0.0892148	728/5328/7056/5329	4
hsa05161	hsa05161	Hepatitis B	6/137	162/8142	0.0553883	0.137445	0.0892547	3576/637/7124/4790/4792/5606	6
hsa05203	hsa05203	Viral carcinogenesis	7/137	204/8142	0.0562507	0.137883	0.089539	4790/3106/5366/5966/4792/3105/998	7
hsa05205	hsa05205	Proteoglycans in cancer	7/137	205/8142	0.0574562	0.139141	0.090356	5328/7124/960/2316/5329/998/60	7
hsa04966	hsa04966	Collecting duct acid secretion	2/137	27/8142	0.0750563	0.179599	0.116629	526/9296	2
hsa04978	hsa04978	Mineral absorption	3/137	60/8142	0.0798124	0.188733	0.12256	2495/2512/490	3
hsa05162	hsa05162	Measles	5/137	139/8142	0.0849301	0.1985	0.128903	3553/637/7128/4790/4792	5
hsa05014	hsa05014	Amyotrophic lateral sclerosis	10/137	364/8142	0.0861914	0.199132	0.129313	7133/637/7124/514/2876/5216/10010/5606/60/400916	10
hsa04140	hsa04140	Autophagy - animal	5/137	141/8142	0.0889865	0.203253	0.13199	8837/8673/10010/1508/81671	5
hsa04215	hsa04215	Apoptosis - multiple species	2/137	32/8142	0.100532	0.227045	0.147439	637/5366	2
hsa04150	hsa04150	mTOR signaling pathway	5/137	156/8142	0.122507	0.273598	0.17767	7124/6446/57600/526/9296	5
hsa05160	hsa05160	Hepatitis C	5/137	157/8142	0.124928	0.275939	0.179191	637/7124/8837/4790/4792	5
hsa04144	hsa04144	Endocytosis	7/137	251/8142	0.130219	0.284501	0.184751	7852/3106/10094/10096/3105/1601/998	7
hsa04015	hsa04015	Rap1 signaling pathway	6/137	210/8142	0.142558	0.308108	0.200081	3937/25780/5216/5606/998/60	6
hsa04530	hsa04530	Tight junction	5/137	169/8142	0.155651	0.332829	0.216134	51762/10094/10096/998/60	5
hsa04662	hsa04662	B cell receptor signaling pathway	3/137	82/8142	0.15958	0.337638	0.219257	25780/4790/4792	3
hsa04012	hsa04012	ErbB signaling pathway	3/137	85/8142	0.1719	0.359916	0.233724	2069/27/374	3
hsa05210	hsa05210	Colorectal cancer	3/137	86/8142	0.176067	0.36352	0.236064	2069/5366/374	3
hsa05022	hsa05022	Pathways of neurodegeneration - multiple diseases	11/137	476/8142	0.177238	0.36352	0.236064	7133/3553/1536/637/7124/4790/514/2876/10010/10105/5606	11
hsa05235	hsa05235	PD-L1 expression and PD-1 checkpoint pathway in cancer	3/137	89/8142	0.188731	0.379796	0.246634	4790/4792/5606	3
hsa00190	hsa00190	Oxidative phosphorylation	4/137	134/8142	0.188953	0.379796	0.246634	514/526/9296/9551	4
hsa05410	hsa05410	Hypertrophic cardiomyopathy	3/137	90/8142	0.193005	0.381909	0.248006	7124/7170/60	3
hsa05165	hsa05165	Human papillomavirus infection	8/137	331/8142	0.193804	0.381909	0.248006	7124/57801/4790/526/3106/9296/3105/998	8
hsa04014	hsa04014	Ras signaling pathway	6/137	232/8142	0.196094	0.382669	0.248499	25780/4790/5966/27/2114/998	6
hsa05414	hsa05414	Dilated cardiomyopathy	3/137	96/8142	0.219126	0.423503	0.275016	7124/7170/60	3
hsa05215	hsa05215	Prostate cancer	3/137	97/8142	0.22355	0.427939	0.277897	5328/4790/4792	3
hsa00910	hsa00910	Nitrogen metabolism	1/137	17/8142	0.250814	0.4756	0.308847	2752	1
hsa05415	hsa05415	Diabetic cardiomyopathy	5/137	203/8142	0.256373	0.481598	0.312742	1536/4790/514/1535/10105	5
hsa04931	hsa04931	Insulin resistance	3/137	108/8142	0.27321	0.503163	0.326746	7124/4790/4792	3
hsa00590	hsa00590	Arachidonic acid metabolism	2/137	61/8142	0.27404	0.503163	0.326746	2876/4056	2
hsa03010	hsa03010	Ribosome	4/137	158/8142	0.275363	0.503163	0.326746	6170/6229/6235/6155	4
hsa05020	hsa05020	Prion disease	6/137	273/8142	0.311251	0.559742	0.363488	3553/1536/7124/514/1535/10105	6
hsa00220	hsa00220	Arginine biosynthesis	1/137	22/8142	0.311896	0.559742	0.363488	2752	1
hsa05010	hsa05010	Alzheimer disease	8/137	384/8142	0.318896	0.56724	0.368357	3553/1536/637/7124/4790/514/348/10105	8
hsa04722	hsa04722	Neurotrophin signaling pathway	3/137	119/8142	0.32392	0.571122	0.370878	4790/4792/998	3
hsa04520	hsa04520	Adherens junction	2/137	71/8142	0.336321	0.587831	0.381728	998/60	2
hsa01524	hsa01524	Platinum drug resistance	2/137	73/8142	0.348621	0.598913	0.388925	637/5366	2
hsa04115	hsa04115	p53 signaling pathway	2/137	73/8142	0.348621	0.598913	0.388925	637/5366	2
hsa03320	hsa03320	PPAR signaling pathway	2/137	75/8142	0.360846	0.611358	0.397007	123/2171	2
hsa05212	hsa05212	Pancreatic cancer	2/137	76/8142	0.366927	0.611358	0.397007	4790/998	2
hsa05220	hsa05220	Chronic myeloid leukemia	2/137	76/8142	0.366927	0.611358	0.397007	4790/4792	2
hsa00601	hsa00601	Glycosphingolipid biosynthesis - lacto and neolacto series	1/137	27/8142	0.368032	0.611358	0.397007	84002	1
hsa04721	hsa04721	Synaptic vesicle cycle	2/137	78/8142	0.379023	0.624456	0.405512	526/9296	2
hsa00630	hsa00630	Glyoxylate and dicarboxylate metabolism	1/137	30/8142	0.399505	0.65285	0.423951	2752	1
hsa04130	hsa04130	SNARE interactions in vesicular transport	1/137	33/8142	0.429423	0.69608	0.452024	8673	1
hsa04211	hsa04211	Longevity regulating pathway	2/137	89/8142	0.443659	0.700534	0.454916	4790/6648	2
hsa04072	hsa04072	Phospholipase D signaling pathway	3/137	148/8142	0.455889	0.700534	0.454916	2207/3576/10672	3
hsa00760	hsa00760	Nicotinate and nicotinamide metabolism	1/137	36/8142	0.45786	0.700534	0.454916	10135	1
hsa04970	hsa04970	Salivary secretion	2/137	92/8142	0.46065	0.700534	0.454916	4069/490	2
hsa05222	hsa05222	Small cell lung cancer	2/137	92/8142	0.46065	0.700534	0.454916	4790/4792	2
hsa04261	hsa04261	Adrenergic signaling in cardiomyocytes	3/137	150/8142	0.464663	0.700534	0.454916	7170/490/1390	3
hsa04912	hsa04912	GnRH signaling pathway	2/137	93/8142	0.466248	0.700534	0.454916	5606/998	2
hsa00250	hsa00250	Alanine, aspartate and glutamate metabolism	1/137	37/8142	0.467022	0.700534	0.454916	2752	1
hsa04960	hsa04960	Aldosterone-regulated sodium reabsorption	1/137	37/8142	0.467022	0.700534	0.454916	6446	1
hsa05216	hsa05216	Thyroid cancer	1/137	37/8142	0.467022	0.700534	0.454916	7170	1
hsa05340	hsa05340	Primary immunodeficiency	1/137	38/8142	0.476031	0.708758	0.460256	5788	1
hsa00513	hsa00513	Various types of N-glycan biosynthesis	1/137	39/8142	0.484889	0.716638	0.465373	4245	1
hsa04750	hsa04750	Inflammatory mediator regulation of TRP channels	2/137	98/8142	0.493715	0.724356	0.470386	3553/5606	2
hsa05219	hsa05219	Bladder cancer	1/137	41/8142	0.502161	0.731409	0.474966	3576	1
hsa00380	hsa00380	Tryptophan metabolism	1/137	42/8142	0.51058	0.738321	0.479455	8942	1
hsa00860	hsa00860	Porphyrin metabolism	1/137	43/8142	0.518858	0.739649	0.480317	645	1
hsa04975	hsa04975	Fat digestion and absorption	1/137	43/8142	0.518858	0.739649	0.480317	19	1
hsa02010	hsa02010	ABC transporters	1/137	45/8142	0.534999	0.747372	0.485332	19	1
hsa04928	hsa04928	Parathyroid hormone synthesis, secretion and action	2/137	106/8142	0.535776	0.747372	0.485332	10672/11214	2
hsa04022	hsa04022	cGMP-PKG signaling pathway	3/137	167/8142	0.536532	0.747372	0.485332	10672/10105/490	3
hsa03050	hsa03050	Proteasome	1/137	46/8142	0.542867	0.747372	0.485332	5720	1
hsa04930	hsa04930	Type II diabetes mellitus	1/137	46/8142	0.542867	0.747372	0.485332	7124	1
hsa04066	hsa04066	HIF-1 signaling pathway	2/137	109/8142	0.550926	0.749157	0.486491	1536/4790	2
hsa04714	hsa04714	Thermogenesis	4/137	232/8142	0.551618	0.749157	0.486491	514/9551/5606/60	4
hsa05030	hsa05030	Cocaine addiction	1/137	49/8142	0.565686	0.763107	0.49555	4790	1
hsa00510	hsa00510	N-Glycan biosynthesis	1/137	50/8142	0.573038	0.767871	0.498644	4245	1
hsa00330	hsa00330	Arginine and proline metabolism	1/137	51/8142	0.580267	0.772408	0.50159	6303	1
hsa00600	hsa00600	Sphingolipid metabolism	1/137	53/8142	0.594361	0.780828	0.507058	427	1
hsa04961	hsa04961	Endocrine and other factor-regulated calcium reabsorption	1/137	53/8142	0.594361	0.780828	0.507058	490	1
hsa05206	hsa05206	MicroRNAs in cancer	5/137	310/8142	0.60225	0.786054	0.510451	9839/5328/4790/4082/960	5
hsa04919	hsa04919	Thyroid hormone signaling pathway	2/137	121/8142	0.608028	0.788475	0.512024	117247/60	2
hsa00480	hsa00480	Glutathione metabolism	1/137	58/8142	0.627576	0.806938	0.524013	2876	1
hsa04370	hsa04370	VEGF signaling pathway	1/137	59/8142	0.633888	0.806938	0.524013	998	1
hsa04730	hsa04730	Long-term depression	1/137	60/8142	0.640093	0.806938	0.524013	10672	1
hsa04926	hsa04926	Relaxin signaling pathway	2/137	129/8142	0.642963	0.806938	0.524013	4790/4792	2
hsa00561	hsa00561	Glycerolipid metabolism	1/137	61/8142	0.646194	0.806938	0.524013	84803	1
hsa04068	hsa04068	FoxO signaling pathway	2/137	131/8142	0.651308	0.806938	0.524013	6446/6648	2
hsa04213	hsa04213	Longevity regulating pathway - multiple species	1/137	62/8142	0.652192	0.806938	0.524013	6648	1
hsa03250	hsa03250	Viral life cycle - HIV-1	1/137	63/8142	0.658089	0.806938	0.524013	7852	1
hsa05012	hsa05012	Parkinson disease	4/137	266/8142	0.65989	0.806938	0.524013	514/4780/10105/7295	4
hsa04510	hsa04510	Focal adhesion	3/137	201/8142	0.662412	0.806938	0.524013	2316/998/60	3
hsa04924	hsa04924	Renin secretion	1/137	69/8142	0.691445	0.832218	0.54043	1508	1
hsa05211	hsa05211	Renal cell carcinoma	1/137	69/8142	0.691445	0.832218	0.54043	998	1
hsa04917	hsa04917	Prolactin signaling pathway	1/137	70/8142	0.696681	0.833529	0.541281	4790	1
hsa01230	hsa01230	Biosynthesis of amino acids	1/137	75/8142	0.721568	0.848754	0.551168	2752	1
hsa04918	hsa04918	Thyroid hormone synthesis	1/137	75/8142	0.721568	0.848754	0.551168	2876	1
hsa04024	hsa04024	cAMP signaling pathway	3/137	221/8142	0.724096	0.848754	0.551168	4790/4792/490	3
hsa04971	hsa04971	Gastric acid secretion	1/137	76/8142	0.726297	0.848754	0.551168	60	1
hsa05412	hsa05412	Arrhythmogenic right ventricular cardiomyopathy	1/137	77/8142	0.730945	0.849249	0.551489	60	1
hsa04390	hsa04390	Hippo signaling pathway	2/137	157/8142	0.746175	0.861961	0.559744	374/60	2
hsa04146	hsa04146	Peroxisome	1/137	82/8142	0.75304	0.86492	0.561666	6648	1
hsa05016	hsa05016	Huntington disease	4/137	306/8142	0.763063	0.867273	0.563194	514/2876/10105/6648	4
hsa04260	hsa04260	Cardiac muscle contraction	1/137	87/8142	0.773332	0.867273	0.563194	7170	1
hsa04020	hsa04020	Calcium signaling pathway	3/137	240/8142	0.774292	0.867273	0.563194	7852/10105/490	3
hsa04512	hsa04512	ECM-receptor interaction	1/137	88/8142	0.777187	0.867273	0.563194	960	1
hsa05225	hsa05225	Hepatocellular carcinoma	2/137	168/8142	0.779199	0.867273	0.563194	4780/60	2
hsa04727	hsa04727	GABAergic synapse	1/137	89/8142	0.780977	0.867273	0.563194	2752	1
hsa04350	hsa04350	TGF-beta signaling pathway	1/137	94/8142	0.798988	0.882399	0.573017	7124	1
hsa00564	hsa00564	Glycerophospholipid metabolism	1/137	98/8142	0.812332	0.886339	0.575575	84803	1
hsa04925	hsa04925	Aldosterone synthesis and secretion	1/137	98/8142	0.812332	0.886339	0.575575	490	1
hsa04360	hsa04360	Axon guidance	2/137	182/8142	0.815784	0.886339	0.575575	7852/998	2
hsa04972	hsa04972	Pancreatic secretion	1/137	102/8142	0.824797	0.889755	0.577793	490	1
hsa04974	hsa04974	Protein digestion and absorption	1/137	103/8142	0.827782	0.889755	0.577793	117247	1
hsa03008	hsa03008	Ribosome biogenesis in eukaryotes	1/137	109/8142	0.844663	0.903071	0.58644	55505	1
hsa04151	hsa04151	PI3K-Akt signaling pathway	4/137	354/8142	0.853063	0.907111	0.589064	2069/6446/4790/374	4
hsa04724	hsa04724	Glutamatergic synapse	1/137	114/8142	0.857468	0.907111	0.589064	2752	1
hsa04935	hsa04935	Growth hormone synthesis, secretion and action	1/137	119/8142	0.869225	0.914734	0.594014	5606	1
hsa05207	hsa05207	Chemical carcinogenesis - receptor activation	2/137	212/8142	0.876586	0.917676	0.595925	196/4790	2
hsa04270	hsa04270	Vascular smooth muscle contraction	1/137	134/8142	0.899022	0.936287	0.608011	10672	1
hsa04371	hsa04371	Apelin signaling pathway	1/137	139/8142	0.907371	0.936859	0.608382	10672	1
hsa04550	hsa04550	Signaling pathways regulating pluripotency of stem cells	1/137	143/8142	0.913554	0.936859	0.608382	3720	1
hsa05017	hsa05017	Spinocerebellar ataxia	1/137	143/8142	0.913554	0.936859	0.608382	10105	1
hsa01240	hsa01240	Biosynthesis of cofactors	1/137	153/8142	0.927276	0.939094	0.609833	8942	1
hsa04921	hsa04921	Oxytocin signaling pathway	1/137	154/8142	0.928523	0.939094	0.609833	60	1
hsa04934	hsa04934	Cushing syndrome	1/137	155/8142	0.929749	0.939094	0.609833	196	1
hsa04141	hsa04141	Protein processing in endoplasmic reticulum	1/137	171/8142	0.946751	0.951485	0.61788	4780	1
hsa04080	hsa04080	Neuroactive ligand-receptor interaction	1/137	362/8142	0.998135	0.998135	0.648174	728	1

## Sheet: Effector chondrocytes
ID	Description	GeneRatio	BgRatio	pvalue	p.adjust	qvalue	geneID	Count
hsa03010	hsa03010	Ribosome	44/84	158/8142	6.07715e-55	9.11573e-53	8.18816e-53	6135/6125/6233/3921/9045/6159/6152/6133/6189/6228/6208/6222/4736/6206/6224/6156/6132/6194/6157/6207/6188/6230/6144/6137/6154/6147/9349/6143/6142/6217/6141/6205/6203/6193/6138/6201/6191/6130/6175/6129/23521/6187/6160/6192	44
hsa05171	hsa05171	Coronavirus disease - COVID-19	45/84	232/8142	1.89445e-48	1.42083e-46	1.27626e-46	6135/6125/6233/3921/9045/6159/6152/6133/6189/6228/6208/6222/4736/6206/6224/6156/6132/6194/6157/6207/6188/6230/6144/6137/6154/6147/9349/6143/6142/6217/6141/6205/6203/6193/6138/6201/6191/6130/6175/6129/23521/6187/6160/6192/4792	45
hsa04141	hsa04141	Protein processing in endoplasmic reticulum	10/84	171/8142	9.26986e-06	0.000463493	0.000416331	3303/3320/3304/3326/1649/1410/3310/3337/23645/3301	10
hsa05132	hsa05132	Salmonella infection	11/84	249/8142	4.5244e-05	0.00169665	0.00152401	6188/8655/3320/3326/10383/7846/54205/71/6281/347733/4792	11
hsa05134	hsa05134	Legionellosis	5/84	57/8142	0.000284919	0.00854758	0.00767782	3303/3304/3310/54205/4792	5
hsa05145	hsa05145	Toxoplasmosis	6/84	112/8142	0.00100768	0.025192	0.0226286	3303/3304/3310/54205/8651/4792	6
hsa04612	hsa04612	Antigen processing and presentation	5/84	78/8142	0.00121309	0.0259947	0.0233496	3303/3320/3304/3326/3310	5
hsa05417	hsa05417	Lipid and atherosclerosis	8/84	215/8142	0.00161513	0.0302837	0.0272022	3303/3320/3304/3326/1649/3310/54205/4792	8
hsa04210	hsa04210	Apoptosis	6/84	136/8142	0.00272085	0.0453475	0.0407332	1649/4616/7846/54205/71/4792	6
hsa04213	hsa04213	Longevity regulating pathway - multiple species	4/84	62/8142	0.00373304	0.0559196	0.0502296	3303/3304/1410/3310	4
hsa05130	hsa05130	Pathogenic Escherichia coli infection	7/84	197/8142	0.00410077	0.0559196	0.0502296	6188/10383/7846/54205/71/347733/4792	7
hsa05020	hsa05020	Prion disease	8/84	273/8142	0.00693664	0.086708	0.0778851	3303/3304/1649/10383/3310/7846/54205/347733	8
hsa04010	hsa04010	MAPK signaling pathway	8/84	294/8142	0.0106245	0.122591	0.110116	3925/3303/3315/3304/1649/4616/3310/1942	8
hsa04915	hsa04915	Estrogen signaling pathway	5/84	138/8142	0.0137871	0.138935	0.124797	3303/3320/3304/3326/3310	5
hsa05162	hsa05162	Measles	5/84	139/8142	0.0141884	0.138935	0.124797	3303/3304/3310/54205/4792	5
hsa05222	hsa05222	Small cell lung cancer	4/84	92/8142	0.0148197	0.138935	0.124797	4616/1026/54205/4792	4
hsa05215	hsa05215	Prostate cancer	4/84	97/8142	0.017682	0.147372	0.132377	3320/3326/1026/4792	4
hsa03040	hsa03040	Spliceosome	5/84	147/8142	0.0176847	0.147372	0.132377	3303/3304/3178/3310/10286	5
hsa05012	hsa05012	Parkinson disease	7/84	266/8142	0.0195849	0.154618	0.138885	6233/1649/10383/7846/54205/7314/347733	7
hsa04115	hsa04115	p53 signaling pathway	3/84	73/8142	0.0393106	0.29483	0.264829	4616/1026/54205	3
hsa05220	hsa05220	Chronic myeloid leukemia	3/84	76/8142	0.0434759	0.310542	0.278943	4616/1026/4792	3
hsa05167	hsa05167	Kaposi sarcoma-associated herpesvirus infection	5/84	194/8142	0.0496851	0.338762	0.304292	6233/1026/54205/7314/4792	5
hsa05418	hsa05418	Fluid shear stress and atherosclerosis	4/84	139/8142	0.0551089	0.33966	0.305098	3320/3326/71/10365	4
hsa05216	hsa05216	Thyroid cancer	2/84	37/8142	0.0555061	0.33966	0.305098	4616/1026	2
hsa04120	hsa04120	Ubiquitin mediated proteolysis	4/84	142/8142	0.0587252	0.33966	0.305098	6233/27338/8651/7314	4
hsa05210	hsa05210	Colorectal cancer	3/84	86/8142	0.0588743	0.33966	0.305098	4616/1026/54205	3
hsa04540	hsa04540	Gap junction	3/84	88/8142	0.0622252	0.345696	0.31052	10383/7846/347733	3
hsa04145	hsa04145	Phagosome	4/84	152/8142	0.0716747	0.376536	0.338222	10383/7846/71/347733	4
hsa04657	hsa04657	IL-17 signaling pathway	3/84	94/8142	0.072797	0.376536	0.338222	3320/3326/4792	3
hsa05160	hsa05160	Hepatitis C	4/84	157/8142	0.0786568	0.39202	0.35213	1026/54205/7533/4792	4
hsa05014	hsa05014	Amyotrophic lateral sclerosis	7/84	364/8142	0.0810175	0.39202	0.35213	1649/3178/10383/7846/54205/71/347733	7
hsa05164	hsa05164	Influenza A	4/84	171/8142	0.0999347	0.455915	0.409524	54205/71/3337/4792	4
hsa04659	hsa04659	Th17 cell differentiation	3/84	108/8142	0.100301	0.455915	0.409524	3320/3326/4792	3
hsa05131	hsa05131	Shigellosis	5/84	247/8142	0.111213	0.490647	0.440721	6233/54205/71/7314/4792	5
hsa05213	hsa05213	Endometrial cancer	2/84	58/8142	0.120189	0.515094	0.462681	4616/1026	2
hsa05416	hsa05416	Viral myocarditis	2/84	60/8142	0.12705	0.529374	0.475508	54205/71	2
hsa05217	hsa05217	Basal cell carcinoma	2/84	63/8142	0.137511	0.554021	0.497647	4616/1026	2
hsa04110	hsa04110	Cell cycle	3/84	126/8142	0.140743	0.554021	0.497647	4616/1026/7533	3
hsa04068	hsa04068	FoxO signaling pathway	3/84	131/8142	0.152834	0.554021	0.497647	4616/1026/10365	3
hsa05169	hsa05169	Epstein-Barr virus infection	4/84	202/8142	0.15524	0.554021	0.497647	4616/1026/54205/4792	4
hsa04151	hsa04151	PI3K-Akt signaling pathway	6/84	354/8142	0.157851	0.554021	0.497647	6194/3320/3326/1026/7533/1942	6
hsa04920	hsa04920	Adipocytokine signaling pathway	2/84	69/8142	0.158963	0.554021	0.497647	4852/4792	2
hsa04137	hsa04137	Mitophagy - animal	2/84	72/8142	0.169914	0.554021	0.497647	6233/7314	2
hsa05218	hsa05218	Melanoma	2/84	72/8142	0.169914	0.554021	0.497647	4616/1026	2
hsa05223	hsa05223	Non-small cell lung cancer	2/84	72/8142	0.169914	0.554021	0.497647	4616/1026	2
hsa00511	hsa00511	Other glycan degradation	1/84	18/8142	0.170444	0.554021	0.497647	4758	1
hsa01524	hsa01524	Platinum drug resistance	2/84	73/8142	0.173593	0.554021	0.497647	1026/54205	2
hsa05214	hsa05214	Glioma	2/84	75/8142	0.18099	0.565304	0.507782	4616/1026	2
hsa05212	hsa05212	Pancreatic cancer	2/84	76/8142	0.184707	0.565304	0.507782	4616/1026	2
hsa05140	hsa05140	Leishmaniasis	2/84	77/8142	0.188435	0.565304	0.507782	65108/4792	2
hsa05022	hsa05022	Pathways of neurodegeneration - multiple diseases	7/84	476/8142	0.219207	0.644728	0.579124	6233/1649/10383/7846/54205/7314/347733	7
hsa05161	hsa05161	Hepatitis B	3/84	162/8142	0.233865	0.674611	0.605967	1026/54205/4792	3
hsa05225	hsa05225	Hepatocellular carcinoma	3/84	168/8142	0.250419	0.708733	0.636617	4616/1026/71	3
hsa04215	hsa04215	Apoptosis - multiple species	1/84	32/8142	0.282865	0.760156	0.682807	54205	1
hsa04914	hsa04914	Progesterone-mediated oocyte maturation	2/84	102/8142	0.283671	0.760156	0.682807	3320/3326	2
hsa04064	hsa04064	NF-kappa B signaling pathway	2/84	104/8142	0.291337	0.760156	0.682807	4616/4792	2
hsa04621	hsa04621	NOD-like receptor signaling pathway	3/84	184/8142	0.295315	0.760156	0.682807	3320/3326/4792	3
hsa00040	hsa00040	Pentose and glucuronate interconversions	1/84	34/8142	0.297645	0.760156	0.682807	51181	1
hsa04928	hsa04928	Parathyroid hormone synthesis, secretion and action	2/84	106/8142	0.298995	0.760156	0.682807	4666/1026	2
hsa04066	hsa04066	HIF-1 signaling pathway	2/84	109/8142	0.310458	0.776144	0.697168	6194/1026	2
hsa05202	hsa05202	Transcriptional misregulation in cancer	3/84	193/8142	0.320839	0.788949	0.70867	1649/4616/1026	3
hsa05219	hsa05219	Bladder cancer	1/84	41/8142	0.347042	0.81827	0.735007	1026	1
hsa05203	hsa05203	Viral carcinogenesis	3/84	204/8142	0.35208	0.81827	0.735007	1026/7533/4792	3
hsa05205	hsa05205	Proteoglycans in cancer	3/84	205/8142	0.354916	0.81827	0.735007	6194/1026/71	3
hsa05010	hsa05010	Alzheimer disease	5/84	384/8142	0.363365	0.81827	0.735007	1649/10383/7846/54205/347733	5
hsa04962	hsa04962	Vasopressin-regulated water reabsorption	1/84	44/8142	0.367146	0.81827	0.735007	8655	1
hsa04930	hsa04930	Type II diabetes mellitus	1/84	46/8142	0.380208	0.81827	0.735007	8651	1
hsa04380	hsa04380	Osteoclast differentiation	2/84	128/8142	0.381898	0.81827	0.735007	8651/4792	2
hsa05016	hsa05016	Huntington disease	4/84	306/8142	0.388679	0.81827	0.735007	10383/7846/54205/347733	4
hsa05206	hsa05206	MicroRNAs in cancer	4/84	310/8142	0.398112	0.81827	0.735007	3925/1026/8651/1942	4
hsa05110	hsa05110	Vibrio cholerae infection	1/84	50/8142	0.405538	0.81827	0.735007	71	1
hsa05163	hsa05163	Human cytomegalovirus infection	3/84	225/8142	0.411192	0.81827	0.735007	1026/54205/4792	3
hsa00330	hsa00330	Arginine and proline metabolism	1/84	51/8142	0.411709	0.81827	0.735007	4953	1
hsa04910	hsa04910	Insulin signaling pathway	2/84	137/8142	0.414707	0.81827	0.735007	6194/8651	2
hsa05135	hsa05135	Yersinia infection	2/84	137/8142	0.414707	0.81827	0.735007	71/4792	2
hsa04371	hsa04371	Apelin signaling pathway	2/84	139/8142	0.421884	0.81827	0.735007	6194/10365	2
hsa00600	hsa00600	Sphingolipid metabolism	1/84	53/8142	0.423861	0.81827	0.735007	4758	1
hsa04923	hsa04923	Regulation of lipolysis in adipocytes	1/84	56/8142	0.441626	0.81827	0.735007	4852	1
hsa05224	hsa05224	Breast cancer	2/84	147/8142	0.450143	0.81827	0.735007	4616/1026	2
hsa00480	hsa00480	Glutathione metabolism	1/84	58/8142	0.453168	0.81827	0.735007	4953	1
hsa05226	hsa05226	Gastric cancer	2/84	149/8142	0.457089	0.81827	0.735007	4616/1026	2
hsa04370	hsa04370	VEGF signaling pathway	1/84	59/8142	0.45885	0.81827	0.735007	3315	1
hsa04921	hsa04921	Oxytocin signaling pathway	2/84	154/8142	0.474235	0.81827	0.735007	1026/71	2
hsa04932	hsa04932	Non-alcoholic fatty liver disease	2/84	155/8142	0.477626	0.81827	0.735007	1649/54205	2
hsa04623	hsa04623	Cytosolic DNA-sensing pathway	1/84	63/8142	0.481001	0.81827	0.735007	4792	1
hsa04218	hsa04218	Cellular senescence	2/84	156/8142	0.481004	0.81827	0.735007	4616/1026	2
hsa04144	hsa04144	Endocytosis	3/84	251/8142	0.482003	0.81827	0.735007	3303/3304/3310	3
hsa04390	hsa04390	Hippo signaling pathway	2/84	157/8142	0.484369	0.81827	0.735007	71/7533	2
hsa04217	hsa04217	Necroptosis	2/84	159/8142	0.491059	0.81827	0.735007	3320/3326	2
hsa04630	hsa04630	JAK-STAT signaling pathway	2/84	162/8142	0.500993	0.81827	0.735007	1026/8651	2
hsa05211	hsa05211	Renal cell carcinoma	1/84	69/8142	0.512557	0.81827	0.735007	1026	1
hsa04622	hsa04622	RIG-I-like receptor signaling pathway	1/84	70/8142	0.517629	0.81827	0.735007	4792	1
hsa04917	hsa04917	Prolactin signaling pathway	1/84	70/8142	0.517629	0.81827	0.735007	8651	1
hsa05120	hsa05120	Epithelial cell signaling in Helicobacter pylori infection	1/84	70/8142	0.517629	0.81827	0.735007	4792	1
hsa04520	hsa04520	Adherens junction	1/84	71/8142	0.522649	0.81827	0.735007	71	1
hsa04530	hsa04530	Tight junction	2/84	169/8142	0.523693	0.81827	0.735007	7846/71	2
hsa03320	hsa03320	PPAR signaling pathway	1/84	75/8142	0.542217	0.827552	0.743345	2171	1
hsa04971	hsa04971	Gastric acid secretion	1/84	76/8142	0.546984	0.827552	0.743345	71	1
hsa05100	hsa05100	Bacterial invasion of epithelial cells	1/84	77/8142	0.551701	0.827552	0.743345	71	1
hsa05412	hsa05412	Arrhythmogenic right ventricular cardiomyopathy	1/84	77/8142	0.551701	0.827552	0.743345	71	1
hsa01521	hsa01521	EGFR tyrosine kinase inhibitor resistance	1/84	79/8142	0.560992	0.831332	0.74674	6194	1
hsa04662	hsa04662	B cell receptor signaling pathway	1/84	82/8142	0.574572	0.831332	0.74674	4792	1
hsa04012	hsa04012	ErbB signaling pathway	1/84	85/8142	0.587736	0.831332	0.74674	1026	1
hsa04610	hsa04610	Complement and coagulation cascades	1/84	85/8142	0.587736	0.831332	0.74674	5265	1
hsa05235	hsa05235	PD-L1 expression and PD-1 checkpoint pathway in cancer	1/84	89/8142	0.604665	0.831332	0.74674	4792	1
hsa05410	hsa05410	Hypertrophic cardiomyopathy	1/84	90/8142	0.608789	0.831332	0.74674	71	1
hsa04658	hsa04658	Th1 and Th2 cell differentiation	1/84	92/8142	0.616909	0.831332	0.74674	4792	1
hsa04970	hsa04970	Salivary secretion	1/84	92/8142	0.616909	0.831332	0.74674	1471	1
hsa05414	hsa05414	Dilated cardiomyopathy	1/84	96/8142	0.632653	0.831332	0.74674	71	1
hsa04666	hsa04666	Fc gamma R-mediated phagocytosis	1/84	97/8142	0.636488	0.831332	0.74674	65108	1
hsa01522	hsa01522	Endocrine resistance	1/84	98/8142	0.640284	0.831332	0.74674	1026	1
hsa04015	hsa04015	Rap1 signaling pathway	2/84	210/8142	0.642467	0.831332	0.74674	71/1942	2
hsa05170	hsa05170	Human immunodeficiency virus 1 infection	2/84	212/8142	0.647631	0.831332	0.74674	54205/4792	2
hsa05207	hsa05207	Chemical carcinogenesis - receptor activation	2/84	212/8142	0.647631	0.831332	0.74674	3320/3326	2
hsa05142	hsa05142	Chagas disease	1/84	102/8142	0.655078	0.831332	0.74674	4792	1
hsa05146	hsa05146	Amoebiasis	1/84	102/8142	0.655078	0.831332	0.74674	3315	1
hsa04620	hsa04620	Toll-like receptor signaling pathway	1/84	104/8142	0.662248	0.831332	0.74674	4792	1
hsa04625	hsa04625	C-type lectin receptor signaling pathway	1/84	104/8142	0.662248	0.831332	0.74674	4792	1
hsa04660	hsa04660	T cell receptor signaling pathway	1/84	104/8142	0.662248	0.831332	0.74674	4792	1
hsa04024	hsa04024	cAMP signaling pathway	2/84	221/8142	0.67015	0.831332	0.74674	4852/4792	2
hsa05166	hsa05166	Human T-cell leukemia virus 1 infection	2/84	222/8142	0.67258	0.831332	0.74674	1026/4792	2
hsa04931	hsa04931	Insulin resistance	1/84	108/8142	0.67615	0.831332	0.74674	4792	1
hsa04668	hsa04668	TNF signaling pathway	1/84	112/8142	0.689485	0.835324	0.750326	4792	1
hsa04670	hsa04670	Leukocyte transendothelial migration	1/84	114/8142	0.695948	0.835324	0.750326	71	1
hsa04714	hsa04714	Thermogenesis	2/84	232/8142	0.696103	0.835324	0.750326	6194/71	2
hsa04722	hsa04722	Neurotrophin signaling pathway	1/84	119/8142	0.71153	0.840389	0.754876	4792	1
hsa04935	hsa04935	Growth hormone synthesis, secretion and action	1/84	119/8142	0.71153	0.840389	0.754876	8651	1
hsa04919	hsa04919	Thyroid hormone signaling pathway	1/84	121/8142	0.717539	0.840866	0.755304	71	1
hsa04611	hsa04611	Platelet activation	1/84	124/8142	0.726322	0.84456	0.758622	71	1
hsa04926	hsa04926	Relaxin signaling pathway	1/84	129/8142	0.740364	0.85003	0.763536	4792	1
hsa04114	hsa04114	Oocyte meiosis	1/84	131/8142	0.745779	0.85003	0.763536	7533	1
hsa04142	hsa04142	Lysosome	1/84	132/8142	0.748445	0.85003	0.763536	4758	1
hsa00190	hsa00190	Oxidative phosphorylation	1/84	134/8142	0.753693	0.85003	0.763536	54205	1
hsa04936	hsa04936	Alcoholic liver disease	1/84	142/8142	0.773628	0.862227	0.774492	4792	1
hsa05017	hsa05017	Spinocerebellar ataxia	1/84	143/8142	0.776005	0.862227	0.774492	54205	1
hsa04934	hsa04934	Cushing syndrome	1/84	155/8142	0.802674	0.881113	0.791456	1026	1
hsa04150	hsa04150	mTOR signaling pathway	1/84	156/8142	0.80475	0.881113	0.791456	6194	1
hsa04310	hsa04310	Wnt signaling pathway	1/84	167/8142	0.826202	0.898046	0.806665	2487	1
hsa05152	hsa05152	Tuberculosis	1/84	180/8142	0.848568	0.909102	0.816597	54205	1
hsa04360	hsa04360	Axon guidance	1/84	182/8142	0.851747	0.909102	0.816597	1942	1
hsa05034	hsa05034	Alcoholism	1/84	187/8142	0.859408	0.909102	0.816597	4852	1
hsa04613	hsa04613	Neutrophil extracellular trap formation	1/84	190/8142	0.863815	0.909102	0.816597	71	1
hsa04062	hsa04062	Chemokine signaling pathway	1/84	192/8142	0.866677	0.909102	0.816597	4792	1
hsa04510	hsa04510	Focal adhesion	1/84	201/8142	0.878838	0.915457	0.822305	71	1
hsa04810	hsa04810	Regulation of actin cytoskeleton	1/84	218/8142	0.898895	0.928914	0.834393	71	1
hsa05208	hsa05208	Chemical carcinogenesis - reactive oxygen species	1/84	223/8142	0.904143	0.928914	0.834393	4792	1
hsa04014	hsa04014	Ras signaling pathway	1/84	232/8142	0.91292	0.931551	0.836761	1942	1
hsa05168	hsa05168	Herpes simplex virus 1 infection	2/84	495/8142	0.967459	0.976448	0.87709	54205/4792	2
hsa05165	hsa05165	Human papillomavirus infection	1/84	331/8142	0.969939	0.976448	0.87709	1026	1
hsa04080	hsa04080	Neuroactive ligand-receptor interaction	1/84	362/8142	0.978514	0.978514	0.878946	4852	1

## Sheet: Regulatory chondrocytes
ID	Description	GeneRatio	BgRatio	pvalue	p.adjust	qvalue	geneID	Count
hsa04141	hsa04141	Protein processing in endoplasmic reticulum	14/84	171/8142	1.68681e-09	2.98566e-07	2.50359e-07	26232/3310/7322/3303/3304/3326/3301/1410/7321/1649/3320/9709/3337/23645	14
hsa05132	hsa05132	Salmonella infection	12/84	249/8142	8.21045e-06	0.000726624	0.000609301	6281/7280/347733/3326/54205/81873/6188/2597/10376/84790/3320/302	12
hsa04216	hsa04216	Ferroptosis	5/84	41/8142	5.80265e-05	0.00342357	0.00287079	2495/6520/81631/2512/3162	5
hsa05020	hsa05020	Prion disease	11/84	273/8142	0.000103928	0.00459882	0.00385628	3310/7280/347733/3303/3304/5689/54205/10376/84790/56901/1649	11
hsa05130	hsa05130	Pathogenic Escherichia coli infection	9/84	197/8142	0.000181719	0.00643284	0.00539418	7280/347733/7430/54205/81873/6188/2597/10376/84790	9
hsa00480	hsa00480	Glutathione metabolism	5/84	58/8142	0.000309294	0.00912418	0.00765096	9588/4953/2950/9446/79094	5
hsa05012	hsa05012	Parkinson disease	10/84	266/8142	0.000382903	0.00968198	0.0081187	7280/347733/5689/54205/10376/84790/56901/1649/7316/7314	10
hsa04612	hsa04612	Antigen processing and presentation	5/84	78/8142	0.00121309	0.0268396	0.022506	3310/3303/3304/3326/3320	5
hsa05134	hsa05134	Legionellosis	4/84	57/8142	0.00274832	0.0378929	0.0317746	3310/3303/3304/54205	4
hsa04915	hsa04915	Estrogen signaling pathway	6/84	138/8142	0.00292669	0.0378929	0.0317746	3310/3303/3304/3326/3875/3320	6
hsa05418	hsa05418	Fluid shear stress and atherosclerosis	6/84	139/8142	0.00303388	0.0378929	0.0317746	8878/3326/2950/9446/3320/3162	6
hsa04978	hsa04978	Mineral absorption	4/84	60/8142	0.0033144	0.0378929	0.0317746	2495/2512/3162/4495	4
hsa05022	hsa05022	Pathways of neurodegeneration - multiple diseases	12/84	476/8142	0.00333875	0.0378929	0.0317746	8878/7280/347733/5689/54205/10376/84790/56901/1649/7316/81631/7314	12
hsa04120	hsa04120	Ubiquitin mediated proteolysis	6/84	142/8142	0.00337315	0.0378929	0.0317746	26232/7322/7321/7316/7314/27338	6
hsa04213	hsa04213	Longevity regulating pathway - multiple species	4/84	62/8142	0.00373304	0.0378929	0.0317746	3310/3303/3304/1410	4
hsa05167	hsa05167	Kaposi sarcoma-associated herpesvirus infection	7/84	194/8142	0.00376891	0.0378929	0.0317746	2787/2247/1026/54205/7316/81631/7314	7
hsa05131	hsa05131	Shigellosis	8/84	247/8142	0.00382221	0.0378929	0.0317746	7322/8878/54205/81873/7321/7316/81631/7314	8
hsa03040	hsa03040	Spliceosome	6/84	147/8142	0.00400054	0.0378929	0.0317746	9939/3310/3303/3304/8896/6628	6
hsa05014	hsa05014	Amyotrophic lateral sclerosis	10/84	364/8142	0.0040676	0.0378929	0.0317746	8878/7280/347733/5689/54205/10376/84790/56901/1649/81631	10
hsa04145	hsa04145	Phagosome	6/84	152/8142	0.00471075	0.0416901	0.0349587	533/8992/7280/347733/10376/84790	6
hsa03010	hsa03010	Ribosome	6/84	158/8142	0.00568113	0.0478838	0.0401523	6191/6132/6130/6188/6175/6166	6
hsa04137	hsa04137	Mitophagy - animal	4/84	72/8142	0.00636979	0.0493164	0.0413536	8878/7316/81631/7314	4
hsa05417	hsa05417	Lipid and atherosclerosis	7/84	215/8142	0.00658084	0.0493164	0.0413536	3310/3303/3304/3326/54205/1649/3320	7
hsa01524	hsa01524	Platinum drug resistance	4/84	73/8142	0.00668697	0.0493164	0.0413536	1026/54205/2950/9446	4
hsa04540	hsa04540	Gap junction	4/84	88/8142	0.0127558	0.0885533	0.0742553	7280/347733/10376/84790	4
hsa04210	hsa04210	Apoptosis	5/84	136/8142	0.0130078	0.0885533	0.0742553	4000/54205/10376/84790/1649	5
hsa05010	hsa05010	Alzheimer disease	9/84	384/8142	0.0169928	0.111398	0.093411	7280/347733/5689/54205/2597/10376/84790/56901/1649	9
hsa05215	hsa05215	Prostate cancer	4/84	97/8142	0.017682	0.111776	0.093728	1026/3326/2950/3320	4
hsa04217	hsa04217	Necroptosis	5/84	159/8142	0.0239321	0.146069	0.122484	8878/3326/2495/3320/2512	5
hsa05145	hsa05145	Toxoplasmosis	4/84	112/8142	0.0282444	0.165964	0.139167	3310/3303/3304/54205	4
hsa04151	hsa04151	PI3K-Akt signaling pathway	8/84	354/8142	0.0290672	0.165964	0.139167	2787/2247/1026/3326/6009/54541/3320/1101	8
hsa04010	hsa04010	MAPK signaling pathway	7/84	294/8142	0.0316323	0.173075	0.14513	3925/3310/2247/3303/3304/3315/1649	7
hsa05171	hsa05171	Coronavirus disease - COVID-19	6/84	232/8142	0.0322683	0.173075	0.14513	6191/6132/6130/6188/6175/6166	6
hsa05016	hsa05016	Huntington disease	7/84	306/8142	0.0380626	0.198149	0.166156	7280/347733/5689/54205/10376/84790/56901	7
hsa04115	hsa04115	p53 signaling pathway	3/84	73/8142	0.0393106	0.198799	0.166701	2810/1026/54205	3
hsa00190	hsa00190	Oxidative phosphorylation	4/84	134/8142	0.049361	0.242691	0.203506	533/8992/54205/56901	4
hsa05162	hsa05162	Measles	4/84	139/8142	0.0551089	0.263629	0.221063	3310/3303/3304/54205	4
hsa04140	hsa04140	Autophagy - animal	4/84	141/8142	0.0575058	0.267856	0.224607	8878/6009/54541/81631	4
hsa04657	hsa04657	IL-17 signaling pathway	3/84	94/8142	0.072797	0.330387	0.277041	27190/3326/3320	3
hsa05110	hsa05110	Vibrio cholerae infection	2/84	50/8142	0.0937957	0.399251	0.334787	533/8992	2
hsa05225	hsa05225	Hepatocellular carcinoma	4/84	168/8142	0.0951664	0.399251	0.334787	1026/2950/9446/3162	4
hsa04530	hsa04530	Tight junction	4/84	169/8142	0.0967435	0.399251	0.334787	7430/81873/10376/84790	4
hsa00330	hsa00330	Arginine and proline metabolism	2/84	51/8142	0.0969933	0.399251	0.334787	4953/1152	2
hsa04066	hsa04066	HIF-1 signaling pathway	3/84	109/8142	0.102407	0.411957	0.345441	1026/2597/3162	3
hsa05217	hsa05217	Basal cell carcinoma	2/84	63/8142	0.137511	0.531476	0.445662	1026/650	2
hsa05202	hsa05202	Transcriptional misregulation in cancer	4/84	193/8142	0.138124	0.531476	0.445662	4291/1026/1649/26471	4
hsa00010	hsa00010	Glycolysis / Gluconeogenesis	2/84	67/8142	0.151741	0.57145	0.479182	2597/7167	2
hsa05204	hsa05204	Chemical carcinogenesis - DNA adducts	2/84	69/8142	0.158963	0.575599	0.482661	2950/9446	2
hsa05205	hsa05205	Proteoglycans in cancer	4/84	205/8142	0.161118	0.575599	0.482661	2247/1026/7430/967	4
hsa05120	hsa05120	Epithelial cell signaling in Helicobacter pylori infection	2/84	70/8142	0.162599	0.575599	0.482661	533/8992	2
hsa00982	hsa00982	Drug metabolism - cytochrome P450	2/84	72/8142	0.169914	0.578362	0.484978	2950/9446	2
hsa05218	hsa05218	Melanoma	2/84	72/8142	0.169914	0.578362	0.484978	2247/1026	2
hsa05207	hsa05207	Chemical carcinogenesis - receptor activation	4/84	212/8142	0.175148	0.582459	0.488413	2247/3326/9446/3320	4
hsa01230	hsa01230	Biosynthesis of amino acids	2/84	75/8142	0.18099	0.582459	0.488413	2597/7167	2
hsa03320	hsa03320	PPAR signaling pathway	2/84	75/8142	0.18099	0.582459	0.488413	2171/7316	2
hsa00980	hsa00980	Metabolism of xenobiotics by cytochrome P450	2/84	78/8142	0.192173	0.596748	0.500395	2950/9446	2
hsa04721	hsa04721	Synaptic vesicle cycle	2/84	78/8142	0.192173	0.596748	0.500395	533/8992	2
hsa00983	hsa00983	Drug metabolism - other enzymes	2/84	80/8142	0.19968	0.606788	0.508814	2950/9446	2
hsa05163	hsa05163	Human cytomegalovirus infection	4/84	225/8142	0.202263	0.606788	0.508814	2787/1026/54205/6009	4
hsa04932	hsa04932	Non-alcoholic fatty liver disease	3/84	155/8142	0.214833	0.611158	0.512478	54205/56901/1649	3
hsa05206	hsa05206	MicroRNAs in cancer	5/84	310/8142	0.215464	0.611158	0.512478	3925/1026/7430/54541/3162	5
hsa04150	hsa04150	mTOR signaling pathway	3/84	156/8142	0.217531	0.611158	0.512478	6009/6520/54541	3
hsa04218	hsa04218	Cellular senescence	3/84	156/8142	0.217531	0.611158	0.512478	8878/1026/6009	3
hsa05210	hsa05210	Colorectal cancer	2/84	86/8142	0.222394	0.615059	0.515749	1026/54205	2
hsa04966	hsa04966	Collecting duct acid secretion	1/84	27/8142	0.244558	0.657878	0.551655	8992	1
hsa05222	hsa05222	Small cell lung cancer	2/84	92/8142	0.24531	0.657878	0.551655	1026/54205	2
hsa05323	hsa05323	Rheumatoid arthritis	2/84	93/8142	0.249142	0.65818	0.551909	533/8992	2
hsa05165	hsa05165	Human papillomavirus infection	5/84	331/8142	0.255655	0.665455	0.558009	533/8992/1026/6009/1101	5
hsa04144	hsa04144	Endocytosis	4/84	251/8142	0.25979	0.666417	0.558815	3310/3303/3304/81873	4
hsa04666	hsa04666	Fc gamma R-mediated phagocytosis	2/84	97/8142	0.264485	0.668768	0.560787	65108/81873	2
hsa04215	hsa04215	Apoptosis - multiple species	1/84	32/8142	0.282865	0.687805	0.57675	54205	1
hsa04914	hsa04914	Progesterone-mediated oocyte maturation	2/84	102/8142	0.283671	0.687805	0.57675	3326/3320	2
hsa05146	hsa05146	Amoebiasis	2/84	102/8142	0.283671	0.687805	0.57675	5052/3315	2
hsa00051	hsa00051	Fructose and mannose metabolism	1/84	33/8142	0.290293	0.689116	0.577849	7167	1
hsa04621	hsa04621	NOD-like receptor signaling pathway	3/84	184/8142	0.295315	0.689116	0.577849	3326/3320/81631	3
hsa03013	hsa03013	Nucleocytoplasmic transport	2/84	108/8142	0.30664	0.689116	0.577849	9939/5901	2
hsa04659	hsa04659	Th17 cell differentiation	2/84	108/8142	0.30664	0.689116	0.577849	3326/3320	2
hsa03008	hsa03008	Ribosome biogenesis in eukaryotes	2/84	109/8142	0.310458	0.689116	0.577849	51119/5901	2
hsa00760	hsa00760	Nicotinate and nicotinamide metabolism	1/84	36/8142	0.312123	0.689116	0.577849	4860	1
hsa01250	hsa01250	Biosynthesis of nucleotide sugars	1/84	37/8142	0.319252	0.689116	0.577849	6675	1
hsa04960	hsa04960	Aldosterone-regulated sodium reabsorption	1/84	37/8142	0.319252	0.689116	0.577849	2810	1
hsa05216	hsa05216	Thyroid cancer	1/84	37/8142	0.319252	0.689116	0.577849	1026	1
hsa01200	hsa01200	Carbon metabolism	2/84	115/8142	0.333268	0.710703	0.595951	2597/7167	2
hsa05219	hsa05219	Bladder cancer	1/84	41/8142	0.347042	0.731267	0.613194	1026	1
hsa00860	hsa00860	Porphyrin metabolism	1/84	43/8142	0.360514	0.750717	0.629504	3162	1
hsa03022	hsa03022	Basal transcription factors	1/84	45/8142	0.373711	0.761919	0.638898	6879	1
hsa04110	hsa04110	Cell cycle	2/84	126/8142	0.374503	0.761919	0.638898	2810/1026	2
hsa03050	hsa03050	Proteasome	1/84	46/8142	0.380208	0.764737	0.64126	5689	1
hsa04810	hsa04810	Regulation of actin cytoskeleton	3/84	218/8142	0.391619	0.776666	0.651263	2247/7430/81873	3
hsa04142	hsa04142	Lysosome	2/84	132/8142	0.396578	0.776666	0.651263	533/967	2
hsa00520	hsa00520	Amino sugar and nucleotide sugar metabolism	1/84	49/8142	0.399303	0.776666	0.651263	6675	1
hsa05208	hsa05208	Chemical carcinogenesis - reactive oxygen species	3/84	223/8142	0.405617	0.780371	0.65437	9446/56901/3162	3
hsa04371	hsa04371	Apelin signaling pathway	2/84	139/8142	0.421884	0.802941	0.673296	2787/81631	2
hsa05017	hsa05017	Spinocerebellar ataxia	2/84	143/8142	0.436107	0.81879	0.686586	5689/54205	2
hsa05224	hsa05224	Breast cancer	2/84	147/8142	0.450143	0.81879	0.686586	2247/1026	2
hsa05213	hsa05213	Endometrial cancer	1/84	58/8142	0.453168	0.81879	0.686586	1026	1
hsa04723	hsa04723	Retrograde endocannabinoid signaling	2/84	148/8142	0.453622	0.81879	0.686586	2787/56901	2
hsa05226	hsa05226	Gastric cancer	2/84	149/8142	0.457089	0.81879	0.686586	2247/1026	2
hsa04370	hsa04370	VEGF signaling pathway	1/84	59/8142	0.45885	0.81879	0.686586	3315	1
hsa05416	hsa05416	Viral myocarditis	1/84	60/8142	0.464474	0.81879	0.686586	54205	1
hsa03250	hsa03250	Viral life cycle - HIV-1	1/84	63/8142	0.481001	0.81879	0.686586	5901	1
hsa05160	hsa05160	Hepatitis C	2/84	157/8142	0.484369	0.81879	0.686586	1026/54205	2
hsa05161	hsa05161	Hepatitis B	2/84	162/8142	0.500993	0.81879	0.686586	1026/54205	2
hsa04924	hsa04924	Renin secretion	1/84	69/8142	0.512557	0.81879	0.686586	3778	1
hsa05211	hsa05211	Renal cell carcinoma	1/84	69/8142	0.512557	0.81879	0.686586	1026	1
hsa05223	hsa05223	Non-small cell lung cancer	1/84	72/8142	0.527617	0.81879	0.686586	1026	1
hsa05164	hsa05164	Influenza A	2/84	171/8142	0.530053	0.81879	0.686586	54205/3337	2
hsa00562	hsa00562	Inositol phosphate metabolism	1/84	73/8142	0.532534	0.81879	0.686586	7167	1
hsa05214	hsa05214	Glioma	1/84	75/8142	0.542217	0.81879	0.686586	1026	1
hsa04971	hsa04971	Gastric acid secretion	1/84	76/8142	0.546984	0.81879	0.686586	7430	1
hsa05212	hsa05212	Pancreatic cancer	1/84	76/8142	0.546984	0.81879	0.686586	1026	1
hsa05220	hsa05220	Chronic myeloid leukemia	1/84	76/8142	0.546984	0.81879	0.686586	1026	1
hsa05100	hsa05100	Bacterial invasion of epithelial cells	1/84	77/8142	0.551701	0.81879	0.686586	81873	1
hsa05140	hsa05140	Leishmaniasis	1/84	77/8142	0.551701	0.81879	0.686586	65108	1
hsa05412	hsa05412	Arrhythmogenic right ventricular cardiomyopathy	1/84	77/8142	0.551701	0.81879	0.686586	4000	1
hsa05152	hsa05152	Tuberculosis	2/84	180/8142	0.557966	0.81879	0.686586	533/54205	2
hsa01521	hsa01521	EGFR tyrosine kinase inhibitor resistance	1/84	79/8142	0.560992	0.81879	0.686586	2247	1
hsa03018	hsa03018	RNA degradation	1/84	79/8142	0.560992	0.81879	0.686586	10950	1
hsa04146	hsa04146	Peroxisome	1/84	82/8142	0.574572	0.81879	0.686586	5052	1
hsa01232	hsa01232	Nucleotide metabolism	1/84	85/8142	0.587736	0.81879	0.686586	4860	1
hsa04012	hsa04012	ErbB signaling pathway	1/84	85/8142	0.587736	0.81879	0.686586	1026	1
hsa04060	hsa04060	Cytokine-cytokine receptor interaction	3/84	295/8142	0.59191	0.81879	0.686586	27190/51330/650	3
hsa04911	hsa04911	Insulin secretion	1/84	86/8142	0.592034	0.81879	0.686586	3778	1
hsa04512	hsa04512	ECM-receptor interaction	1/84	88/8142	0.600498	0.81879	0.686586	1101	1
hsa04211	hsa04211	Longevity regulating pathway	1/84	89/8142	0.604665	0.81879	0.686586	6009	1
hsa04727	hsa04727	GABAergic synapse	1/84	89/8142	0.604665	0.81879	0.686586	2787	1
hsa05410	hsa05410	Hypertrophic cardiomyopathy	1/84	90/8142	0.608789	0.81879	0.686586	4000	1
hsa05032	hsa05032	Morphine addiction	1/84	91/8142	0.61287	0.81879	0.686586	2787	1
hsa04970	hsa04970	Salivary secretion	1/84	92/8142	0.616909	0.81879	0.686586	3778	1
hsa05169	hsa05169	Epstein-Barr virus infection	2/84	202/8142	0.621227	0.81879	0.686586	1026/54205	2
hsa05415	hsa05415	Diabetic cardiomyopathy	2/84	203/8142	0.623933	0.81879	0.686586	2597/56901	2
hsa04350	hsa04350	TGF-beta signaling pathway	1/84	94/8142	0.624863	0.81879	0.686586	650	1
hsa05150	hsa05150	Staphylococcus aureus infection	1/84	96/8142	0.632653	0.81879	0.686586	3875	1
hsa05414	hsa05414	Dilated cardiomyopathy	1/84	96/8142	0.632653	0.81879	0.686586	4000	1
hsa03015	hsa03015	mRNA surveillance pathway	1/84	97/8142	0.636488	0.81879	0.686586	9939	1
hsa04713	hsa04713	Circadian entrainment	1/84	97/8142	0.636488	0.81879	0.686586	2787	1
hsa01522	hsa01522	Endocrine resistance	1/84	98/8142	0.640284	0.81879	0.686586	1026	1
hsa05231	hsa05231	Choline metabolism in cancer	1/84	98/8142	0.640284	0.81879	0.686586	6009	1
hsa04640	hsa04640	Hematopoietic cell lineage	1/84	99/8142	0.64404	0.81879	0.686586	928	1
hsa05170	hsa05170	Human immunodeficiency virus 1 infection	2/84	212/8142	0.647631	0.81879	0.686586	2787/54205	2
hsa04972	hsa04972	Pancreatic secretion	1/84	102/8142	0.655078	0.821033	0.688467	3778	1
hsa04974	hsa04974	Protein digestion and absorption	1/84	103/8142	0.658682	0.821033	0.688467	6520	1
hsa04928	hsa04928	Parathyroid hormone synthesis, secretion and action	1/84	106/8142	0.669271	0.824973	0.69177	1026	1
hsa05166	hsa05166	Human T-cell leukemia virus 1 infection	2/84	222/8142	0.67258	0.824973	0.69177	1026/5901	2
hsa04725	hsa04725	Cholinergic synapse	1/84	113/8142	0.692734	0.824973	0.69177	2787	1
hsa04670	hsa04670	Leukocyte transendothelial migration	1/84	114/8142	0.695948	0.824973	0.69177	7430	1
hsa04724	hsa04724	Glutamatergic synapse	1/84	114/8142	0.695948	0.824973	0.69177	2787	1
hsa04014	hsa04014	Ras signaling pathway	2/84	232/8142	0.696103	0.824973	0.69177	2787/2247	2
hsa04714	hsa04714	Thermogenesis	2/84	232/8142	0.696103	0.824973	0.69177	6009/56901	2
hsa04726	hsa04726	Serotonergic synapse	1/84	115/8142	0.69913	0.824973	0.69177	2787	1
hsa04152	hsa04152	AMPK signaling pathway	1/84	120/8142	0.71455	0.835555	0.700644	6009	1
hsa04919	hsa04919	Thyroid hormone signaling pathway	1/84	121/8142	0.717539	0.835555	0.700644	6009	1
hsa00230	hsa00230	Purine metabolism	1/84	128/8142	0.737613	0.837028	0.701879	4860	1
hsa04380	hsa04380	Osteoclast differentiation	1/84	128/8142	0.737613	0.837028	0.701879	8878	1
hsa04926	hsa04926	Relaxin signaling pathway	1/84	129/8142	0.740364	0.837028	0.701879	2787	1
hsa04068	hsa04068	FoxO signaling pathway	1/84	131/8142	0.745779	0.837028	0.701879	1026	1
hsa04728	hsa04728	Dopaminergic synapse	1/84	132/8142	0.748445	0.837028	0.701879	2787	1
hsa04270	hsa04270	Vascular smooth muscle contraction	1/84	134/8142	0.753693	0.837028	0.701879	3778	1
hsa05322	hsa05322	Systemic lupus erythematosus	1/84	136/8142	0.758834	0.837028	0.701879	6628	1
hsa04910	hsa04910	Insulin signaling pathway	1/84	137/8142	0.761364	0.837028	0.701879	6009	1
hsa05135	hsa05135	Yersinia infection	1/84	137/8142	0.761364	0.837028	0.701879	81873	1
hsa04550	hsa04550	Signaling pathways regulating pluripotency of stem cells	1/84	143/8142	0.776005	0.847857	0.710959	2247	1
hsa04072	hsa04072	Phospholipase D signaling pathway	1/84	148/8142	0.787524	0.855164	0.717087	6009	1
hsa04921	hsa04921	Oxytocin signaling pathway	1/84	154/8142	0.800577	0.860266	0.721365	1026	1
hsa04934	hsa04934	Cushing syndrome	1/84	155/8142	0.802674	0.860266	0.721365	1026	1
hsa04390	hsa04390	Hippo signaling pathway	1/84	157/8142	0.806803	0.860266	0.721365	650	1
hsa04630	hsa04630	JAK-STAT signaling pathway	1/84	162/8142	0.816756	0.865664	0.725891	1026	1
hsa04022	hsa04022	cGMP-PKG signaling pathway	1/84	167/8142	0.826202	0.870463	0.729915	3778	1
hsa04360	hsa04360	Axon guidance	1/84	182/8142	0.851747	0.892066	0.74803	29984	1
hsa05034	hsa05034	Alcoholism	1/84	187/8142	0.859408	0.894795	0.750319	2787	1
hsa04062	hsa04062	Chemokine signaling pathway	1/84	192/8142	0.866677	0.897087	0.752241	2787	1
hsa04510	hsa04510	Focal adhesion	1/84	201/8142	0.878838	0.903051	0.757242	1101	1
hsa05203	hsa05203	Viral carcinogenesis	1/84	204/8142	0.882643	0.903051	0.757242	1026	1
hsa04015	hsa04015	Rap1 signaling pathway	1/84	210/8142	0.889902	0.905246	0.759082	2247	1
hsa04020	hsa04020	Calcium signaling pathway	1/84	240/8142	0.920051	0.930566	0.780314	2247	1
hsa05168	hsa05168	Herpes simplex virus 1 infection	2/84	495/8142	0.967459	0.972956	0.815859	54205/6009	2
hsa04080	hsa04080	Neuroactive ligand-receptor interaction	1/84	362/8142	0.978514	0.978514	0.82052	4828	1

## Sheet: Homeostatic chondrocytes
ID	Description	GeneRatio	BgRatio	pvalue	p.adjust	qvalue	geneID	Count
hsa04978	hsa04978	Mineral absorption	5/35	60/8142	5.0261e-06	0.000603133	0.000576679	4493/4501/4502/4496/4494	5
hsa05144	hsa05144	Malaria	4/35	50/8142	5.72749e-05	0.00343649	0.00328577	1311/3043/3040/4035	4
hsa05031	hsa05031	Amphetamine addiction	3/35	69/8142	0.00314013	0.123831	0.1184	2353/2354/5530	3
hsa05133	hsa05133	Pertussis	3/35	76/8142	0.00412771	0.123831	0.1184	2353/710/716	3
hsa04610	hsa04610	Complement and coagulation cascades	3/35	85/8142	0.00564848	0.124415	0.118958	1191/710/716	3
hsa04512	hsa04512	ECM-receptor interaction	3/35	88/8142	0.00622075	0.124415	0.118958	1280/1311/2335	3
hsa04350	hsa04350	TGF-beta signaling pathway	3/35	94/8142	0.00746652	0.127998	0.122384	1634/2331/3397	3
hsa05143	hsa05143	African trypanosomiasis	2/35	37/8142	0.0108805	0.163208	0.15605	3043/3040	2
hsa04380	hsa04380	Osteoclast differentiation	3/35	128/8142	0.0172193	0.229591	0.219521	2353/2354/5530	3
hsa00590	hsa00590	Arachidonic acid metabolism	2/35	61/8142	0.0280383	0.33646	0.321703	5320/2878	2
hsa04662	hsa04662	B cell receptor signaling pathway	2/35	82/8142	0.0481201	0.40782	0.389933	2353/5530	2
hsa05165	hsa05165	Human papillomavirus infection	4/35	331/8142	0.052145	0.40782	0.389933	1280/1311/3280/2335	4
hsa04510	hsa04510	Focal adhesion	3/35	201/8142	0.0544307	0.40782	0.389933	1280/1311/2335	3
hsa05235	hsa05235	PD-L1 expression and PD-1 checkpoint pathway in cancer	2/35	89/8142	0.0556994	0.40782	0.389933	2353/5530	2
hsa05205	hsa05205	Proteoglycans in cancer	3/35	205/8142	0.0571002	0.40782	0.389933	4060/1634/2335	3
hsa04658	hsa04658	Th1 and Th2 cell differentiation	2/35	92/8142	0.0590693	0.40782	0.389933	2353/5530	2
hsa04657	hsa04657	IL-17 signaling pathway	2/35	94/8142	0.0613547	0.40782	0.389933	2353/2354	2
hsa04933	hsa04933	AGE-RAGE signaling pathway in diabetic complications	2/35	100/8142	0.0683903	0.40782	0.389933	1958/2335	2
hsa05166	hsa05166	Human T-cell leukemia virus 1 infection	3/35	222/8142	0.0691322	0.40782	0.389933	1958/2353/5530	3
hsa04974	hsa04974	Protein digestion and absorption	2/35	103/8142	0.0720049	0.40782	0.389933	1280/1301	2
hsa04660	hsa04660	T cell receptor signaling pathway	2/35	104/8142	0.0732236	0.40782	0.389933	2353/5530	2
hsa04928	hsa04928	Parathyroid hormone synthesis, secretion and action	2/35	106/8142	0.0756813	0.40782	0.389933	1958/2353	2
hsa04659	hsa04659	Th17 cell differentiation	2/35	108/8142	0.0781655	0.40782	0.389933	2353/5530	2
hsa00770	hsa00770	Pantothenate and CoA biosynthesis	1/35	21/8142	0.0865976	0.432988	0.413997	5167	1
hsa00592	hsa00592	alpha-Linolenic acid metabolism	1/35	25/8142	0.102245	0.486756	0.465407	5320	1
hsa04950	hsa04950	Maturity onset diabetes of the young	1/35	26/8142	0.106116	0.486756	0.465407	3280	1
hsa04728	hsa04728	Dopaminergic synapse	2/35	132/8142	0.109831	0.486756	0.465407	2353/5530	2
hsa05135	hsa05135	Yersinia infection	2/35	137/8142	0.116807	0.486756	0.465407	2353/2335	2
hsa00591	hsa00591	Linoleic acid metabolism	1/35	29/8142	0.117633	0.486756	0.465407	5320	1
hsa04710	hsa04710	Circadian rhythm	1/35	31/8142	0.12523	0.500919	0.478949	79365	1
hsa05224	hsa05224	Breast cancer	2/35	147/8142	0.131089	0.507441	0.485185	2353/3280	2
hsa04921	hsa04921	Oxytocin signaling pathway	2/35	154/8142	0.141322	0.508044	0.485762	2353/5530	2
hsa00500	hsa00500	Starch and sucrose metabolism	1/35	36/8142	0.143946	0.508044	0.485762	5167	1
hsa00760	hsa00760	Nicotinate and nicotinamide metabolism	1/35	36/8142	0.143946	0.508044	0.485762	5167	1
hsa04216	hsa04216	Ferroptosis	1/35	41/8142	0.162273	0.549718	0.525607	1356	1
hsa00860	hsa00860	Porphyrin metabolism	1/35	43/8142	0.169496	0.549718	0.525607	1356	1
hsa04975	hsa04975	Fat digestion and absorption	1/35	43/8142	0.169496	0.549718	0.525607	5320	1
hsa00565	hsa00565	Ether lipid metabolism	1/35	49/8142	0.190806	0.568698	0.543756	5320	1
hsa05030	hsa05030	Cocaine addiction	1/35	49/8142	0.190806	0.568698	0.543756	2354	1
hsa04151	hsa04151	PI3K-Akt signaling pathway	3/35	354/8142	0.193571	0.568698	0.543756	1280/1311/2335	3
hsa04979	hsa04979	Cholesterol metabolism	1/35	50/8142	0.194305	0.568698	0.543756	4035	1
hsa05167	hsa05167	Kaposi sarcoma-associated herpesvirus infection	2/35	194/8142	0.202558	0.572359	0.547255	2353/5530	2
hsa03460	hsa03460	Fanconi anemia pathway	1/35	54/8142	0.208157	0.572359	0.547255	3280	1
hsa00240	hsa00240	Pyrimidine metabolism	1/35	58/8142	0.221777	0.572359	0.547255	5167	1
hsa00480	hsa00480	Glutathione metabolism	1/35	58/8142	0.221777	0.572359	0.547255	2878	1
hsa04330	hsa04330	Notch signaling pathway	1/35	59/8142	0.225147	0.572359	0.547255	3280	1
hsa04370	hsa04370	VEGF signaling pathway	1/35	59/8142	0.225147	0.572359	0.547255	5530	1
hsa05170	hsa05170	Human immunodeficiency virus 1 infection	2/35	212/8142	0.231117	0.572359	0.547255	2353/5530	2
hsa05417	hsa05417	Lipid and atherosclerosis	2/35	215/8142	0.23591	0.572359	0.547255	2353/5530	2
hsa00310	hsa00310	Lysine degradation	1/35	63/8142	0.238483	0.572359	0.547255	5352	1
hsa05208	hsa05208	Chemical carcinogenesis - reactive oxygen species	2/35	223/8142	0.248726	0.573064	0.54793	2353/1836	2
hsa04720	hsa04720	Long-term potentiation	1/35	67/8142	0.251596	0.573064	0.54793	5530	1
hsa04924	hsa04924	Renin secretion	1/35	69/8142	0.25807	0.573064	0.54793	5530	1
hsa04917	hsa04917	Prolactin signaling pathway	1/35	70/8142	0.261287	0.573064	0.54793	2353	1
hsa05171	hsa05171	Coronavirus disease - COVID-19	2/35	232/8142	0.263181	0.573064	0.54793	2353/716	2
hsa04918	hsa04918	Thyroid hormone synthesis	1/35	75/8142	0.277168	0.573064	0.54793	2878	1
hsa05100	hsa05100	Bacterial invasion of epithelial cells	1/35	77/8142	0.283427	0.573064	0.54793	2335	1
hsa05140	hsa05140	Leishmaniasis	1/35	77/8142	0.283427	0.573064	0.54793	2353	1
hsa03018	hsa03018	RNA degradation	1/35	79/8142	0.289633	0.573064	0.54793	10140	1
hsa01232	hsa01232	Nucleotide metabolism	1/35	85/8142	0.30794	0.573064	0.54793	5167	1
hsa05210	hsa05210	Colorectal cancer	1/35	86/8142	0.310947	0.573064	0.54793	2353	1
hsa05222	hsa05222	Small cell lung cancer	1/35	92/8142	0.32872	0.573064	0.54793	2335	1
hsa05020	hsa05020	Prion disease	2/35	273/8142	0.328954	0.573064	0.54793	1958/5530	2
hsa04912	hsa04912	GnRH signaling pathway	1/35	93/8142	0.331639	0.573064	0.54793	1958	1
hsa05323	hsa05323	Rheumatoid arthritis	1/35	93/8142	0.331639	0.573064	0.54793	2353	1
hsa05150	hsa05150	Staphylococcus aureus infection	1/35	96/8142	0.340321	0.573064	0.54793	716	1
hsa04713	hsa04713	Circadian entrainment	1/35	97/8142	0.34319	0.573064	0.54793	2353	1
hsa00564	hsa00564	Glycerophospholipid metabolism	1/35	98/8142	0.346048	0.573064	0.54793	5320	1
hsa01522	hsa01522	Endocrine resistance	1/35	98/8142	0.346048	0.573064	0.54793	2353	1
hsa05231	hsa05231	Choline metabolism in cancer	1/35	98/8142	0.346048	0.573064	0.54793	2353	1
hsa04972	hsa04972	Pancreatic secretion	1/35	102/8142	0.357357	0.573064	0.54793	5320	1
hsa05142	hsa05142	Chagas disease	1/35	102/8142	0.357357	0.573064	0.54793	2353	1
hsa05146	hsa05146	Amoebiasis	1/35	102/8142	0.357357	0.573064	0.54793	2335	1
hsa04010	hsa04010	MAPK signaling pathway	2/35	294/8142	0.362199	0.573064	0.54793	2353/5530	2
hsa04620	hsa04620	Toll-like receptor signaling pathway	1/35	104/8142	0.362941	0.573064	0.54793	2353	1
hsa04625	hsa04625	C-type lectin receptor signaling pathway	1/35	104/8142	0.362941	0.573064	0.54793	5530	1
hsa04922	hsa04922	Glucagon signaling pathway	1/35	107/8142	0.371227	0.578536	0.553162	5530	1
hsa04668	hsa04668	TNF signaling pathway	1/35	112/8142	0.384807	0.585237	0.559569	2353	1
hsa04725	hsa04725	Cholinergic synapse	1/35	113/8142	0.387488	0.585237	0.559569	2353	1
hsa04724	hsa04724	Glutamatergic synapse	1/35	114/8142	0.390158	0.585237	0.559569	5530	1
hsa04935	hsa04935	Growth hormone synthesis, secretion and action	1/35	119/8142	0.40334	0.590129	0.564246	2353	1
hsa00230	hsa00230	Purine metabolism	1/35	128/8142	0.426372	0.590129	0.564246	5167	1
hsa04926	hsa04926	Relaxin signaling pathway	1/35	129/8142	0.428878	0.590129	0.564246	2353	1
hsa04114	hsa04114	Oocyte meiosis	1/35	131/8142	0.433856	0.590129	0.564246	5530	1
hsa04650	hsa04650	Natural killer cell mediated cytotoxicity	1/35	131/8142	0.433856	0.590129	0.564246	5530	1
hsa04270	hsa04270	Vascular smooth muscle contraction	1/35	134/8142	0.441245	0.590129	0.564246	5320	1
hsa04210	hsa04210	Apoptosis	1/35	136/8142	0.446119	0.590129	0.564246	2353	1
hsa05322	hsa05322	Systemic lupus erythematosus	1/35	136/8142	0.446119	0.590129	0.564246	716	1
hsa04915	hsa04915	Estrogen signaling pathway	1/35	138/8142	0.450952	0.590129	0.564246	2353	1
hsa04371	hsa04371	Apelin signaling pathway	1/35	139/8142	0.453353	0.590129	0.564246	1958	1
hsa05162	hsa05162	Measles	1/35	139/8142	0.453353	0.590129	0.564246	2353	1
hsa05418	hsa05418	Fluid shear stress and atherosclerosis	1/35	139/8142	0.453353	0.590129	0.564246	2353	1
hsa04120	hsa04120	Ubiquitin mediated proteolysis	1/35	142/8142	0.460494	0.590129	0.564246	11060	1
hsa04550	hsa04550	Signaling pathways regulating pluripotency of stem cells	1/35	143/8142	0.462854	0.590129	0.564246	3397	1
hsa05014	hsa05014	Amyotrophic lateral sclerosis	2/35	364/8142	0.468199	0.590129	0.564246	2878/5530	2
hsa04514	hsa04514	Cell adhesion molecules	1/35	149/8142	0.476807	0.590129	0.564246	1462	1
hsa04145	hsa04145	Phagosome	1/35	152/8142	0.483651	0.590129	0.564246	1311	1
hsa04932	hsa04932	Non-alcoholic fatty liver disease	1/35	155/8142	0.490408	0.590129	0.564246	2353	1
hsa04218	hsa04218	Cellular senescence	1/35	156/8142	0.492641	0.590129	0.564246	5530	1
hsa04390	hsa04390	Hippo signaling pathway	1/35	157/8142	0.494864	0.590129	0.564246	3397	1
hsa05010	hsa05010	Alzheimer disease	2/35	384/8142	0.496692	0.590129	0.564246	4035/5530	2
hsa05161	hsa05161	Hepatitis B	1/35	162/8142	0.505841	0.595107	0.569006	2353	1
hsa04022	hsa04022	cGMP-PKG signaling pathway	1/35	167/8142	0.516586	0.596061	0.569918	5530	1
hsa04310	hsa04310	Wnt signaling pathway	1/35	167/8142	0.516586	0.596061	0.569918	5530	1
hsa04141	hsa04141	Protein processing in endoplasmic reticulum	1/35	171/8142	0.525018	0.600021	0.573704	6238	1
hsa05152	hsa05152	Tuberculosis	1/35	180/8142	0.543471	0.613992	0.587063	5530	1
hsa04360	hsa04360	Axon guidance	1/35	182/8142	0.547476	0.613992	0.587063	5530	1
hsa05034	hsa05034	Alcoholism	1/35	187/8142	0.55734	0.619267	0.592106	2354	1
hsa05130	hsa05130	Pathogenic Escherichia coli infection	1/35	197/8142	0.576446	0.634619	0.606785	2353	1
hsa05169	hsa05169	Epstein-Barr virus infection	1/35	202/8142	0.585696	0.638941	0.610917	3280	1
hsa04015	hsa04015	Rap1 signaling pathway	1/35	210/8142	0.600089	0.646005	0.617672	3397	1
hsa05207	hsa05207	Chemical carcinogenesis - receptor activation	1/35	212/8142	0.60361	0.646005	0.617672	2353	1
hsa04810	hsa04810	Regulation of actin cytoskeleton	1/35	218/8142	0.613996	0.646005	0.617672	2335	1
hsa05022	hsa05022	Pathways of neurodegeneration - multiple diseases	2/35	476/8142	0.615259	0.646005	0.617672	2878/5530	2
hsa04024	hsa04024	cAMP signaling pathway	1/35	221/8142	0.619089	0.646005	0.617672	2353	1
hsa05163	hsa05163	Human cytomegalovirus infection	1/35	225/8142	0.625778	0.647356	0.618963	5530	1
hsa04014	hsa04014	Ras signaling pathway	1/35	232/8142	0.63721	0.653549	0.624885	5320	1
hsa04020	hsa04020	Calcium signaling pathway	1/35	240/8142	0.649861	0.660875	0.63189	5530	1
hsa05132	hsa05132	Salmonella infection	1/35	249/8142	0.663581	0.669157	0.639808	2353	1
hsa05016	hsa05016	Huntington disease	1/35	306/8142	0.7391	0.7391	0.706684	2878	1
